# Supplementary material for: De novo transcriptome sequencing and sequence analysis of the malaria vector Anopheles sinensis (Diptera: Culicidae)
Source: Parasit Vectors. 2014 Jul 7;7:314. doi: 10.1186/1756-3305-7-314 (PMC4105132; doi:10.1186/1756-3305-7-314)
Supplement: Additional file 2 — Alignment between An. sinensis transcriptome and reference genome. Only longest alignment was kept in the cases that a unigene was returned with multiple blat hits. [file 1756-3305-7-314-S2.xlsx]

## Sheet: Unigene_blat_sort_bestHit
Additional file 1. Alignment between An. sinensis transcriptome and reference genome. Only longest alighment was kept in the case a unigene is returned on multipe blat hits.
match	mis-	rep.	N's	Q gap	Q gap	T gap	T gap	strand	Q	Q	Q	Q	T	T	T	T	block	blockSizes	qStarts	tStarts
	match	match		count	bases	count	bases		name	size	start	end	name	size	start	end	count
---------------------------------------------------------------------------------------------------------------------------------------------------------------
451	0	0	0	0	0	4	4583	-	CL1000.Contig1_5	452	0	451	gi|527224861|gb|ATLV01013334.1|	64740	39339	44373	5	124,95,58,141,33,	1,125,220,278,419,	39339,41101,43143,44135,44340,
490	0	0	0	0	0	4	4544	-	CL1000.Contig2_5	491	0	490	gi|527224861|gb|ATLV01013334.1|	64740	39339	44373	5	163,95,58,141,33,	1,164,259,317,458,	39339,41101,43143,44135,44340,
393	0	0	0	0	0	3	4641	-	CL1000.Contig3_5	394	0	393	gi|527224861|gb|ATLV01013334.1|	64740	39339	44373	4	124,95,141,33,	1,125,220,361,	39339,41101,44135,44340,
432	0	0	0	0	0	3	4602	-	CL1000.Contig4_5	433	0	432	gi|527224861|gb|ATLV01013334.1|	64740	39339	44373	4	163,95,141,33,	1,164,259,400,	39339,41101,44135,44340,
718	2	0	0	3	7	2	354	-	CL1001.Contig1_5	727	0	727	gi|527224692|gb|ATLV01013503.1|	18114	8329	9403	5	198,10,82,271,159,	0,199,212,297,568,	8329,8527,8538,8620,9244,
609	2	0	0	3	7	1	1	-	CL1001.Contig2_5	618	0	618	gi|527224692|gb|ATLV01013503.1|	18114	8329	8941	4	198,10,82,321,	0,199,212,297,	8329,8527,8538,8620,
239	2	0	0	0	0	0	0	-	CL1002.Contig1_5	443	0	241	gi|527220815|gb|ATLV01017380.1|	8526	0	241	1	241,	202,	0,
261	14	0	0	5	43	3	200	+	CL1003.Contig1_5	318	0	318	gi|527229979|gb|ATLV01008216.1|	1063	472	947	6	55,13,96,72,6,33,	0,61,80,198,277,285,	472,527,709,826,908,914,
169	1	0	0	0	0	0	0	-	CL1004.Contig1_5	309	12	182	gi|527217074|gb|ATLV01020573.1|	15513	2726	2896	1	170,	127,	2726,
168	1	0	0	0	0	0	0	-	CL1004.Contig2_5	210	12	181	gi|527217074|gb|ATLV01020573.1|	15513	2727	2896	1	169,	29,	2727,
1376	8	0	0	0	0	3	761	+	CL1005.Contig1_5	1384	0	1384	gi|527218129|gb|ATLV01019518.1|	10573	5990	8135	4	99,258,647,380,	0,99,357,1004,	5990,6635,7105,7755,
1353	9	0	0	0	0	3	1048	+	CL1005.Contig2_5	1362	0	1362	gi|527218129|gb|ATLV01019518.1|	10573	5725	8135	4	77,258,647,380,	0,77,335,982,	5725,6635,7105,7755,
430	0	0	0	0	0	0	0	-	CL1006.Contig1_5	449	1	431	gi|527218179|gb|ATLV01019468.1|	34622	8980	9410	1	430,	18,	8980,
421	0	0	0	0	0	0	0	+	CL1006.Contig2_5	425	1	422	gi|527218179|gb|ATLV01019468.1|	34622	10275	10696	1	421,	1,	10275,
411	0	0	0	0	0	1	64	+	CL1007.Contig1_5	411	0	411	gi|527213030|gb|ATLV01024617.1|	26302	13221	13696	2	25,386,	0,25,	13221,13310,
324	0	0	0	0	0	2	151	+	CL1007.Contig2_5	324	0	324	gi|527213030|gb|ATLV01024617.1|	26302	13221	13696	3	25,139,160,	0,25,164,	13221,13310,13536,
626	1	0	0	0	0	1	1282	+	CL1008.Contig1_5	640	0	627	gi|527212209|gb|ATLV01025438.1|	5383	1351	3260	2	93,534,	0,93,	1351,2726,
589	1	0	0	0	0	1	1744	+	CL1008.Contig2_5	603	0	590	gi|527212209|gb|ATLV01025438.1|	5383	926	3260	2	56,534,	0,56,	926,2726,
1183	0	0	0	0	0	1	287	+	CL1009.Contig1_5	1183	0	1183	gi|527227010|gb|ATLV01011185.1|	160730	100989	102459	2	1010,173,	0,1010,	100989,102286,
1068	0	0	0	0	0	1	402	+	CL1009.Contig2_5	1068	0	1068	gi|527227010|gb|ATLV01011185.1|	160730	100989	102459	2	895,173,	0,895,	100989,102286,
1036	0	0	0	1	2	6	4273	-	CL100.Contig1_5	1038	0	1038	gi|527215599|gb|ATLV01022048.1|	58161	20104	25413	8	159,284,78,92,77,99,54,193,	0,161,445,523,615,692,791,845,	20104,20263,20738,20966,23492,23651,24818,25220,
1023	0	0	0	1	2	6	4286	-	CL100.Contig2_5	1025	0	1025	gi|527215599|gb|ATLV01022048.1|	58161	20104	25413	8	159,284,65,92,77,99,54,193,	0,161,445,510,602,679,778,832,	20104,20263,20738,20966,23492,23651,24818,25220,
967	0	0	0	1	2	5	4342	-	CL100.Contig3_5	969	0	969	gi|527215599|gb|ATLV01022048.1|	58161	20104	25413	7	159,284,78,92,77,84,193,	0,161,445,523,615,692,776,	20104,20263,20738,20966,23492,23651,25220,
954	0	0	0	1	2	5	4355	-	CL100.Contig4_5	956	0	956	gi|527215599|gb|ATLV01022048.1|	58161	20104	25413	7	159,284,65,92,77,84,193,	0,161,445,510,602,679,763,	20104,20263,20738,20966,23492,23651,25220,
564	0	0	0	0	0	5	3083	-	CL100.Contig5_5	564	0	564	gi|527215599|gb|ATLV01022048.1|	58161	21766	25413	6	97,44,77,99,54,193,	0,97,141,218,317,371,	21766,21927,23492,23651,24818,25220,
495	0	0	0	0	0	4	3152	-	CL100.Contig6_5	495	0	495	gi|527215599|gb|ATLV01022048.1|	58161	21766	25413	5	97,44,77,84,193,	0,97,141,218,302,	21766,21927,23492,23651,25220,
826	0	0	0	2	4	1	63	-	CL1010.Contig1_5	830	0	830	gi|527235148|gb|ATLV01003047.1|	49268	22276	23165	4	104,184,329,209,	0,104,289,621,	22276,22443,22627,22956,
532	0	0	0	1	3	2	357	-	CL1010.Contig2_5	535	0	535	gi|527235148|gb|ATLV01003047.1|	49268	22276	23165	4	104,64,155,209,	0,104,168,326,	22276,22443,22801,22956,
3191	3	0	0	3	4	3	3443	+	CL1011.Contig1_5	3198	0	3198	gi|527223465|gb|ATLV01014730.1|	48547	11929	18566	7	317,360,1069,29,242,340,837,	0,317,677,1747,1778,2020,2361,	11929,13577,16048,17117,17146,17389,17729,
1115	0	0	0	0	0	2	3442	+	CL1011.Contig2_5	1325	0	1115	gi|527223465|gb|ATLV01014730.1|	48547	11929	16486	3	317,360,438,	0,317,677,	11929,13577,16048,
412	0	0	0	0	0	1	615	-	CL1012.Contig1_5	412	0	412	gi|527221046|gb|ATLV01017149.1|	41655	36555	37582	2	150,262,	0,150,	36555,37320,
314	0	0	0	0	0	1	615	-	CL1012.Contig2_5	411	0	314	gi|527221046|gb|ATLV01017149.1|	41655	36653	37582	2	52,262,	97,149,	36653,37320,
633	1	0	0	0	0	3	4761	-	CL1013.Contig1_5	634	0	634	gi|527222915|gb|ATLV01015280.1|	36648	5576	10971	4	130,264,90,150,	0,130,394,484,	5576,5917,6248,10821,
608	1	0	0	0	0	3	832	-	CL1013.Contig2_5	610	1	610	gi|527222915|gb|ATLV01015280.1|	36648	5576	7017	4	130,264,90,125,	0,130,394,484,	5576,5917,6248,6892,
981	17	0	0	0	0	0	0	+	CL1014.Contig1_5	998	0	998	gi|527223829|gb|ATLV01014366.1|	15861	14643	15641	1	998,	0,	14643,
346	1	0	0	0	0	0	0	+	CL1015.Contig1_5	655	308	655	gi|527225826|gb|ATLV01012369.1|	53173	11975	12322	1	347,	308,	11975,
329	1	0	0	0	0	1	68	+	CL1015.Contig2_5	379	0	330	gi|527240825|gb|ATLV01001350.1|	31854	1319	1717	2	42,288,	0,42,	1319,1429,
2213	16	0	0	0	0	0	0	-	CL1016.Contig1_5	2229	0	2229	gi|527222362|gb|ATLV01015833.1|	13453	8567	10796	1	2229,	0,	8567,
1378	105	0	0	2	21	2	22	-	CL1016.Contig2_5	1971	0	1504	gi|527215204|gb|ATLV01022443.1|	2740	0	1505	4	18,100,6,1359,	467,485,603,612,	0,19,140,146,
1378	105	0	0	2	21	2	22	-	CL1016.Contig3_5	1908	0	1504	gi|527215204|gb|ATLV01022443.1|	2740	0	1505	4	18,100,6,1359,	404,422,540,549,	0,19,140,146,
791	0	0	0	0	0	0	0	-	CL1017.Contig2_5	791	0	791	gi|527211482|gb|ATLV01026165.1|	33791	17834	18625	1	791,	0,	17834,
826	0	0	0	0	0	2	552	-	CL1018.Contig1_5	845	19	845	gi|527214757|gb|ATLV01022890.1|	21970	8717	10095	3	61,334,431,	0,61,395,	8717,9057,9664,
254	0	0	0	0	0	2	167	+	CL1019.Contig1_5	254	0	254	gi|527213195|gb|ATLV01024452.1|	25370	10411	10832	3	90,126,38,	0,90,216,	10411,10592,10794,
672	0	0	0	0	0	1	93	-	CL101.Contig1_5	672	0	672	gi|527214389|gb|ATLV01023258.1|	37566	29412	30177	2	199,473,	0,199,	29412,29704,
537	0	0	0	0	0	1	437	-	CL101.Contig2_5	537	0	537	gi|527214389|gb|ATLV01023258.1|	37566	29203	30177	2	64,473,	0,64,	29203,29704,
516	7	0	0	4	6	2	12	+	CL1020.Contig1_5	529	0	529	gi|527217041|gb|ATLV01020606.1|	5871	4896	5431	6	143,7,18,153,136,66,	0,145,154,172,326,463,	4896,5039,5047,5076,5229,5365,
625	1	0	0	0	0	2	147	-	CL1021.Contig1_5	685	0	626	gi|527222894|gb|ATLV01015301.1|	8113	1897	2670	3	316,123,187,	59,375,498,	1897,2281,2483,
730	1	0	0	0	0	2	147	-	CL1021.Contig2_5	804	0	731	gi|527222894|gb|ATLV01015301.1|	8113	1792	2670	3	421,123,187,	73,494,617,	1792,2281,2483,
1271	10	0	0	3	7	2	14	+	CL1022.Contig1_5	1288	0	1288	gi|527210611|gb|ATLV01027036.1|	25063	4148	5443	5	590,47,81,19,544,	0,594,643,725,744,	4148,4751,4798,4879,4899,
1252	13	0	0	3	7	3	30	+	CL1022.Contig2_5	1272	0	1272	gi|527210611|gb|ATLV01027036.1|	25063	4148	5443	6	590,39,89,19,108,420,	0,594,635,725,744,852,	4148,4751,4790,4879,4899,5023,
606	0	0	0	1	2	1	1761	+	CL1023.Contig1_5	761	0	608	gi|527223199|gb|ATLV01014996.1|	68535	23190	25557	3	153,178,275,	0,153,333,	23190,25104,25282,
595	0	0	0	2	3	0	0	+	CL1023.Contig2_5	751	0	598	gi|527223199|gb|ATLV01014996.1|	68535	24962	25557	3	82,238,275,	0,83,323,	24962,25044,25282,
461	0	0	0	0	0	1	18853	-	CL1024.Contig1_5	461	0	461	gi|527223599|gb|ATLV01014596.1|	179023	12904	32218	2	340,121,	0,340,	12904,32097,
340	0	0	0	0	0	0	0	-	CL1024.Contig2_5	369	29	369	gi|527223599|gb|ATLV01014596.1|	179023	12904	13244	1	340,	0,	12904,
470	5	0	0	2	43	1	1	-	CL1026.Contig1_5	518	0	518	gi|527215296|gb|ATLV01022351.1|	80099	42698	43174	3	157,74,244,	0,199,274,	42698,42856,42930,
474	2	0	0	1	1	0	0	-	CL1026.Contig2_5	477	0	477	gi|527215296|gb|ATLV01022351.1|	80099	42698	43174	2	232,244,	0,233,	42698,42930,
959	0	0	0	0	0	2	771	+	CL1027.Contig1_5	959	0	959	gi|527224285|gb|ATLV01013910.1|	32530	14762	16492	3	396,246,317,	0,396,642,	14762,15836,16175,
816	0	0	0	0	0	2	914	+	CL1027.Contig2_5	816	0	816	gi|527224285|gb|ATLV01013910.1|	32530	14762	16492	3	396,103,317,	0,396,499,	14762,15979,16175,
359	0	0	0	0	0	1	74	-	CL1028.Contig1_5	359	0	359	gi|527215425|gb|ATLV01022222.1|	15606	7794	8227	2	277,82,	0,277,	7794,8145,
513	0	0	0	0	0	3	3791	-	CL1029.Contig1_5	947	327	840	gi|527211918|gb|ATLV01025729.1|	5685	0	4304	4	119,145,129,120,	107,226,371,500,	0,3685,3973,4184,
559	1	0	0	0	0	3	3791	-	CL1029.Contig2_5	667	0	560	gi|527211918|gb|ATLV01025729.1|	5685	0	4351	4	119,145,129,167,	107,226,371,500,	0,3685,3973,4184,
428	0	0	0	0	0	0	0	-	CL102.Contig1_5	802	0	428	gi|527225342|gb|ATLV01012853.1|	11049	3090	3518	1	428,	374,	3090,
422	0	0	0	2	17	1	1	-	CL102.Contig2_5	439	0	439	gi|527225344|gb|ATLV01012851.1|	14563	2271	2694	3	148,24,250,	0,164,189,	2271,2420,2444,
606	0	0	0	0	0	4	867	+	CL1030.Contig1_5	606	0	606	gi|527210542|gb|ATLV01027105.1|	159014	138747	140220	5	79,234,69,157,67,	0,79,313,382,539,	138747,139056,139465,139608,140153,
380	0	0	0	0	0	2	1093	+	CL1030.Contig2_5	380	0	380	gi|527210542|gb|ATLV01027105.1|	159014	138747	140220	3	79,234,67,	0,79,313,	138747,139056,140153,
688	2	0	0	0	0	0	0	-	CL1031.Contig1_5	690	0	690	gi|527211714|gb|ATLV01025933.1|	21067	11613	12303	1	690,	0,	11613,
630	4	0	0	0	0	1	56	-	CL1031.Contig2_5	634	0	634	gi|527211714|gb|ATLV01025933.1|	21067	11613	12303	2	582,52,	0,582,	11613,12251,
299	1	0	0	0	0	0	0	+	CL1033.Contig1_5	300	0	300	gi|527217197|gb|ATLV01020450.1|	7395	3312	3612	1	300,	0,	3312,
1384	6	0	0	3	6	3	4219	-	CL1034.Contig1_5	1396	0	1396	gi|527224937|gb|ATLV01013258.1|	17004	9089	14698	7	164,58,373,186,139,454,16,	0,164,222,595,784,924,1380,	9089,9914,9975,13903,14089,14228,14682,
1339	6	0	0	3	6	3	3773	-	CL1034.Contig2_5	1351	0	1351	gi|527224937|gb|ATLV01013258.1|	17004	9580	14698	7	119,58,373,186,139,454,16,	0,119,177,550,739,879,1335,	9580,9914,9975,13903,14089,14228,14682,
285	0	0	0	0	0	0	0	-	CL1035.Contig1_5	285	0	285	gi|527223579|gb|ATLV01014616.1|	178060	76038	76323	1	285,	0,	76038,
241	0	0	0	0	0	0	0	-	CL1036.Contig1_5	438	197	438	gi|527213557|gb|ATLV01024090.1|	36239	24053	24294	1	241,	0,	24053,
269	1	0	0	0	0	0	0	-	CL1036.Contig2_5	270	0	270	gi|527215637|gb|ATLV01022010.1|	17383	1173	1443	1	270,	0,	1173,
538	0	0	0	0	0	3	10718	+	CL1037.Contig1_5	819	0	538	gi|527222045|gb|ATLV01016150.1|	37473	15358	26614	4	35,194,84,225,	0,35,229,313,	15358,15475,21984,26389,
371	0	0	0	0	0	1	4136	+	CL1037.Contig2_5	600	229	600	gi|527222044|gb|ATLV01016151.1|	213489	2879	7386	2	193,178,	229,422,	2879,7208,
315	0	0	0	0	0	2	6397	+	CL1037.Contig3_5	596	0	315	gi|527222045|gb|ATLV01016150.1|	37473	15358	22070	3	35,194,86,	0,35,229,	15358,15475,21984,
263	0	0	0	0	0	1	4244	+	CL1037.Contig4_5	492	229	492	gi|527222044|gb|ATLV01016151.1|	213489	2879	7386	2	193,70,	229,422,	2879,7316,
231	0	0	0	0	0	1	82	+	CL1037.Contig5_5	316	0	231	gi|527222045|gb|ATLV01016150.1|	37473	15358	15671	2	35,196,	0,35,	15358,15475,
1031	25	0	0	4	24	2	630	-	CL1038.Contig1_5	1576	496	1576	gi|527221524|gb|ATLV01016671.1|	2100	186	1872	6	191,40,84,27,117,597,	0,193,233,328,365,483,	186,378,1047,1131,1158,1275,
328	14	0	0	1	2	2	630	-	CL1038.Contig2_5	344	0	344	gi|527221524|gb|ATLV01016671.1|	2100	186	1158	3	191,40,111,	0,193,233,	186,378,1047,
255	0	0	0	0	0	1	852	-	CL1039.Contig1_5	255	0	255	gi|527213554|gb|ATLV01024093.1|	272089	190517	191624	2	97,158,	0,97,	190517,191466,
764	9	0	0	0	0	1	75	+	CL103.Contig1_5	773	0	773	gi|527225104|gb|ATLV01013091.1|	32096	25908	26756	2	467,306,	0,467,	25908,26450,
752	3	0	0	0	0	1	83	-	CL103.Contig2_5	755	0	755	gi|527240145|gb|ATLV01001824.1|	1114	266	1104	2	288,467,	0,288,	266,637,
1074	4	0	0	1	1	2	2	-	CL1040.Contig1_5	3256	299	1378	gi|527226469|gb|ATLV01011726.1|	1080	0	1080	4	835,83,141,19,	1878,2713,2797,2938,	0,836,919,1061,
248	0	0	0	0	0	0	0	+	CL1040.Contig2_5	311	63	311	gi|527226466|gb|ATLV01011729.1|	1570	0	248	1	248,	63,	0,
248	0	0	0	0	0	0	0	+	CL1040.Contig3_5	311	63	311	gi|527226466|gb|ATLV01011729.1|	1570	0	248	1	248,	63,	0,
510	23	0	0	1	11	0	0	+	CL1041.Contig1_5	544	0	544	gi|527227680|gb|ATLV01010515.1|	6174	1923	2456	2	116,417,	0,127,	1923,2039,
532	1	0	0	0	0	0	0	+	CL1041.Contig2_5	533	0	533	gi|527227680|gb|ATLV01010515.1|	6174	1923	2456	1	533,	0,	1923,
1081	0	0	0	0	0	3	1713	+	CL1042.Contig1_5	1081	0	1081	gi|527216234|gb|ATLV01021413.1|	137585	14674	17468	4	64,177,315,525,	0,64,241,556,	14674,15554,15887,16943,
882	0	0	0	0	0	3	1912	+	CL1042.Contig2_5	882	0	882	gi|527216234|gb|ATLV01021413.1|	137585	14674	17468	4	64,177,116,525,	0,64,241,357,	14674,15554,16086,16943,
766	0	0	0	0	0	2	2028	+	CL1042.Contig3_5	766	0	766	gi|527216234|gb|ATLV01021413.1|	137585	14674	17468	3	64,177,525,	0,64,241,	14674,15554,16943,
337	5	0	0	0	0	0	0	+	CL1043.Contig1_5	352	10	352	gi|527222631|gb|ATLV01015564.1|	2316	1150	1492	1	342,	10,	1150,
212	1	0	0	0	0	1	497	+	CL1043.Contig2_5	213	0	213	gi|527222631|gb|ATLV01015564.1|	2316	653	1363	2	43,170,	0,43,	653,1193,
380	1	0	0	0	0	0	0	+	CL1044.Contig1_5	383	1	382	gi|527215207|gb|ATLV01022440.1|	8199	5129	5510	1	381,	1,	5129,
211	1	0	0	0	0	1	1097	-	CL1045.Contig1_5	212	0	212	gi|527223799|gb|ATLV01014396.1|	12957	3920	5229	2	129,83,	0,129,	3920,5146,
296	0	0	0	0	0	2	228	+	CL1046.Contig1_5	296	0	296	gi|527221482|gb|ATLV01016713.1|	20998	3893	4417	3	77,205,14,	0,77,282,	3893,4057,4403,
277	0	0	0	0	0	2	247	+	CL1046.Contig2_5	277	0	277	gi|527221482|gb|ATLV01016713.1|	20998	3893	4417	3	58,205,14,	0,58,263,	3893,4057,4403,
858	4	0	0	0	0	2	144	+	CL1047.Contig1_5	862	0	862	gi|527218189|gb|ATLV01019458.1|	31453	10041	11047	3	48,436,378,	0,48,484,	10041,10159,10669,
801	4	0	0	0	0	3	201	+	CL1047.Contig2_5	805	0	805	gi|527218189|gb|ATLV01019458.1|	31453	10041	11047	4	48,436,261,60,	0,48,484,745,	10041,10159,10669,10987,
859	2	0	0	0	0	1	62	-	CL1048.Contig1_5	964	0	861	gi|527216322|gb|ATLV01021325.1|	4060	0	923	2	569,292,	103,672,	0,631,
795	2	0	0	0	0	2	126	-	CL1048.Contig2_5	900	0	797	gi|527216322|gb|ATLV01021325.1|	4060	0	923	3	569,91,137,	103,672,763,	0,631,786,
396	0	0	0	0	0	4	1638	+	CL1049.Contig1_5	396	0	396	gi|527213500|gb|ATLV01024147.1|	63566	24136	26170	5	37,87,85,123,64,	0,37,124,209,332,	24136,24256,25729,25902,26106,
240	0	0	0	0	0	2	1469	+	CL1049.Contig2_5	240	0	240	gi|527213500|gb|ATLV01024147.1|	63566	24136	25845	3	37,87,116,	0,37,124,	24136,24256,25729,
851	0	0	0	0	0	2	131	+	CL104.Contig1_5	851	0	851	gi|527213496|gb|ATLV01024151.1|	33702	20381	21363	3	170,575,106,	0,170,745,	20381,20617,21257,
789	0	0	0	0	0	1	66	+	CL104.Contig2_5	789	0	789	gi|527213496|gb|ATLV01024151.1|	33702	20381	21236	2	170,619,	0,170,	20381,20617,
1449	7	0	0	1	1	1	388	+	CL1050.Contig1_5	1748	0	1457	gi|527228999|gb|ATLV01009196.1|	13611	4784	6628	3	796,608,52,	0,796,1405,	4784,5968,6576,
1434	7	0	0	1	1	1	403	+	CL1050.Contig2_5	1733	0	1442	gi|527228999|gb|ATLV01009196.1|	13611	4784	6628	3	781,608,52,	0,781,1390,	4784,5968,6576,
982	0	0	0	1	1	2	1643	+	CL1051.Contig1_5	983	0	983	gi|527214255|gb|ATLV01023392.1|	146311	101873	104498	4	445,152,304,81,	0,445,597,902,	101873,103883,104113,104417,
506	0	0	0	0	0	0	0	+	CL1051.Contig2_5	506	0	506	gi|527214255|gb|ATLV01023392.1|	146311	101873	102379	1	506,	0,	101873,
400	6	0	0	0	0	0	0	+	CL1052.Contig1_5	468	0	406	gi|527232880|gb|ATLV01005315.1|	1110	72	478	1	406,	0,	72,
423	6	0	0	0	0	1	1	+	CL1052.Contig2_5	457	0	429	gi|527232880|gb|ATLV01005315.1|	1110	72	502	2	422,7,	0,422,	72,495,
243	0	0	0	0	0	1	75	-	CL1053.Contig1_5	243	0	243	gi|527213483|gb|ATLV01024164.1|	53497	16855	17173	2	21,222,	0,21,	16855,16951,
441	0	0	0	0	0	1	72	-	CL1053.Contig2_5	462	21	462	gi|527213483|gb|ATLV01024164.1|	53497	17950	18463	2	70,371,	0,70,	17950,18092,
528	0	0	0	0	0	2	8344	-	CL1054.Contig1_5	528	0	528	gi|527221020|gb|ATLV01017175.1|	55699	8088	16960	3	173,188,167,	0,173,361,	8088,12582,16793,
639	0	0	0	1	1	3	8233	-	CL1054.Contig2_5	640	0	640	gi|527221020|gb|ATLV01017175.1|	55699	8088	16960	5	173,88,23,188,167,	0,173,262,285,473,	8088,8852,8940,12582,16793,
562	0	0	0	1	1	2	7642	-	CL1054.Contig3_5	563	0	563	gi|527221020|gb|ATLV01017175.1|	55699	8756	16960	4	184,23,188,167,	0,185,208,396,	8756,8940,12582,16793,
1782	0	0	0	1	1	3	1764	+	CL1055.Contig1_5	1783	0	1783	gi|527213641|gb|ATLV01024006.1|	28210	24112	27658	5	55,960,246,320,201,	0,56,1016,1262,1582,	24112,24167,26420,27071,27457,
1536	0	0	0	1	1	2	2010	+	CL1055.Contig2_5	1537	0	1537	gi|527213641|gb|ATLV01024006.1|	28210	24112	27658	4	55,960,320,201,	0,56,1016,1336,	24112,24167,27071,27457,
671	0	0	0	0	0	1	66	+	CL1055.Contig3_5	671	0	671	gi|527213641|gb|ATLV01024006.1|	28210	26921	27658	2	470,201,	0,470,	26921,27457,
926	6	0	0	0	0	0	0	+	CL1056.Contig1_5	943	0	932	gi|527224912|gb|ATLV01013283.1|	14931	1335	2267	1	932,	0,	1335,
734	6	0	0	0	0	1	192	+	CL1056.Contig2_5	751	0	740	gi|527224912|gb|ATLV01013283.1|	14931	1335	2267	2	345,395,	0,345,	1335,1872,
604	2	0	0	0	0	1	2417	-	CL1057.Contig1_5	1034	428	1034	gi|527213054|gb|ATLV01024593.1|	38447	31889	34912	2	158,448,	0,158,	31889,34464,
562	2	0	0	0	0	1	2459	-	CL1057.Contig2_5	992	428	992	gi|527213054|gb|ATLV01024593.1|	38447	31889	34912	2	158,406,	0,158,	31889,34506,
531	1	0	0	0	0	2	2491	-	CL1057.Contig3_5	960	428	960	gi|527213054|gb|ATLV01024593.1|	38447	31889	34912	3	158,164,210,	0,158,322,	31889,34464,34702,
490	2	0	0	0	0	1	879	-	CL1057.Contig4_5	920	428	920	gi|527213054|gb|ATLV01024593.1|	38447	33541	34912	2	44,448,	0,44,	33541,34464,
489	1	0	0	0	0	2	2533	-	CL1057.Contig5_5	918	428	918	gi|527213054|gb|ATLV01024593.1|	38447	31889	34912	3	156,124,210,	0,156,280,	31889,34504,34702,
432	0	0	0	0	0	2	18867	-	CL1057.Contig6_5	846	0	432	gi|527213053|gb|ATLV01024594.1|	51698	651	19950	3	219,157,56,	414,633,790,	651,15614,19894,
185	2	0	0	0	0	0	0	-	CL1058.Contig1_5	249	0	187	gi|527226670|gb|ATLV01011525.1|	5118	778	965	1	187,	62,	778,
185	2	0	0	0	0	0	0	-	CL1058.Contig2_5	248	0	187	gi|527226670|gb|ATLV01011525.1|	5118	778	965	1	187,	61,	778,
1620	3	0	0	0	0	5	348	+	CL1059.Contig1_5	1623	0	1623	gi|527221475|gb|ATLV01016720.1|	60180	23782	25753	6	41,226,226,252,363,515,	0,41,267,493,745,1108,	23782,23881,24168,24476,24803,25238,
1522	3	0	0	0	0	5	348	+	CL1059.Contig2_5	1623	0	1525	gi|527221475|gb|ATLV01016720.1|	60180	23782	25655	6	41,226,226,252,363,417,	0,41,267,493,745,1108,	23782,23881,24168,24476,24803,25238,
308	0	0	0	0	0	1	9664	-	CL105.Contig1_5	421	0	308	gi|527213721|gb|ATLV01023926.1|	34135	9854	19826	2	257,51,	113,370,	9854,19775,
307	0	0	0	0	0	0	0	-	CL105.Contig2_5	420	0	307	gi|527213721|gb|ATLV01023926.1|	34135	9854	10161	1	307,	113,	9854,
431	0	0	0	0	0	3	983	+	CL1060.Contig1_5	431	0	431	gi|527222053|gb|ATLV01016142.1|	26520	19842	21256	4	14,134,169,114,	0,14,148,317,	19842,19924,20906,21142,
349	0	0	0	0	0	2	816	+	CL1060.Contig2_5	349	0	349	gi|527222053|gb|ATLV01016142.1|	26520	20091	21256	3	66,169,114,	0,66,235,	20091,20906,21142,
502	3	0	0	1	1	3	8156	+	CL1061.Contig1_5	506	0	506	gi|527213055|gb|ATLV01024592.1|	26143	5969	14630	5	10,37,112,271,75,	0,11,48,160,431,	5969,5979,14029,14220,14555,
458	2	0	0	0	0	2	143	+	CL1061.Contig2_5	484	24	484	gi|527213055|gb|ATLV01024592.1|	26143	14027	14630	3	114,271,75,	24,138,409,	14027,14220,14555,
134	7	0	0	3	51	3	93	-	CL1062.Contig1_5	208	16	208	gi|527218605|gb|ATLV01019122.1|	227008	42803	43037	4	54,63,8,16,	0,90,167,176,	42803,42935,43003,43021,
500	0	0	0	0	0	1	7534	+	CL1063.Contig1_5	500	0	500	gi|527213839|gb|ATLV01023808.1|	59043	14403	22437	2	159,341,	0,159,	14403,22096,
392	0	0	0	0	0	0	0	+	CL1063.Contig2_5	392	0	392	gi|527213839|gb|ATLV01023808.1|	59043	22045	22437	1	392,	0,	22045,
390	7	0	0	0	0	1	63	+	CL1064.Contig1_5	427	0	397	gi|527211432|gb|ATLV01026215.1|	4901	3650	4110	2	222,175,	0,222,	3650,3935,
318	1	0	0	0	0	2	141	+	CL1064.Contig2_5	349	0	319	gi|527211432|gb|ATLV01026215.1|	4901	3650	4110	3	43,101,175,	0,43,144,	3650,3771,3935,
1662	6	0	0	0	0	4	668	+	CL1065.Contig1_5	1668	0	1668	gi|527213184|gb|ATLV01024463.1|	20796	13150	15486	5	892,127,291,185,173,	0,892,1019,1310,1495,	13150,14129,14325,15028,15313,
1376	4	0	0	0	0	5	1994	+	CL1065.Contig2_5	1380	0	1380	gi|527213184|gb|ATLV01024463.1|	20796	12112	15486	6	338,266,127,291,185,173,	0,338,604,731,1022,1207,	12112,13776,14129,14325,15028,15313,
1096	4	0	0	0	0	5	1873	+	CL1065.Contig3_5	1100	0	1100	gi|527213184|gb|ATLV01024463.1|	20796	12513	15486	6	58,266,127,291,185,173,	0,58,324,451,742,927,	12513,13776,14129,14325,15028,15313,
882	1	0	0	0	0	2	1862	+	CL1067.Contig1_5	883	0	883	gi|527218952|gb|ATLV01018936.1|	24948	18290	21035	3	492,331,60,	0,492,823,	18290,18863,20975,
816	1	0	0	0	0	3	1928	+	CL1067.Contig2_5	817	0	817	gi|527218952|gb|ATLV01018936.1|	24948	18290	21035	4	181,245,331,60,	0,181,426,757,	18290,18537,18863,20975,
313	1	0	0	0	0	0	0	-	CL1068.Contig1_5	320	6	320	gi|527211017|gb|ATLV01026630.1|	10298	3477	3791	1	314,	0,	3477,
569	14	0	0	0	0	2	138	+	CL1069.Contig1_5	583	0	583	gi|527213612|gb|ATLV01024035.1|	80998	63025	63746	3	241,227,115,	0,241,468,	63025,63336,63631,
401	14	0	0	0	0	1	68	+	CL1069.Contig2_5	415	0	415	gi|527213612|gb|ATLV01024035.1|	80998	63263	63746	2	300,115,	0,300,	63263,63631,
330	11	0	0	2	5	2	2	+	CL1069.Contig3_5	348	0	346	gi|527213612|gb|ATLV01024035.1|	80998	63263	63606	3	320,12,9,	0,322,337,	63263,63584,63597,
1624	16	0	0	3	11	5	671	+	CL106.Contig1_5	1651	0	1651	gi|527217532|gb|ATLV01020115.1|	47315	32166	34477	7	171,48,239,326,236,470,150,	0,178,228,469,795,1031,1501,	32166,32345,32393,32633,33038,33373,34327,
907	0	0	0	0	0	4	6842	+	CL1070.Contig1_5	907	0	907	gi|527213703|gb|ATLV01023944.1|	98062	64977	72726	5	147,109,301,167,183,	0,147,256,557,724,	64977,71759,71928,72301,72543,
894	0	0	0	0	0	4	5750	+	CL1070.Contig2_5	894	0	894	gi|527213703|gb|ATLV01023944.1|	98062	66082	72726	5	134,109,301,167,183,	0,134,243,544,711,	66082,71759,71928,72301,72543,
558	6	0	0	0	0	1	75	-	CL1071.Contig1_5	564	0	564	gi|527218802|gb|ATLV01019013.1|	5323	2402	3041	2	464,100,	0,464,	2402,2941,
208	4	0	0	1	14	0	0	-	CL1071.Contig2_5	226	0	226	gi|527218802|gb|ATLV01019013.1|	5323	2402	2614	2	201,11,	0,215,	2402,2603,
883	1	0	0	0	0	1	74	+	CL1072.Contig1_5	884	0	884	gi|527232141|gb|ATLV01006054.1|	6382	3284	4242	2	781,103,	0,781,	3284,4139,
812	2	0	0	0	0	0	0	+	CL1072.Contig2_5	814	0	814	gi|527232141|gb|ATLV01006054.1|	6382	3284	4098	1	814,	0,	3284,
1251	0	0	0	0	0	5	2788	+	CL1073.Contig1_5	1251	0	1251	gi|527224650|gb|ATLV01013545.1|	14555	6906	10945	6	67,463,91,140,239,251,	0,67,530,621,761,1000,	6906,7421,7975,8201,10375,10694,
720	0	0	0	0	0	2	539	+	CL1073.Contig2_5	720	0	720	gi|527224650|gb|ATLV01013545.1|	14555	6906	8165	3	67,463,190,	0,67,530,	6906,7421,7975,
230	2	0	0	0	0	0	0	-	CL1074.Contig1_5	328	0	232	gi|527215049|gb|ATLV01022598.1|	8244	5233	5465	1	232,	96,	5233,
326	1	0	0	0	0	0	0	-	CL1074.Contig2_5	327	0	327	gi|527215049|gb|ATLV01022598.1|	8244	5138	5465	1	327,	0,	5138,
220	0	0	0	0	0	0	0	-	CL1075.Contig1_5	220	0	220	gi|527224005|gb|ATLV01014190.1|	15305	2916	3136	1	220,	0,	2916,
157	0	0	0	0	0	1	84	-	CL1076.Contig1_5	282	125	282	gi|527211333|gb|ATLV01026314.1|	78452	78010	78251	2	70,87,	0,70,	78010,78164,
609	2	0	0	1	2	3	1577	+	CL1077.Contig1_5	613	0	613	gi|527217398|gb|ATLV01020249.1|	21715	16684	18872	5	104,103,90,298,16,	0,104,207,297,597,	16684,16864,17912,18558,18856,
446	1	0	0	1	2	1	556	+	CL1077.Contig2_5	449	0	449	gi|527217398|gb|ATLV01020249.1|	21715	17869	18872	3	133,298,16,	0,133,433,	17869,18558,18856,
209	0	0	0	0	0	0	0	-	CL1078.Contig1_5	209	0	209	gi|527223885|gb|ATLV01014310.1|	105259	62286	62495	1	209,	0,	62286,
465	5	0	0	0	0	0	0	+	CL1078.Contig2_5	470	0	470	gi|527223885|gb|ATLV01014310.1|	105259	70262	70732	1	470,	0,	70262,
295	0	0	0	0	0	1	2244	+	CL1079.Contig1_5	295	0	295	gi|527225073|gb|ATLV01013122.1|	37367	23892	26431	2	122,173,	0,122,	23892,26258,
269	0	0	0	0	0	0	0	+	CL107.Contig1_5	271	0	269	gi|527218617|gb|ATLV01019116.1|	26907	15920	16189	1	269,	0,	15920,
577	0	0	0	0	0	1	95	+	CL1081.Contig1_5	582	5	582	gi|527223232|gb|ATLV01014963.1|	57038	10035	10707	2	216,361,	5,221,	10035,10346,
437	0	0	0	0	0	2	235	+	CL1081.Contig2_5	442	5	442	gi|527223232|gb|ATLV01014963.1|	57038	10035	10707	3	216,131,90,	5,221,352,	10035,10346,10617,
719	0	0	0	1	1	0	0	+	CL1082.Contig1_5	1624	904	1624	gi|527210745|gb|ATLV01026902.1|	163123	107112	107831	2	378,341,	904,1283,	107112,107490,
719	0	0	0	1	1	0	0	+	CL1082.Contig2_5	1554	834	1554	gi|527210745|gb|ATLV01026902.1|	163123	107112	107831	2	378,341,	834,1213,	107112,107490,
1829	0	0	0	2	3	5	1862	+	CL1082.Contig3_5	1832	0	1832	gi|527210745|gb|ATLV01026902.1|	163123	104140	107831	8	320,63,73,48,48,228,708,341,	0,322,385,458,506,554,782,1491,	104140,104460,105882,106072,106197,106327,106782,107490,
719	0	0	0	1	1	0	0	+	CL1082.Contig4_5	807	87	807	gi|527210745|gb|ATLV01026902.1|	163123	107112	107831	2	378,341,	87,466,	107112,107490,
654	0	0	0	0	0	3	7399	-	CL1083.Contig1_5	654	0	654	gi|527213602|gb|ATLV01024045.1|	90255	12888	20941	4	133,259,123,139,	0,133,392,515,	12888,20265,20603,20802,
301	0	0	0	0	0	1	76	-	CL1083.Contig2_5	301	0	301	gi|527213602|gb|ATLV01024045.1|	90255	20564	20941	2	162,139,	0,162,	20564,20802,
2733	0	0	0	0	0	4	1782	-	CL1084.Contig1_5	2759	26	2759	gi|527220336|gb|ATLV01017859.1|	46053	14180	18695	5	75,196,278,120,2064,	0,75,271,549,669,	14180,14332,14592,14995,16631,
732	0	0	0	0	0	3	266	-	CL1084.Contig2_5	732	0	732	gi|527220336|gb|ATLV01017859.1|	46053	14180	15178	4	75,196,278,183,	0,75,271,549,	14180,14332,14592,14995,
956	0	0	0	1	1	0	0	-	CL1085.Contig1_5	957	0	957	gi|527225073|gb|ATLV01013122.1|	37367	13285	14241	2	923,33,	0,924,	13285,14208,
537	0	0	0	0	0	1	2118	-	CL1085.Contig2_5	537	0	537	gi|527225073|gb|ATLV01013122.1|	37367	13285	15940	2	396,141,	0,396,	13285,15799,
543	0	0	0	0	0	3	1389	-	CL1086.Contig1_5	543	0	543	gi|527218912|gb|ATLV01018958.1|	24757	16343	18275	4	56,126,262,99,	0,56,182,444,	16343,16466,17825,18176,
526	0	0	0	0	0	3	1406	-	CL1086.Contig2_5	526	0	526	gi|527218912|gb|ATLV01018958.1|	24757	16343	18275	4	56,109,262,99,	0,56,165,427,	16343,16466,17825,18176,
1179	0	0	0	2	2	2	4851	+	CL1087.Contig1_5	1315	0	1181	gi|527223519|gb|ATLV01014676.1|	14449	3477	9507	5	273,95,393,280,138,	0,274,370,763,1043,	3477,3750,3845,4344,9369,
1076	0	0	0	1	1	3	4954	+	CL1087.Contig2_5	1211	0	1077	gi|527223519|gb|ATLV01014676.1|	14449	3477	9507	5	230,35,393,280,138,	0,230,266,659,939,	3477,3810,3845,4344,9369,
300	0	0	0	1	9	1	3	-	CL1088.Contig1_5	347	38	347	gi|527225776|gb|ATLV01012419.1|	12174	2707	3010	2	115,185,	0,124,	2707,2825,
212	0	0	0	1	9	1	3	-	CL1088.Contig2_5	346	38	259	gi|527225776|gb|ATLV01012419.1|	12174	2795	3010	2	27,185,	87,123,	2795,2825,
2456	1	0	0	0	0	5	683	-	CL1089.Contig1_5	2457	0	2457	gi|527213774|gb|ATLV01023873.1|	32648	12731	15871	6	766,320,90,1036,116,129,	0,766,1086,1176,2212,2328,	12731,13565,14056,14220,15388,15742,
1668	0	0	0	0	0	4	1472	-	CL1089.Contig2_5	1668	0	1668	gi|527213774|gb|ATLV01023873.1|	32648	12731	15871	5	766,320,337,116,129,	0,766,1086,1423,1539,	12731,13565,14919,15388,15742,
315	0	0	0	0	0	0	0	+	CL108.Contig1_5	315	0	315	gi|527214857|gb|ATLV01022790.1|	51045	33198	33513	1	315,	0,	33198,
174	1	0	0	0	0	0	0	+	CL108.Contig2_5	212	0	175	gi|527214857|gb|ATLV01022790.1|	51045	33198	33373	1	175,	0,	33198,
190	0	0	0	0	0	0	0	-	CL1090.Contig1_5	376	186	376	gi|527219241|gb|ATLV01018770.1|	20180	9130	9320	1	190,	0,	9130,
337	0	0	0	0	0	1	336	-	CL1090.Contig2_5	523	186	523	gi|527219241|gb|ATLV01018770.1|	20180	9130	9803	2	188,149,	0,188,	9130,9654,
249	3	0	0	1	1	2	27	-	CL1091.Contig1_5	253	0	253	gi|527223580|gb|ATLV01014615.1|	49980	19629	19908	3	213,8,31,	0,213,222,	19629,19867,19877,
252	0	0	0	0	0	0	0	-	CL1091.Contig2_5	252	0	252	gi|527223580|gb|ATLV01014615.1|	49980	19629	19881	1	252,	0,	19629,
1008	5	0	0	0	0	2	354	+	CL1092.Contig1_5	1013	0	1013	gi|527221230|gb|ATLV01016965.1|	38292	10356	11723	3	165,259,589,	0,165,424,	10356,10600,11134,
882	4	0	0	0	0	1	275	+	CL1092.Contig2_5	886	0	886	gi|527221230|gb|ATLV01016965.1|	38292	10562	11723	2	297,589,	0,297,	10562,11134,
959	4	0	0	2	7	3	28	-	CL1093.Contig1_5	970	0	970	gi|527217710|gb|ATLV01019937.1|	5025	2934	3925	4	160,216,104,483,	0,162,378,487,	2934,3102,3319,3442,
493	9	0	0	4	11	2	9	-	CL1093.Contig2_5	533	20	533	gi|527217710|gb|ATLV01019937.1|	5025	2934	3445	6	160,288,34,9,6,5,	0,162,450,489,500,508,	2934,3102,3391,3425,3434,3440,
1058	0	0	0	0	0	1	1005	-	CL1094.Contig1_5	1058	0	1058	gi|527210553|gb|ATLV01027094.1|	97012	41214	43277	2	572,486,	0,572,	41214,42791,
795	0	0	0	0	0	2	1268	-	CL1094.Contig2_5	795	0	795	gi|527210553|gb|ATLV01027094.1|	97012	41214	43277	3	126,183,486,	0,126,309,	41214,41603,42791,
870	1	0	0	1	1	1	280	+	CL1095.Contig1_5	872	0	872	gi|527216973|gb|ATLV01020674.1|	86787	59361	60512	3	66,387,418,	0,67,454,	59361,59427,60094,
855	1	0	0	1	1	1	295	+	CL1095.Contig2_5	857	0	857	gi|527216973|gb|ATLV01020674.1|	86787	59361	60512	3	66,387,403,	0,67,454,	59361,59427,60109,
2340	3	0	0	0	0	9	747	-	CL1096.Contig1_5	2343	0	2343	gi|527213863|gb|ATLV01023784.1|	37244	5678	8768	10	95,223,198,189,73,127,192,308,303,635,	0,95,318,516,705,778,905,1097,1405,1708,	5678,5838,6166,6434,6703,6852,7075,7359,7829,8133,
1434	26	0	0	1	87	8	833	-	CL1096.Contig2_5	1823	276	1823	gi|527213863|gb|ATLV01023784.1|	37244	5678	7971	9	95,223,198,189,73,127,192,227,136,	0,95,318,516,705,778,905,1097,1411,	5678,5838,6166,6434,6703,6852,7075,7359,7835,
2389	0	0	0	0	0	5	7322	+	CL1098.Contig1_5	2389	0	2389	gi|527225831|gb|ATLV01012364.1|	55628	6444	16155	6	192,755,231,255,90,866,	0,192,947,1178,1433,1523,	6444,7203,14472,14769,15120,15289,
2349	0	0	0	0	0	5	6757	+	CL1098.Contig2_5	2349	0	2349	gi|527225831|gb|ATLV01012364.1|	55628	7049	16155	6	23,884,231,255,90,866,	0,23,907,1138,1393,1483,	7049,7074,14472,14769,15120,15289,
399	0	0	0	0	0	0	0	-	CL1099.Contig1_5	427	0	399	gi|527223567|gb|ATLV01014628.1|	187592	55997	56396	1	399,	28,	55997,
427	0	0	0	0	0	0	0	-	CL1099.Contig2_5	427	0	427	gi|527223567|gb|ATLV01014628.1|	187592	55969	56396	1	427,	0,	55969,
983	0	0	0	1	1	1	65	-	CL109.Contig1_5	984	0	984	gi|527213500|gb|ATLV01024147.1|	63566	524	1572	3	32,350,601,	0,32,383,	524,621,971,
922	0	0	0	1	1	3	659	-	CL109.Contig2_5	923	0	923	gi|527213500|gb|ATLV01024147.1|	63566	524	2105	5	32,350,454,23,63,	0,32,383,837,860,	524,621,971,1951,2042,
896	0	0	0	1	1	2	591	-	CL109.Contig3_5	897	0	897	gi|527213500|gb|ATLV01024147.1|	63566	524	2011	4	32,350,454,60,	0,32,383,837,	524,621,971,1951,
1021	0	0	0	0	0	6	3685	-	CL1100.Contig1_5	1021	0	1021	gi|527213146|gb|ATLV01024501.1|	97845	9194	13900	7	79,115,162,173,251,214,27,	0,79,194,356,529,780,994,	9194,9498,9969,10321,12366,12693,13873,
966	0	0	0	0	0	6	3740	-	CL1100.Contig2_5	966	0	966	gi|527213146|gb|ATLV01024501.1|	97845	9194	13900	7	79,115,107,173,251,214,27,	0,79,194,301,474,725,939,	9194,9498,10024,10321,12366,12693,13873,
461	1	0	0	0	0	2	141	+	CL1101.Contig1_5	462	0	462	gi|527225018|gb|ATLV01013177.1|	228254	224766	225369	3	79,155,228,	0,79,234,	224766,224914,225141,
278	0	0	0	0	0	0	0	+	CL1101.Contig2_5	278	0	278	gi|527225018|gb|ATLV01013177.1|	228254	225091	225369	1	278,	0,	225091,
1362	0	0	0	7	9	0	0	+	CL1102.Contig1_5	1371	0	1371	gi|527218522|gb|ATLV01019163.1|	114436	38957	40319	8	46,205,29,59,219,24,297,483,	0,47,254,284,345,565,590,888,	38957,39003,39208,39237,39296,39515,39539,39836,
1136	0	0	0	0	0	7	7518	+	CL1103.Contig1_5	1136	0	1136	gi|527214258|gb|ATLV01023389.1|	12260	3185	11839	8	193,69,338,64,32,184,235,21,	0,193,262,600,664,696,880,1115,	3185,4621,4773,7885,10347,11248,11582,11818,
1130	0	0	0	0	0	7	9640	+	CL1103.Contig2_5	1130	0	1130	gi|527214258|gb|ATLV01023389.1|	12260	1069	11839	8	187,69,338,64,32,184,235,21,	0,187,256,594,658,690,874,1109,	1069,4621,4773,7885,10347,11248,11582,11818,
1122	0	0	0	0	0	7	7532	+	CL1103.Contig3_5	1122	0	1122	gi|527214258|gb|ATLV01023389.1|	12260	3185	11839	8	179,69,338,64,32,184,235,21,	0,179,248,586,650,682,866,1101,	3185,4621,4773,7885,10347,11248,11582,11818,
2617	1	0	0	1	2	5	2600	-	CL1104.Contig1_5	3188	0	2620	gi|527224911|gb|ATLV01013284.1|	31070	1182	6400	7	80,713,590,180,851,120,84,	568,650,1363,1953,2133,2984,3104,	1182,1262,2047,2708,4740,6099,6316,
576	29	0	0	4	50	5	17	+	CL1104.Contig2_5	655	0	655	gi|527216553|gb|ATLV01021094.1|	76107	64802	65424	7	67,154,99,89,29,116,51,	0,67,232,332,453,488,604,	64802,64870,65028,65137,65226,65256,65373,
463	2	0	0	2	2	2	196	+	CL1105.Contig1_5	488	0	467	gi|527228216|gb|ATLV01009979.1|	1853	377	1038	4	196,169,78,22,	0,196,366,445,	377,690,938,1016,
297	0	0	0	0	0	2	177	+	CL1105.Contig2_5	297	0	297	gi|527214996|gb|ATLV01022651.1|	82969	9283	9757	3	104,170,23,	0,104,274,	9283,9488,9734,
210	12	0	0	1	2	1	1	+	CL1106.Contig1_5	231	0	224	gi|527216863|gb|ATLV01020784.1|	2039	800	1023	2	41,181,	0,43,	800,842,
473	2	0	0	1	5	1	26	-	CL1107.Contig1_5	480	0	480	gi|527211057|gb|ATLV01026590.1|	1244	204	705	2	221,254,	0,226,	204,451,
451	5	0	0	1	5	3	45	-	CL1107.Contig2_5	461	0	461	gi|527211057|gb|ATLV01026590.1|	1244	204	705	4	221,105,15,115,	0,226,331,346,	204,451,574,590,
332	1	0	0	1	1	0	0	-	CL1107.Contig3_5	334	0	334	gi|527211057|gb|ATLV01026590.1|	1244	372	705	2	80,253,	0,81,	372,452,
310	4	0	0	1	1	2	19	-	CL1107.Contig4_5	315	0	315	gi|527211057|gb|ATLV01026590.1|	1244	372	705	4	80,104,17,113,	0,81,185,202,	372,452,574,592,
2274	1	0	0	0	0	4	2062	+	CL1108.Contig1_5	2295	0	2275	gi|527213722|gb|ATLV01023925.1|	55113	23618	27955	5	197,393,818,393,474,	0,197,590,1408,1801,	23618,24388,26125,27008,27481,
276	0	0	0	1	1	0	0	+	CL1108.Contig2_5	277	0	277	gi|527213722|gb|ATLV01023925.1|	55113	23618	23894	2	242,34,	0,243,	23618,23860,
566	0	0	0	0	0	0	0	+	CL1109.Contig1_5	566	0	566	gi|527227000|gb|ATLV01011195.1|	91606	27220	27786	1	566,	0,	27220,
494	0	0	0	0	0	1	72	+	CL1109.Contig2_5	494	0	494	gi|527227000|gb|ATLV01011195.1|	91606	27220	27786	2	167,327,	0,167,	27220,27459,
130	0	0	0	0	0	0	0	+	CL110.Contig1_5	212	0	130	gi|527224900|gb|ATLV01013295.1|	6776	2595	2725	1	130,	0,	2595,
381	2	0	0	0	0	0	0	-	CL1110.Contig1_5	383	0	383	gi|527215300|gb|ATLV01022347.1|	60062	18860	19243	1	383,	0,	18860,
345	0	0	0	0	0	0	0	-	CL1111.Contig1_5	345	0	345	gi|527224916|gb|ATLV01013279.1|	34872	31353	31698	1	345,	0,	31353,
308	21	0	0	0	0	1	261	-	CL1112.Contig1_5	517	181	510	gi|527214243|gb|ATLV01023404.1|	49982	28471	29061	2	135,194,	7,142,	28471,28867,
3643	20	0	0	2	2	1	261	-	CL1112.Contig2_5	3672	0	3665	gi|527214243|gb|ATLV01023404.1|	49982	28471	32395	4	135,3449,55,24,	7,142,3592,3648,	28471,28867,32316,32371,
1589	3	0	0	1	1	3	3805	+	CL1113.Contig1_5	1593	0	1593	gi|527219985|gb|ATLV01018210.1|	21390	15500	20897	5	181,89,231,205,886,	0,181,270,501,707,	15500,19266,19501,19806,20011,
1534	3	0	0	1	1	4	3860	+	CL1113.Contig2_5	1538	0	1538	gi|527219985|gb|ATLV01018210.1|	21390	15500	20897	6	181,89,231,205,438,393,	0,181,270,501,707,1145,	15500,19266,19501,19806,20011,20504,
803	0	0	0	0	0	4	16028	+	CL1115.Contig1_5	803	0	803	gi|527221021|gb|ATLV01017174.1|	61143	20044	36875	5	223,189,99,242,50,	0,223,412,511,753,	20044,20327,24163,29471,36825,
283	0	0	0	0	0	0	0	+	CL1115.Contig2_5	283	0	283	gi|527221021|gb|ATLV01017174.1|	61143	20044	20327	1	283,	0,	20044,
414	0	0	0	0	0	2	254	-	CL1116.Contig1_5	461	0	414	gi|527225784|gb|ATLV01012411.1|	68292	22056	22724	3	42,96,276,	47,89,185,	22056,22271,22448,
425	0	0	0	0	0	2	230	-	CL1116.Contig2_5	425	0	425	gi|527225784|gb|ATLV01012411.1|	68292	22069	22724	3	53,96,276,	0,53,149,	22069,22271,22448,
263	0	0	0	0	0	0	0	+	CL1117.Contig1_5	263	0	263	gi|527222976|gb|ATLV01015219.1|	32135	6366	6629	1	263,	0,	6366,
492	0	0	0	0	0	0	0	+	CL1117.Contig2_5	492	0	492	gi|527223651|gb|ATLV01014544.1|	36713	15686	16178	1	492,	0,	15686,
1263	2	0	0	0	0	3	213	+	CL1118.Contig1_5	1532	0	1265	gi|527222629|gb|ATLV01015566.1|	30153	12762	14240	4	170,84,551,460,	0,170,254,805,	12762,13006,13162,13780,
1491	2	0	0	0	0	4	297	+	CL1118.Contig2_5	1510	0	1493	gi|527222629|gb|ATLV01015566.1|	30153	12762	14552	5	170,84,551,486,202,	0,170,254,805,1291,	12762,13006,13162,13780,14350,
1262	0	0	0	0	0	2	1162	+	CL1119.Contig1_5	1273	0	1262	gi|527212572|gb|ATLV01025075.1|	128157	103867	106291	3	98,364,800,	0,98,462,	103867,104938,105491,
982	1	0	0	0	0	0	0	+	CL1119.Contig2_5	994	0	983	gi|527212572|gb|ATLV01025075.1|	128157	105308	106291	1	983,	0,	105308,
978	4	0	0	1	1	2	198	-	CL111.Contig1_5	1532	549	1532	gi|527224180|gb|ATLV01014015.1|	4657	2597	3777	4	44,476,112,350,	0,45,521,633,	2597,2641,3206,3427,
978	4	0	0	1	1	2	198	-	CL111.Contig2_5	1480	497	1480	gi|527224180|gb|ATLV01014015.1|	4657	2597	3777	4	44,476,112,350,	0,45,521,633,	2597,2641,3206,3427,
869	12	0	0	7	14	9	37	-	CL1120.Contig1_5	895	0	895	gi|527213612|gb|ATLV01024035.1|	80998	9852	10770	12	6,178,103,182,47,52,76,43,104,10,63,17,	0,6,190,294,478,526,580,656,700,804,815,878,	9852,9859,10037,10156,10339,10390,10443,10521,10564,10670,10684,10753,
213	0	0	0	0	0	0	0	+	CL1121.Contig1_5	295	82	295	gi|527216571|gb|ATLV01021076.1|	7579	5310	5523	1	213,	82,	5310,
213	0	0	0	0	0	0	0	+	CL1121.Contig2_5	258	45	258	gi|527216571|gb|ATLV01021076.1|	7579	5310	5523	1	213,	45,	5310,
1410	0	0	0	0	0	3	508	+	CL1122.Contig1_5	1826	0	1410	gi|527213487|gb|ATLV01024160.1|	23880	21947	23865	4	969,225,121,95,	0,969,1194,1315,	21947,23042,23390,23770,
1324	0	0	0	0	0	1	126	+	CL1122.Contig2_5	1324	0	1324	gi|527213487|gb|ATLV01024160.1|	23880	21947	23397	2	969,355,	0,969,	21947,23042,
422	1	0	0	0	0	1	6138	-	CL1123.Contig1_5	423	0	423	gi|527212517|gb|ATLV01025130.1|	73720	11987	18548	2	113,310,	0,113,	11987,18238,
374	0	0	0	0	0	1	3976	-	CL1123.Contig2_5	374	0	374	gi|527212517|gb|ATLV01025130.1|	73720	14198	18548	2	64,310,	0,64,	14198,18238,
437	0	0	0	0	0	2	265	+	CL1124.Contig1_5	827	0	437	gi|527214204|gb|ATLV01023443.1|	25192	9934	10636	3	132,174,131,	0,132,306,	9934,10125,10505,
409	0	0	0	0	0	2	265	+	CL1124.Contig2_5	827	28	437	gi|527214204|gb|ATLV01023443.1|	25192	9962	10636	3	104,174,131,	28,132,306,	9962,10125,10505,
210	1	0	0	0	0	1	1781	-	CL1125.Contig1_5	211	0	211	gi|527214648|gb|ATLV01022999.1|	102087	2905	4897	2	145,66,	0,145,	2905,4831,
437	2	0	0	0	0	0	0	+	CL1126.Contig1_5	536	0	439	gi|527213090|gb|ATLV01024557.1|	74895	53349	53788	1	439,	0,	53349,
437	2	0	0	0	0	0	0	+	CL1126.Contig2_5	536	0	439	gi|527213090|gb|ATLV01024557.1|	74895	53349	53788	1	439,	0,	53349,
2541	16	0	0	5	5	2	86	+	CL1127.Contig1_5	3213	651	3213	gi|527216271|gb|ATLV01021376.1|	41873	11772	14415	7	177,209,72,140,703,24,1232,	651,829,1039,1112,1253,1956,1981,	11772,11949,12158,12230,12370,13157,13183,
1332	7	0	0	4	4	0	0	+	CL1127.Contig2_5	2027	651	1994	gi|527216271|gb|ATLV01021376.1|	41873	11772	13111	5	177,209,72,140,741,	651,829,1039,1112,1253,	11772,11949,12158,12230,12370,
942	2	0	0	0	0	0	0	+	CL1129.Contig1_5	944	0	944	gi|527233341|gb|ATLV01004854.1|	9622	3269	4213	1	944,	0,	3269,
865	2	0	0	0	0	1	77	+	CL1129.Contig2_5	867	0	867	gi|527233341|gb|ATLV01004854.1|	9622	3269	4213	2	185,682,	0,185,	3269,3531,
802	1	0	0	0	0	1	141	+	CL1129.Contig3_5	803	0	803	gi|527233341|gb|ATLV01004854.1|	9622	3269	4213	2	642,161,	0,642,	3269,4052,
725	1	0	0	0	0	2	218	+	CL1129.Contig4_5	726	0	726	gi|527233341|gb|ATLV01004854.1|	9622	3269	4213	3	185,380,161,	0,185,565,	3269,3531,4052,
2028	6	0	0	3	6	8	7272	+	CL112.Contig1_5	2459	419	2459	gi|527214275|gb|ATLV01023372.1|	109929	1809	11115	12	6,156,233,150,307,105,176,163,159,416,85,78,	419,429,585,818,968,1275,1380,1556,1719,1878,2295,2381,	1809,1815,5006,7789,8042,8414,8602,10059,10297,10536,10952,11037,
2010	6	0	0	3	6	8	7290	+	CL112.Contig2_5	2441	419	2441	gi|527214275|gb|ATLV01023372.1|	109929	1809	11115	12	6,156,233,150,289,105,176,163,159,416,85,78,	419,429,585,818,968,1257,1362,1538,1701,1860,2277,2363,	1809,1815,5006,7789,8060,8414,8602,10059,10297,10536,10952,11037,
1737	7	0	0	1	4	9	9238	+	CL112.Contig3_5	2167	419	2167	gi|527214275|gb|ATLV01023372.1|	109929	1809	12791	11	6,156,233,150,307,105,176,163,159,69,220,	419,429,585,818,968,1275,1380,1556,1719,1878,1947,	1809,1815,5006,7789,8042,8414,8602,10059,10297,10536,12571,
1719	7	0	0	1	4	9	9256	+	CL112.Contig4_5	2149	419	2149	gi|527214275|gb|ATLV01023372.1|	109929	1809	12791	11	6,156,233,150,289,105,176,163,159,69,220,	419,429,585,818,968,1257,1362,1538,1701,1860,1929,	1809,1815,5006,7789,8060,8414,8602,10059,10297,10536,12571,
423	4	0	0	1	8	4	1593	+	CL112.Contig5_5	660	0	435	gi|527214277|gb|ATLV01023370.1|	9143	6509	8529	5	12,8,59,163,185,	0,12,20,87,250,	6509,6523,6532,6598,8344,
1827	0	0	0	0	0	2	967	+	CL1130.Contig1_5	1827	0	1827	gi|527221002|gb|ATLV01017193.1|	22572	6778	9572	3	1412,210,205,	0,1412,1622,	6778,9039,9367,
1672	0	0	0	0	0	2	917	+	CL1130.Contig2_5	1672	0	1672	gi|527221002|gb|ATLV01017193.1|	22572	6778	9367	3	1412,210,50,	0,1412,1622,	6778,9039,9317,
1793	1	0	0	1	1	3	1723	+	CL1131.Contig1_5	1796	0	1795	gi|527215604|gb|ATLV01022043.1|	76987	64274	67791	5	266,307,623,474,124,	0,266,573,1196,1671,	64274,66128,66502,67193,67667,
1750	1	0	0	1	1	3	3291	+	CL1131.Contig2_5	1753	0	1752	gi|527215604|gb|ATLV01022043.1|	76987	62749	67791	5	223,307,623,474,124,	0,223,530,1153,1628,	62749,66128,66502,67193,67667,
1697	1	0	0	1	1	4	3344	+	CL1131.Contig3_5	1700	0	1699	gi|527215604|gb|ATLV01022043.1|	76987	62749	67791	6	119,51,307,623,474,124,	0,119,170,477,1100,1575,	62749,62921,66128,66502,67193,67667,
1640	1	0	0	1	1	2	135	+	CL1131.Contig4_5	1643	0	1642	gi|527215604|gb|ATLV01022043.1|	76987	66015	67791	4	420,623,474,124,	0,420,1043,1518,	66015,66502,67193,67667,
676	0	0	0	0	0	0	0	+	CL1132.Contig1_5	676	0	676	gi|527216321|gb|ATLV01021326.1|	45906	305	981	1	676,	0,	305,
737	0	0	0	0	0	2	341	+	CL1132.Contig2_5	737	0	737	gi|527216321|gb|ATLV01021326.1|	45906	305	1383	3	627,58,52,	0,627,685,	305,1022,1331,
189	0	0	0	0	0	0	0	-	CL1133.Contig1_5	237	0	189	gi|527225907|gb|ATLV01012288.1|	120949	50256	50445	1	189,	48,	50256,
237	0	0	0	0	0	0	0	-	CL1133.Contig2_5	237	0	237	gi|527225907|gb|ATLV01012288.1|	120949	50208	50445	1	237,	0,	50208,
307	8	0	0	2	20	4	21572	+	CL1134.Contig1_5	348	0	335	gi|527221728|gb|ATLV01016467.1|	26945	5008	26895	5	87,66,123,7,32,	0,87,153,285,303,	5008,14982,26689,26818,26863,
241	8	0	0	2	20	3	21638	+	CL1134.Contig2_5	282	0	269	gi|527221728|gb|ATLV01016467.1|	26945	5008	26895	4	87,123,7,32,	0,87,219,237,	5008,26689,26818,26863,
406	4	0	0	0	0	0	0	+	CL1135.Contig1_5	410	0	410	gi|527211211|gb|ATLV01026436.1|	9424	2993	3403	1	410,	0,	2993,
238	0	0	0	0	0	0	0	-	CL1135.Contig2_5	238	0	238	gi|527214266|gb|ATLV01023381.1|	20155	14109	14347	1	238,	0,	14109,
460	0	0	0	1	2	0	0	-	CL1136.Contig1_5	462	0	462	gi|527226013|gb|ATLV01012182.1|	11168	4787	5247	2	55,405,	0,57,	4787,4842,
252	1	0	0	2	10	1	24	-	CL1136.Contig2_5	264	1	264	gi|527226013|gb|ATLV01012182.1|	11168	4787	5064	3	55,173,25,	0,57,238,	4787,4842,5039,
1608	0	0	0	3	3	3	19623	+	CL1137.Contig1_5	1625	0	1611	gi|527222044|gb|ATLV01016151.1|	213489	9355	30586	7	178,98,8,68,89,431,736,	0,178,277,286,354,443,875,	9355,13317,13415,13423,29254,29419,29850,
1607	0	0	0	3	3	3	18619	+	CL1137.Contig2_5	1624	0	1610	gi|527222044|gb|ATLV01016151.1|	213489	10360	30586	7	177,98,8,68,89,431,736,	0,177,276,285,353,442,874,	10360,13317,13415,13423,29254,29419,29850,
1417	0	0	0	1	1	4	31189	-	CL1138.Contig1_5	1418	0	1418	gi|527214233|gb|ATLV01023414.1|	90462	49277	81883	6	147,174,139,254,153,550,	0,148,322,461,715,868,	49277,49424,56856,58329,63240,81333,
1188	0	0	0	0	0	3	22950	-	CL1138.Contig2_5	1188	0	1188	gi|527214233|gb|ATLV01023414.1|	90462	57745	81883	4	231,254,153,550,	0,231,485,638,	57745,58329,63240,81333,
1075	0	0	0	1	1	5	31531	-	CL1138.Contig3_5	1076	0	1076	gi|527214233|gb|ATLV01023414.1|	90462	49277	81883	7	147,174,139,254,153,93,115,	0,148,322,461,715,868,961,	49277,49424,56856,58329,63240,81333,81768,
846	0	0	0	0	0	4	23292	-	CL1138.Contig4_5	846	0	846	gi|527214233|gb|ATLV01023414.1|	90462	57745	81883	5	231,254,153,93,115,	0,231,485,638,731,	57745,58329,63240,81333,81768,
1592	81	0	0	0	0	1	3245	-	CL1139.Contig1_5	1805	132	1805	gi|527213379|gb|ATLV01024268.1|	159787	41364	46282	2	1532,141,	0,1532,	41364,46141,
982	0	0	0	0	0	1	231	-	CL113.Contig1_5	1507	525	1507	gi|527223181|gb|ATLV01015014.1|	7236	5042	6255	2	824,158,	0,824,	5042,6097,
980	0	0	0	0	0	1	231	-	CL113.Contig2_5	1477	497	1477	gi|527223181|gb|ATLV01015014.1|	7236	5042	6253	2	824,156,	0,824,	5042,6097,
1526	6	0	0	1	1	3	1894	-	CL1140.Contig1_5	1533	0	1533	gi|527222399|gb|ATLV01015796.1|	27103	21364	24790	5	824,90,374,36,208,	0,824,914,1289,1325,	21364,22254,24163,24537,24582,
1088	5	0	0	0	0	2	943	-	CL1140.Contig2_5	1093	0	1093	gi|527222399|gb|ATLV01015796.1|	27103	21364	23400	3	824,90,179,	0,824,914,	21364,22254,23221,
1274	6	0	0	2	5	3	73	-	CL1141.Contig1_5	1285	0	1285	gi|527220862|gb|ATLV01017333.1|	19603	4748	6101	5	77,782,64,305,52,	0,77,859,927,1233,	4748,4894,5677,5744,6049,
599	0	0	0	0	0	1	374	+	CL1143.Contig1_5	614	0	599	gi|527214974|gb|ATLV01022673.1|	5385	4375	5348	2	430,169,	0,430,	4375,5179,
321	0	0	0	0	0	0	0	+	CL1143.Contig2_5	358	0	321	gi|527214974|gb|ATLV01022673.1|	5385	4375	4696	1	321,	0,	4375,
1086	13	0	0	5	10	2	2	+	CL1144.Contig1_5	1215	0	1109	gi|527212343|gb|ATLV01025304.1|	6999	5898	6999	7	417,127,12,47,66,251,179,	0,417,545,558,607,678,930,	5898,6316,6443,6455,6502,6569,6820,
241	9	0	0	2	33	1	5	+	CL1145.Contig1_5	283	0	283	gi|527220609|gb|ATLV01017586.1|	21320	18501	18756	3	124,39,87,	0,126,196,	18501,18625,18669,
782	0	0	0	0	0	1	65	-	CL1146.Contig1_5	782	0	782	gi|527215282|gb|ATLV01022365.1|	11732	2499	3346	2	168,614,	0,168,	2499,2732,
200	0	0	0	0	0	0	0	-	CL1146.Contig2_5	200	0	200	gi|527215282|gb|ATLV01022365.1|	11732	2499	2699	1	200,	0,	2499,
1009	8	0	0	0	0	4	5079	-	CL1147.Contig1_5	1017	0	1017	gi|527216251|gb|ATLV01021396.1|	50278	18673	24769	5	185,178,143,207,304,	0,185,363,506,713,	18673,18941,19349,22059,24465,
867	7	0	0	0	0	3	5222	-	CL1147.Contig2_5	874	0	874	gi|527216251|gb|ATLV01021396.1|	50278	18673	24769	4	185,178,207,304,	0,185,363,570,	18673,18941,22059,24465,
1090	10	0	0	1	4	1	73	-	CL1148.Contig1_5	1119	0	1104	gi|527216554|gb|ATLV01021093.1|	13205	11125	12298	3	10,923,167,	15,29,952,	11125,11135,12131,
1049	10	0	0	0	0	1	73	-	CL1148.Contig2_5	1099	0	1059	gi|527216554|gb|ATLV01021093.1|	13205	11166	12298	2	892,167,	40,932,	11166,12131,
318	0	0	0	0	0	1	7467	-	CL1149.Contig1_5	318	0	318	gi|527214213|gb|ATLV01023434.1|	69858	38594	46379	2	237,81,	0,237,	38594,46298,
276	0	0	0	0	0	1	6417	-	CL1149.Contig2_5	276	0	276	gi|527214213|gb|ATLV01023434.1|	69858	38594	45287	2	237,39,	0,237,	38594,45248,
409	0	0	0	0	0	2	5379	+	CL114.Contig1_5	751	342	751	gi|527220754|gb|ATLV01017441.1|	44333	1767	7555	3	136,242,31,	342,478,720,	1767,7213,7524,
396	0	0	0	0	0	2	153	+	CL114.Contig2_5	396	0	396	gi|527220756|gb|ATLV01017439.1|	44064	42372	42921	3	79,129,188,	0,79,208,	42372,42524,42733,
894	3	0	0	0	0	0	0	+	CL1150.Contig1_5	1300	176	1073	gi|527217942|gb|ATLV01019705.1|	2086	1189	2086	1	897,	176,	1189,
894	3	0	0	0	0	0	0	+	CL1150.Contig2_5	1247	123	1020	gi|527217942|gb|ATLV01019705.1|	2086	1189	2086	1	897,	123,	1189,
537	4	0	0	0	0	0	0	+	CL1151.Contig1_5	542	0	541	gi|527227083|gb|ATLV01011112.1|	3225	364	905	1	541,	0,	364,
359	9	0	0	0	0	2	1140	-	CL1152.Contig1_5	368	0	368	gi|527224719|gb|ATLV01013476.1|	111397	84328	85836	3	261,66,41,	0,261,327,	84328,85720,85795,
1872	0	0	0	0	0	4	8749	+	CL1153.Contig1_5	1872	0	1872	gi|527225018|gb|ATLV01013177.1|	228254	121398	132019	5	219,347,375,150,781,	0,219,566,941,1091,	121398,124026,130565,131016,131238,
1654	0	0	0	0	0	3	6340	+	CL1153.Contig2_5	1681	27	1681	gi|527225018|gb|ATLV01013177.1|	228254	124025	132019	4	348,375,150,781,	27,375,750,900,	124025,130565,131016,131238,
517	0	0	0	0	0	1	671	-	CL1154.Contig1_5	889	0	517	gi|527222857|gb|ATLV01015338.1|	33943	3535	4723	2	373,144,	372,745,	3535,4579,
426	0	0	0	0	0	0	0	-	CL1154.Contig2_5	798	0	426	gi|527222857|gb|ATLV01015338.1|	33943	3535	3961	1	426,	372,	3535,
628	0	0	0	0	0	0	0	+	CL1155.Contig1_5	628	0	628	gi|527227675|gb|ATLV01010520.1|	39652	9579	10207	1	628,	0,	9579,
526	0	0	0	0	0	1	102	+	CL1155.Contig2_5	526	0	526	gi|527227675|gb|ATLV01010520.1|	39652	9579	10207	2	206,320,	0,206,	9579,9887,
1156	6	0	0	0	0	0	0	-	CL1156.Contig1_5	1163	0	1162	gi|527241403|gb|ATLV01000772.1|	11498	7994	9156	1	1162,	1,	7994,
595	6	0	0	0	0	0	0	+	CL1157.Contig1_5	803	202	803	gi|527217177|gb|ATLV01020470.1|	9927	3706	4307	1	601,	202,	3706,
982	0	0	0	0	0	3	1527	+	CL1158.Contig1_5	1022	0	982	gi|527213697|gb|ATLV01023950.1|	118055	73194	75703	4	126,466,237,153,	0,126,592,829,	73194,73530,75245,75550,
946	0	0	0	0	0	3	1527	+	CL1158.Contig2_5	994	0	946	gi|527213697|gb|ATLV01023950.1|	118055	73194	75667	4	126,466,237,117,	0,126,592,829,	73194,73530,75245,75550,
908	0	0	0	0	0	2	1317	+	CL1158.Contig3_5	948	0	908	gi|527213697|gb|ATLV01023950.1|	118055	73478	75703	3	518,237,153,	0,518,755,	73478,75245,75550,
872	0	0	0	0	0	2	1317	+	CL1158.Contig4_5	920	0	872	gi|527213697|gb|ATLV01023950.1|	118055	73478	75667	3	518,237,117,	0,518,755,	73478,75245,75550,
536	0	0	0	0	0	2	614	+	CL1158.Contig5_5	576	0	536	gi|527213697|gb|ATLV01023950.1|	118055	74553	75703	3	146,237,153,	0,146,383,	74553,75245,75550,
500	0	0	0	0	0	2	614	+	CL1158.Contig6_5	548	0	500	gi|527213697|gb|ATLV01023950.1|	118055	74553	75667	3	146,237,117,	0,146,383,	74553,75245,75550,
160	0	0	0	0	0	1	48	+	CL1158.Contig7_5	208	0	160	gi|527213697|gb|ATLV01023950.1|	118055	75459	75667	2	23,137,	0,23,	75459,75530,
205	0	0	0	0	0	1	48	+	CL1158.Contig8_5	205	0	205	gi|527213697|gb|ATLV01023950.1|	118055	75459	75712	2	23,182,	0,23,	75459,75530,
334	0	0	0	0	0	0	0	+	CL1159.Contig1_5	334	0	334	gi|527220650|gb|ATLV01017545.1|	49486	36088	36422	1	334,	0,	36088,
320	6	0	0	0	0	0	0	+	CL1159.Contig2_5	326	0	326	gi|527220650|gb|ATLV01017545.1|	49486	32665	32991	1	326,	0,	32665,
1921	0	0	0	0	0	4	1201	-	CL115.Contig1_5	1921	0	1921	gi|527214322|gb|ATLV01023325.1|	29103	10544	13666	5	223,119,114,168,1297,	0,223,342,456,624,	10544,10838,11073,12132,12369,
1515	0	0	0	0	0	1	69	-	CL115.Contig2_5	1515	0	1515	gi|527214322|gb|ATLV01023325.1|	29103	12082	13666	2	218,1297,	0,218,	12082,12369,
2191	2	0	0	2	2	4	223	+	CL1160.Contig2_5	4319	2124	4319	gi|527213638|gb|ATLV01024009.1|	9584	1024	3440	7	410,72,39,96,279,1023,274,	2124,2534,2607,2646,2742,3021,4045,	1024,1435,1507,1609,1782,2143,3166,
2192	2	0	0	2	2	4	223	+	CL1160.Contig3_5	3804	1608	3804	gi|527213638|gb|ATLV01024009.1|	9584	1023	3440	7	411,72,39,96,279,1023,274,	1608,2019,2092,2131,2227,2506,3530,	1023,1435,1507,1609,1782,2143,3166,
2190	2	0	0	2	2	4	223	+	CL1160.Contig4_5	3077	883	3077	gi|527213638|gb|ATLV01024009.1|	9584	1025	3440	7	409,72,39,96,279,1023,274,	883,1292,1365,1404,1500,1779,2803,	1025,1435,1507,1609,1782,2143,3166,
1124	0	0	0	0	0	2	2255	+	CL1161.Contig1_5	1124	0	1124	gi|527219816|gb|ATLV01018379.1|	93981	56939	60318	3	397,575,152,	0,397,972,	56939,58692,60166,
801	0	0	0	0	0	1	899	+	CL1161.Contig2_5	801	0	801	gi|527219816|gb|ATLV01018379.1|	93981	58618	60318	2	649,152,	0,649,	58618,60166,
793	0	0	0	0	0	2	1806	+	CL1161.Contig3_5	793	0	793	gi|527219816|gb|ATLV01018379.1|	93981	57719	60318	3	66,575,152,	0,66,641,	57719,58692,60166,
1778	0	0	0	1	1	2	1308	-	CL1162.Contig1_5	1779	0	1779	gi|527214388|gb|ATLV01023259.1|	116339	87344	90430	4	219,600,189,770,	0,220,820,1009,	87344,87563,88259,89660,
1150	0	0	0	1	1	2	582	-	CL1162.Contig2_5	1151	0	1151	gi|527214388|gb|ATLV01023259.1|	116339	87344	89076	4	219,600,189,142,	0,220,820,1009,	87344,87563,88259,88934,
885	0	0	0	0	0	1	91	-	CL1162.Contig3_5	885	0	885	gi|527214388|gb|ATLV01023259.1|	116339	89454	90430	2	115,770,	0,115,	89454,89660,
2047	0	0	0	0	0	4	506	+	CL1163.Contig1_5	2047	0	2047	gi|527223618|gb|ATLV01014577.1|	115850	14822	17375	5	172,971,111,138,655,	0,172,1143,1254,1392,	14822,15101,16164,16347,16720,
1754	0	0	0	0	0	4	799	+	CL1163.Contig2_5	1754	0	1754	gi|527223618|gb|ATLV01014577.1|	115850	14822	17375	5	172,971,111,138,362,	0,172,1143,1254,1392,	14822,15101,16164,16347,17013,
573	3	0	0	0	0	0	0	-	CL1164.Contig1_5	576	0	576	gi|527216084|gb|ATLV01021563.1|	6925	2562	3138	1	576,	0,	2562,
492	2	0	0	0	0	1	1073	-	CL1164.Contig2_5	494	0	494	gi|527216084|gb|ATLV01021563.1|	6925	2562	4129	2	422,72,	0,422,	2562,4057,
445	0	0	0	1	1	0	0	-	CL1165.Contig1_5	817	0	446	gi|527213524|gb|ATLV01024123.1|	99994	3592	4037	2	362,83,	371,734,	3592,3954,
542	1	0	0	1	1	0	0	-	CL1165.Contig2_5	561	17	561	gi|527224650|gb|ATLV01013545.1|	14555	10928	11471	2	307,236,	0,308,	10928,11235,
1575	0	0	0	1	1	2	6643	-	CL1166.Contig1_5	1576	0	1576	gi|527213629|gb|ATLV01024018.1|	64552	15818	24036	4	30,804,144,597,	0,31,835,979,	15818,15848,19166,23439,
1194	0	0	0	1	1	2	2625	-	CL1166.Contig2_5	1195	0	1195	gi|527213629|gb|ATLV01024018.1|	64552	15818	19637	4	30,804,144,216,	0,31,835,979,	15818,15848,19166,19421,
565	5	0	0	0	0	0	0	+	CL1167.Contig1_5	570	0	570	gi|527223778|gb|ATLV01014417.1|	128198	105003	105573	1	570,	0,	105003,
342	4	0	0	0	0	0	0	-	CL1168.Contig1_5	346	0	346	gi|527222946|gb|ATLV01015249.1|	14741	11825	12171	1	346,	0,	11825,
767	2	0	0	2	38	0	0	+	CL1169.Contig1_5	807	0	807	gi|527215650|gb|ATLV01021997.1|	33362	66	835	3	246,190,333,	0,249,474,	66,312,502,
767	2	0	0	1	3	0	0	+	CL1169.Contig2_5	772	0	772	gi|527215650|gb|ATLV01021997.1|	33362	66	835	2	256,513,	0,259,	66,322,
855	0	0	0	0	0	1	13679	+	CL1170.Contig1_5	901	46	901	gi|527215420|gb|ATLV01022227.1|	63907	42107	56641	2	658,197,	46,704,	42107,56444,
723	0	0	0	0	0	1	1505	+	CL1170.Contig2_5	769	46	769	gi|527215420|gb|ATLV01022227.1|	63907	42107	44335	2	658,65,	46,704,	42107,44270,
1244	5	0	0	0	0	3	6399	-	CL1171.Contig1_5	1457	208	1457	gi|527227687|gb|ATLV01010508.1|	25970	16335	23983	4	378,92,409,370,	0,378,470,879,	16335,16797,23128,23613,
496	3	0	0	0	0	2	171	-	CL1171.Contig2_5	499	0	499	gi|527227687|gb|ATLV01010508.1|	25970	16335	17005	3	378,92,29,	0,378,470,	16335,16797,16976,
741	1	0	0	0	0	2	1399	-	CL1172.Contig1_5	881	0	742	gi|527222376|gb|ATLV01015819.1|	7960	1144	3285	3	510,117,115,	139,649,766,	1144,2982,3170,
741	1	0	0	0	0	2	1399	-	CL1172.Contig2_5	835	0	742	gi|527222376|gb|ATLV01015819.1|	7960	1144	3285	3	510,117,115,	93,603,720,	1144,2982,3170,
1923	2	0	0	0	0	5	9231	+	CL1173.Contig1_5	1925	0	1925	gi|527222862|gb|ATLV01015333.1|	35588	6390	17546	6	57,174,159,226,207,1102,	0,57,231,390,616,823,	6390,6569,10210,11023,15322,16444,
1699	0	0	0	0	0	5	9457	+	CL1173.Contig2_5	1699	0	1699	gi|527222862|gb|ATLV01015333.1|	35588	6390	17546	6	57,174,159,226,207,876,	0,57,231,390,616,823,	6390,6569,10210,11023,15322,16670,
342	0	0	0	0	0	1	1354	-	CL1174.Contig1_5	342	0	342	gi|527218439|gb|ATLV01019208.1|	220888	40456	42152	2	240,102,	0,240,	40456,42050,
285	0	0	0	0	0	1	1521	-	CL1174.Contig2_5	285	0	285	gi|527218439|gb|ATLV01019208.1|	220888	40456	42262	2	240,45,	0,240,	40456,42217,
279	0	0	0	0	0	1	511	-	CL1174.Contig3_5	279	0	279	gi|527218439|gb|ATLV01019208.1|	220888	40456	41246	2	240,39,	0,240,	40456,41207,
1389	20	0	0	1	1	4	4415	+	CL1175.Contig1_5	1410	0	1410	gi|527231612|gb|ATLV01006583.1|	13560	2600	8424	6	200,195,587,189,130,108,	0,201,396,983,1172,1302,	2600,2800,3064,3716,7029,8316,
262	0	0	0	0	0	0	0	-	CL1176.Contig1_5	262	0	262	gi|527210838|gb|ATLV01026809.1|	32953	25464	25726	1	262,	0,	25464,
247	5	0	0	2	3	2	21	-	CL1176.Contig2_5	255	0	255	gi|527210838|gb|ATLV01026809.1|	32953	25464	25737	4	181,20,31,20,	0,181,202,235,	25464,25647,25686,25717,
938	0	0	0	0	0	2	2250	-	CL1178.Contig1_5	938	0	938	gi|527216236|gb|ATLV01021411.1|	11775	4741	7929	3	639,107,192,	0,639,746,	4741,7412,7737,
721	0	0	0	0	0	0	0	-	CL1178.Contig2_5	721	0	721	gi|527216236|gb|ATLV01021411.1|	11775	4741	5462	1	721,	0,	4741,
578	4	0	0	3	34	3	21	-	CL1179.Contig1_5	632	16	632	gi|527211605|gb|ATLV01026042.1|	8747	2152	2755	6	88,19,20,221,229,5,	0,96,115,160,381,611,	2152,2247,2279,2299,2521,2750,
602	0	0	0	1	1	1	1	-	CL1179.Contig2_5	619	16	619	gi|527211605|gb|ATLV01026042.1|	8747	2152	2755	3	368,229,5,	0,368,598,	2152,2521,2750,
411	0	0	0	0	0	1	1072	-	CL1180.Contig1_5	411	0	411	gi|527223579|gb|ATLV01014616.1|	178060	96304	97787	2	326,85,	0,326,	96304,97702,
1310	0	0	0	0	0	2	1096	-	CL1180.Contig2_5	1311	1	1311	gi|527223579|gb|ATLV01014616.1|	178060	96304	98710	3	416,85,809,	0,416,501,	96304,97702,97901,
553	0	0	0	0	0	0	0	-	CL1181.Contig1_5	553	0	553	gi|527214966|gb|ATLV01022681.1|	36703	18758	19311	1	553,	0,	18758,
318	0	0	0	0	0	0	0	-	CL1181.Contig2_5	406	0	318	gi|527214966|gb|ATLV01022681.1|	36703	18993	19311	1	318,	88,	18993,
428	16	0	0	1	4	0	0	+	CL1182.Contig1_5	448	0	448	gi|527217914|gb|ATLV01019733.1|	19598	5776	6220	2	57,387,	0,61,	5776,5833,
854	0	0	0	0	0	4	1474	+	CL1183.Contig1_5	854	0	854	gi|527225018|gb|ATLV01013177.1|	228254	97137	99465	5	79,119,256,153,247,	0,79,198,454,607,	97137,97614,98637,99000,99218,
428	0	0	0	0	0	1	65	+	CL1183.Contig2_5	428	0	428	gi|527225018|gb|ATLV01013177.1|	228254	98972	99465	2	181,247,	0,181,	98972,99218,
888	4	0	0	0	0	1	63	-	CL1184.Contig1_5	907	0	892	gi|527214093|gb|ATLV01023554.1|	28651	6162	7117	2	460,432,	15,475,	6162,6685,
1353	0	0	0	0	0	2	6300	-	CL1185.Contig1_5	1353	0	1353	gi|527216149|gb|ATLV01021498.1|	156884	99115	106768	3	952,327,74,	0,952,1279,	99115,101833,106694,
572	0	0	0	0	0	1	4534	-	CL1185.Contig2_5	572	0	572	gi|527216149|gb|ATLV01021498.1|	156884	101662	106768	2	498,74,	0,498,	101662,106694,
595	4	0	0	0	0	1	73	-	CL1186.Contig1_5	1053	454	1053	gi|527222369|gb|ATLV01015826.1|	2412	139	811	2	349,250,	0,349,	139,561,
595	4	0	0	0	0	1	73	-	CL1186.Contig2_5	838	239	838	gi|527222369|gb|ATLV01015826.1|	2412	139	811	2	349,250,	0,349,	139,561,
256	8	0	0	0	0	0	0	-	CL1187.Contig1_5	264	0	264	gi|527227169|gb|ATLV01011026.1|	5632	61	325	1	264,	0,	61,
219	7	0	0	0	0	1	99	-	CL1187.Contig2_5	243	0	226	gi|527227169|gb|ATLV01011026.1|	5632	0	325	2	38,188,	17,55,	0,137,
198	2	0	0	0	0	0	0	+	CL1188.Contig1_5	200	0	200	gi|527218954|gb|ATLV01018935.1|	24859	10659	10859	1	200,	0,	10659,
266	4	0	0	0	0	0	0	-	CL1189.Contig1_5	270	0	270	gi|527225855|gb|ATLV01012340.1|	41741	24471	24741	1	270,	0,	24471,
252	0	0	0	0	0	1	72	-	CL1189.Contig2_5	252	0	252	gi|527225855|gb|ATLV01012340.1|	41741	24417	24741	2	114,138,	0,114,	24417,24603,
1200	0	0	0	0	0	4	3147	+	CL118.Contig1_5	1200	0	1200	gi|527214454|gb|ATLV01023193.1|	69357	15930	20277	5	119,172,675,161,73,	0,119,291,966,1127,	15930,16306,17756,19419,20204,
1019	0	0	0	0	0	3	1609	+	CL118.Contig2_5	1019	0	1019	gi|527214454|gb|ATLV01023193.1|	69357	15930	18558	4	119,172,675,53,	0,119,291,966,	15930,16306,17756,18505,
302	0	0	0	0	0	2	764	+	CL118.Contig3_5	302	0	302	gi|527214454|gb|ATLV01023193.1|	69357	19211	20277	3	68,161,73,	0,68,229,	19211,19419,20204,
205	1	0	0	1	43	2	156	+	CL1190.Contig1_5	249	0	249	gi|527220980|gb|ATLV01017215.1|	12626	399	761	3	6,25,175,	0,6,74,	399,514,586,
230	0	0	0	0	0	0	0	+	CL1190.Contig2_5	230	0	230	gi|527220980|gb|ATLV01017215.1|	12626	531	761	1	230,	0,	531,
2055	11	0	0	1	1	8	2697	+	CL1191.Contig1_5	2067	0	2067	gi|527223106|gb|ATLV01015089.1|	10782	3265	8028	10	304,26,66,139,249,360,411,372,115,24,	0,304,330,396,535,784,1144,1556,1928,2043,	3265,3657,4844,6093,6317,6636,7104,7515,7888,8004,
1701	11	0	0	1	1	5	265	+	CL1191.Contig2_5	1713	0	1713	gi|527223106|gb|ATLV01015089.1|	10782	6051	8028	7	181,249,360,411,372,115,24,	0,181,430,790,1202,1574,1689,	6051,6317,6636,7104,7515,7888,8004,
207	0	0	0	0	0	0	0	+	CL1192.Contig1_5	207	0	207	gi|527217398|gb|ATLV01020249.1|	21715	20111	20318	1	207,	0,	20111,
166	2	0	0	0	0	0	0	+	CL1192.Contig2_5	207	0	168	gi|527217398|gb|ATLV01020249.1|	21715	20111	20279	1	168,	0,	20111,
260	3	0	0	0	0	0	0	+	CL1193.Contig1_5	263	0	263	gi|527211056|gb|ATLV01026591.1|	11131	8211	8474	1	263,	0,	8211,
1450	0	0	0	2	2	3	12827	+	CL1194.Contig1_5	1536	0	1452	gi|527214321|gb|ATLV01023326.1|	23396	7302	21579	6	619,21,274,122,83,331,	0,620,642,916,1038,1121,	7302,7921,7942,8288,8486,21248,
1449	0	0	0	2	2	3	12827	+	CL1194.Contig2_5	1514	0	1451	gi|527214321|gb|ATLV01023326.1|	23396	7302	21578	6	619,21,274,122,83,330,	0,620,642,916,1038,1121,	7302,7921,7942,8288,8486,21248,
1100	3	0	0	0	0	0	0	-	CL1195.Contig1_5	1121	0	1103	gi|527216868|gb|ATLV01020779.1|	18391	448	1551	1	1103,	18,	448,
506	1	0	0	0	0	0	0	-	CL1196.Contig1_5	507	0	507	gi|527217363|gb|ATLV01020284.1|	104916	14590	15097	1	507,	0,	14590,
452	0	0	0	0	0	0	0	+	CL1197.Contig1_5	452	0	452	gi|527214235|gb|ATLV01023412.1|	2317	1036	1488	1	452,	0,	1036,
1783	4	0	0	0	0	8	2205	+	CL1198.Contig1_5	1788	0	1787	gi|527215795|gb|ATLV01021852.1|	87996	50665	54657	9	237,71,157,213,150,192,175,74,518,	0,237,308,465,678,828,1020,1195,1269,	50665,50977,51136,51374,52097,52921,53737,53997,54139,
1633	4	0	0	0	0	7	2355	+	CL1198.Contig2_5	1638	0	1637	gi|527215795|gb|ATLV01021852.1|	87996	50665	54657	8	237,71,157,213,192,175,74,518,	0,237,308,465,678,870,1045,1119,	50665,50977,51136,51374,52921,53737,53997,54139,
1151	5	0	0	0	0	2	148	+	CL1199.Contig1_5	1340	0	1156	gi|527222318|gb|ATLV01015877.1|	20151	17834	19138	3	141,163,852,	0,141,304,	17834,18050,18286,
1207	5	0	0	0	0	3	439	+	CL1199.Contig2_5	1212	0	1212	gi|527222318|gb|ATLV01015877.1|	20151	17834	19485	4	141,163,851,57,	0,141,304,1155,	17834,18050,18286,19428,
474	6	0	0	1	4	0	0	+	CL119.Contig1_5	484	0	484	gi|527228219|gb|ATLV01009976.1|	54731	12115	12595	2	120,360,	0,124,	12115,12235,
362	6	0	0	0	0	1	112	+	CL119.Contig2_5	368	0	368	gi|527228219|gb|ATLV01009976.1|	54731	12115	12595	2	116,252,	0,116,	12115,12343,
602	0	0	0	2	7	1	4	+	CL1200.Contig1_5	612	3	612	gi|527224123|gb|ATLV01014072.1|	16287	14856	15462	3	340,69,193,	3,344,419,	14856,15196,15269,
1164	0	0	0	0	0	1	78	-	CL1202.Contig1_5	1164	0	1164	gi|527220997|gb|ATLV01017198.1|	86717	40531	41773	2	1030,134,	0,1030,	40531,41639,
1117	0	0	0	0	0	1	71	+	CL1202.Contig2_5	1117	0	1117	gi|527215381|gb|ATLV01022266.1|	81720	71643	72831	2	232,885,	0,232,	71643,71946,
943	1	0	0	1	1	3	1048	+	CL1203.Contig1_5	965	20	965	gi|527215818|gb|ATLV01021829.1|	52983	44851	46843	5	119,136,151,335,203,	20,139,275,426,762,	44851,45349,45556,46305,46640,
924	2	0	0	1	1	4	1066	+	CL1203.Contig2_5	947	20	947	gi|527215818|gb|ATLV01021829.1|	52983	44851	46843	6	119,136,151,96,221,203,	20,139,275,426,522,744,	44851,45349,45556,46305,46419,46640,
901	2	0	0	1	1	3	2178	+	CL1203.Contig3_5	904	0	904	gi|527215818|gb|ATLV01021829.1|	52983	43762	46843	5	78,136,151,335,203,	0,78,214,365,701,	43762,45349,45556,46305,46640,
882	3	0	0	1	1	4	2196	+	CL1203.Contig4_5	886	0	886	gi|527215818|gb|ATLV01021829.1|	52983	43762	46843	6	78,136,151,96,221,203,	0,78,214,365,461,683,	43762,45349,45556,46305,46419,46640,
467	1	0	0	0	0	3	561	+	CL1203.Contig5_5	488	20	488	gi|527215818|gb|ATLV01021829.1|	52983	44851	45880	4	119,136,151,62,	20,139,275,426,	44851,45349,45556,45818,
843	5	0	0	0	0	2	148	-	CL1204.Contig1_5	848	0	848	gi|527225445|gb|ATLV01012750.1|	19708	2934	3930	3	417,333,98,	0,417,750,	2934,3429,3832,
752	5	0	0	0	0	2	148	-	CL1204.Contig2_5	847	0	757	gi|527225445|gb|ATLV01012750.1|	19708	3025	3930	3	326,333,98,	90,416,749,	3025,3429,3832,
1220	0	0	0	0	0	5	1831	+	CL1205.Contig1_5	1220	0	1220	gi|527222045|gb|ATLV01016150.1|	37473	12321	15372	6	558,119,121,180,142,100,	0,558,677,798,978,1120,	12321,13804,14389,14661,15061,15272,
904	0	0	0	0	0	6	5593	+	CL1205.Contig2_5	904	0	904	gi|527222045|gb|ATLV01016150.1|	37473	8875	15372	7	157,85,119,121,180,142,100,	0,157,242,361,482,662,804,	8875,12794,13804,14389,14661,15061,15272,
901	0	0	0	0	0	6	4300	+	CL1205.Contig3_5	901	0	901	gi|527222045|gb|ATLV01016150.1|	37473	10171	15372	7	154,85,119,121,180,142,100,	0,154,239,358,479,659,801,	10171,12794,13804,14389,14661,15061,15272,
671	3	0	0	1	24	1	178	+	CL1206.Contig1_5	729	23	721	gi|527218177|gb|ATLV01019470.1|	11249	0	852	3	45,153,476,	23,68,245,	0,223,376,
420	4	0	0	1	24	1	178	+	CL1206.Contig2_5	650	23	471	gi|527218177|gb|ATLV01019470.1|	11249	0	602	3	45,153,226,	23,68,245,	0,223,376,
396	11	0	0	0	0	1	33	-	CL1207.Contig1_5	407	0	407	gi|527212103|gb|ATLV01025544.1|	7948	4033	4473	2	391,16,	0,391,	4033,4457,
1545	0	0	0	0	0	2	1208	-	CL1209.Contig1_5	1545	0	1545	gi|527223613|gb|ATLV01014582.1|	114479	103725	106478	3	282,922,341,	0,282,1204,	103725,104079,106137,
1507	0	0	0	0	0	1	6103	-	CL120.Contig1_5	1517	10	1517	gi|527227357|gb|ATLV01010838.1|	302538	209331	216941	2	398,1109,	0,398,	209331,215832,
1412	0	0	0	0	0	1	3630	-	CL120.Contig2_5	1422	10	1422	gi|527227357|gb|ATLV01010838.1|	302538	211899	216941	2	303,1109,	0,303,	211899,215832,
1426	0	0	0	0	0	3	280	-	CL1210.Contig1_5	1426	0	1426	gi|527213557|gb|ATLV01024090.1|	36239	33366	35072	4	170,469,545,242,	0,170,639,1184,	33366,33674,34211,34830,
1402	0	0	0	0	0	3	304	-	CL1210.Contig2_5	1402	0	1402	gi|527213557|gb|ATLV01024090.1|	36239	33366	35072	4	170,445,545,242,	0,170,615,1160,	33366,33674,34211,34830,
1912	0	0	0	0	0	1	1270	-	CL1212.Contig1_5	1912	0	1912	gi|527225078|gb|ATLV01013117.1|	98926	90229	93411	2	1728,184,	0,1728,	90229,93227,
212	0	0	0	0	0	1	6377	-	CL1212.Contig2_5	212	0	212	gi|527225078|gb|ATLV01013117.1|	98926	86822	93411	2	28,184,	0,28,	86822,93227,
814	3	0	0	1	18	0	0	-	CL1213.Contig1_5	1159	324	1159	gi|527216270|gb|ATLV01021377.1|	2109	481	1298	2	656,161,	0,674,	481,1137,
814	3	0	0	1	18	0	0	-	CL1213.Contig2_5	1110	275	1110	gi|527216270|gb|ATLV01021377.1|	2109	481	1298	2	656,161,	0,674,	481,1137,
815	3	0	0	1	18	0	0	-	CL1213.Contig3_5	1076	240	1076	gi|527216270|gb|ATLV01021377.1|	2109	481	1299	2	656,162,	0,674,	481,1137,
2876	0	0	0	0	0	6	22938	+	CL1214.Contig1_5	2876	0	2876	gi|527222415|gb|ATLV01015780.1|	111903	38959	64773	7	1842,153,129,108,448,131,65,	0,1842,1995,2124,2232,2680,2811,	38959,40883,41115,41320,57463,63777,64708,
2828	0	0	0	0	0	6	22986	+	CL1214.Contig2_5	2828	0	2828	gi|527222415|gb|ATLV01015780.1|	111903	38959	64773	7	1842,153,129,108,448,83,65,	0,1842,1995,2124,2232,2680,2763,	38959,40883,41115,41320,57463,63825,64708,
205	5	0	0	0	0	1	643	+	CL1215.Contig1_5	267	0	210	gi|527226299|gb|ATLV01011896.1|	7644	739	1592	2	76,134,	0,76,	739,1458,
1184	0	0	0	0	0	7	1151	+	CL1216.Contig1_5	1464	0	1184	gi|527216731|gb|ATLV01020916.1|	9621	2707	5042	8	147,172,180,90,94,105,255,141,	0,147,319,499,589,683,788,1043,	2707,2953,3208,4046,4204,4390,4565,4901,
635	0	0	0	0	0	4	291	+	CL1216.Contig2_5	915	0	635	gi|527216731|gb|ATLV01020916.1|	9621	4116	5042	5	40,94,105,255,141,	0,40,134,239,494,	4116,4204,4390,4565,4901,
688	0	0	0	0	0	4	291	+	CL1216.Contig3_5	688	0	688	gi|527216731|gb|ATLV01020916.1|	9621	4116	5095	5	40,94,105,255,194,	0,40,134,239,494,	4116,4204,4390,4565,4901,
592	0	0	0	0	0	1	50974	+	CL1217.Contig1_5	602	10	602	gi|527223199|gb|ATLV01014996.1|	68535	4161	55727	2	209,383,	10,219,	4161,55344,
460	0	0	0	0	0	2	29696	+	CL1217.Contig2_5	460	0	460	gi|527223199|gb|ATLV01014996.1|	68535	25571	55727	3	32,45,383,	0,32,77,	25571,41230,55344,
227	5	0	0	0	0	1	76	-	CL1218.Contig1_5	232	0	232	gi|527213042|gb|ATLV01024605.1|	24729	14656	14964	2	83,149,	0,83,	14656,14815,
690	7	0	0	0	0	2	1650	+	CL1219.Contig1_5	697	0	697	gi|527219027|gb|ATLV01018895.1|	29917	27485	29832	3	72,233,392,	0,72,305,	27485,29072,29440,
480	9	0	0	1	6	3	1858	+	CL1219.Contig2_5	495	0	495	gi|527219027|gb|ATLV01018895.1|	29917	27485	29832	4	72,233,86,98,	0,72,305,397,	27485,29072,29637,29734,
408	4	0	0	0	0	1	1515	+	CL1219.Contig3_5	412	0	412	gi|527219027|gb|ATLV01018895.1|	29917	27485	29412	2	72,340,	0,72,	27485,29072,
1877	3	0	0	0	0	3	12642	+	CL121.Contig1_5	1880	0	1880	gi|527215818|gb|ATLV01021829.1|	52983	4264	18786	4	150,1064,220,446,	0,150,1214,1434,	4264,5080,17351,18340,
1814	3	0	0	0	0	2	11976	+	CL121.Contig2_5	1817	0	1817	gi|527215818|gb|ATLV01021829.1|	52983	4993	18786	3	1151,220,446,	0,1151,1371,	4993,17351,18340,
236	14	0	0	2	4	0	0	+	CL1220.Contig1_5	259	5	259	gi|527226851|gb|ATLV01011344.1|	11881	6025	6275	3	208,8,34,	5,216,225,	6025,6233,6241,
198	4	0	0	0	0	0	0	+	CL1220.Contig2_5	202	0	202	gi|527226851|gb|ATLV01011344.1|	11881	6124	6326	1	202,	0,	6124,
420	0	0	0	0	0	2	218	+	CL1222.Contig1_5	585	0	420	gi|527225497|gb|ATLV01012698.1|	54252	50990	51628	3	8,242,170,	0,8,250,	50990,51065,51458,
232	0	0	0	0	0	0	0	+	CL1222.Contig2_5	397	0	232	gi|527225497|gb|ATLV01012698.1|	54252	51396	51628	1	232,	0,	51396,
1732	1	0	0	0	0	4	4295	+	CL1223.Contig1_5	1733	0	1733	gi|527213374|gb|ATLV01024273.1|	63554	50939	56967	5	911,10,210,242,360,	0,911,921,1131,1373,	50939,51851,51930,52220,56607,
1696	1	0	0	0	0	5	4405	+	CL1223.Contig2_5	1697	0	1697	gi|527213374|gb|ATLV01024273.1|	63554	50939	57041	6	911,10,210,242,250,74,	0,911,921,1131,1373,1623,	50939,51851,51930,52220,56607,56967,
1440	21	0	0	0	0	2	765	+	CL1224.Contig1_5	1461	0	1461	gi|527224326|gb|ATLV01013869.1|	23718	14380	16606	3	267,242,952,	0,267,509,	14380,15340,15654,
244	0	0	0	0	0	0	0	+	CL1224.Contig2_5	274	0	244	gi|527224326|gb|ATLV01013869.1|	23718	14380	14624	1	244,	0,	14380,
910	0	0	0	0	0	1	77	+	CL1225.Contig1_5	910	0	910	gi|527216132|gb|ATLV01021515.1|	34576	8869	9856	2	752,158,	0,752,	8869,9698,
804	0	0	0	0	0	0	0	+	CL1225.Contig2_5	804	0	804	gi|527216132|gb|ATLV01021515.1|	34576	8869	9673	1	804,	0,	8869,
125	0	0	0	0	0	0	0	-	CL1226.Contig1_5	307	0	125	gi|527212640|gb|ATLV01025007.1|	3821	3562	3687	1	125,	182,	3562,
153	1	0	0	1	2	0	0	+	CL1226.Contig2_5	258	0	156	gi|527212640|gb|ATLV01025007.1|	3821	3662	3816	2	27,127,	0,29,	3662,3689,
1284	7	0	0	0	0	5	5203	-	CL1228.Contig1_5	1985	0	1291	gi|527224001|gb|ATLV01014194.1|	8457	1774	8268	6	105,121,180,265,148,472,	694,799,920,1100,1365,1513,	1774,2360,3270,5410,7096,7796,
1284	7	0	0	0	0	5	5203	-	CL1228.Contig2_5	1946	0	1291	gi|527224001|gb|ATLV01014194.1|	8457	1774	8268	6	105,121,180,265,148,472,	655,760,881,1061,1326,1474,	1774,2360,3270,5410,7096,7796,
202	2	0	0	1	9	2	1450	-	CL1228.Contig3_5	213	0	213	gi|527224005|gb|ATLV01014190.1|	15305	9428	11082	4	11,65,78,50,	0,20,85,163,	9428,9439,9505,11032,
322	2	0	0	0	0	2	37430	-	CL1229.Contig1_5	324	0	324	gi|527213374|gb|ATLV01024273.1|	63554	11443	49197	3	119,55,150,	0,119,174,	11443,24839,49047,
314	0	0	0	0	0	0	0	-	CL122.Contig1_5	314	0	314	gi|527220327|gb|ATLV01017868.1|	11843	3282	3596	1	314,	0,	3282,
218	0	0	0	0	0	0	0	-	CL122.Contig2_5	305	0	218	gi|527220327|gb|ATLV01017868.1|	11843	3378	3596	1	218,	87,	3378,
499	0	0	0	0	0	1	873	+	CL1231.Contig1_5	963	464	963	gi|527215591|gb|ATLV01022056.1|	52352	619	1991	2	212,287,	464,676,	619,1704,
499	0	0	0	0	0	1	873	+	CL1231.Contig2_5	909	410	909	gi|527215591|gb|ATLV01022056.1|	52352	619	1991	2	212,287,	410,622,	619,1704,
456	0	0	0	0	0	2	2624	-	CL1232.Contig1_5	456	0	456	gi|527226858|gb|ATLV01011337.1|	54511	26162	29242	3	168,170,118,	0,168,338,	26162,26441,29124,
399	1	0	0	0	0	2	3214	-	CL1232.Contig2_5	400	0	400	gi|527226858|gb|ATLV01011337.1|	54511	26162	29776	3	168,170,62,	0,168,338,	26162,26441,29714,
349	0	0	0	0	0	0	0	+	CL1233.Contig1_5	441	0	349	gi|527223474|gb|ATLV01014721.1|	26199	5644	5993	1	349,	0,	5644,
1285	0	0	0	0	0	2	4414	-	CL1234.Contig1_5	1285	0	1285	gi|527213603|gb|ATLV01024044.1|	65365	23608	29307	3	620,283,382,	0,620,903,	23608,24298,28925,
408	0	0	0	1	5	2	2	-	CL1234.Contig2_5	432	0	413	gi|527213603|gb|ATLV01024044.1|	65365	28897	29307	3	4,6,398,	19,23,34,	28897,28902,28909,
808	8	0	0	0	0	2	4963	+	CL1235.Contig1_5	1316	0	816	gi|527224691|gb|ATLV01013504.1|	6538	759	6538	3	328,300,188,	0,328,628,	759,3296,6350,
775	8	0	0	0	0	2	4996	+	CL1235.Contig2_5	1283	0	783	gi|527224691|gb|ATLV01013504.1|	6538	759	6538	3	328,300,155,	0,328,628,	759,3296,6383,
676	3	0	0	0	0	2	5739	+	CL1235.Contig3_5	1179	0	679	gi|527224691|gb|ATLV01013504.1|	6538	120	6538	3	191,300,188,	0,191,491,	120,3296,6350,
486	2	0	0	0	0	1	2754	+	CL1235.Contig4_5	1163	175	663	gi|527224691|gb|ATLV01013504.1|	6538	3296	6538	2	300,188,	175,475,	3296,6350,
643	3	0	0	0	0	2	5772	+	CL1235.Contig5_5	1146	0	646	gi|527224691|gb|ATLV01013504.1|	6538	120	6538	3	191,300,155,	0,191,491,	120,3296,6383,
453	2	0	0	0	0	1	2787	+	CL1235.Contig6_5	1130	175	630	gi|527224691|gb|ATLV01013504.1|	6538	3296	6538	2	300,155,	175,475,	3296,6383,
594	6	0	0	0	0	2	5179	+	CL1235.Contig7_5	1100	0	600	gi|527224691|gb|ATLV01013504.1|	6538	759	6538	3	112,300,188,	0,112,412,	759,3296,6350,
561	6	0	0	0	0	2	5212	+	CL1235.Contig8_5	1067	0	567	gi|527224691|gb|ATLV01013504.1|	6538	759	6538	3	112,300,155,	0,112,412,	759,3296,6383,
2023	8	0	0	1	1	5	3505	+	CL1236.Contig1_5	2033	1	2033	gi|527222770|gb|ATLV01015425.1|	24184	11267	16803	7	114,817,260,133,220,347,140,	1,116,933,1193,1326,1546,1893,	11267,11381,12470,12810,13020,13348,16663,
1964	7	0	0	1	1	5	3683	+	CL1236.Contig2_5	1973	1	1973	gi|527222770|gb|ATLV01015425.1|	24184	11267	16921	7	114,817,260,133,220,347,80,	1,116,933,1193,1326,1546,1893,	11267,11381,12470,12810,13020,13348,16841,
1938	7	0	0	1	1	5	908	+	CL1236.Contig3_5	1947	1	1947	gi|527222770|gb|ATLV01015425.1|	24184	11267	14120	7	114,817,260,133,220,347,54,	1,116,933,1193,1326,1546,1893,	11267,11381,12470,12810,13020,13348,14066,
506	0	0	0	0	0	0	0	-	CL1237.Contig1_5	506	0	506	gi|527220112|gb|ATLV01018083.1|	30757	17846	18352	1	506,	0,	17846,
445	0	0	0	0	0	1	61	-	CL1237.Contig2_5	445	0	445	gi|527220112|gb|ATLV01018083.1|	30757	17846	18352	2	180,265,	0,180,	17846,18087,
555	2	0	0	0	0	1	75	-	CL1238.Contig1_5	1365	808	1365	gi|527232736|gb|ATLV01005459.1|	3768	1583	2215	2	447,110,	0,447,	1583,2105,
155	0	0	0	0	0	1	68	+	CL1238.Contig2_5	883	728	883	gi|527222803|gb|ATLV01015392.1|	977	0	223	2	43,112,	728,771,	0,111,
287	2	0	0	0	0	1	74	+	CL1239.Contig1_5	289	0	289	gi|527225929|gb|ATLV01012266.1|	29501	3570	3933	2	119,170,	0,119,	3570,3763,
205	0	0	0	0	0	0	0	+	CL1239.Contig2_5	215	10	215	gi|527225929|gb|ATLV01012266.1|	29501	3728	3933	1	205,	10,	3728,
240	2	0	0	0	0	2	132	-	CL123.Contig1_5	452	210	452	gi|527215294|gb|ATLV01022353.1|	48299	19482	19856	3	53,165,24,	0,53,218,	19482,19594,19832,
283	5	0	0	0	0	2	132	-	CL123.Contig2_5	288	0	288	gi|527215294|gb|ATLV01022353.1|	48299	19482	19902	3	53,165,70,	0,53,218,	19482,19594,19832,
1953	14	0	0	1	1	5	1943	-	CL1240.Contig1_5	1968	0	1968	gi|527210835|gb|ATLV01026812.1|	45444	32701	36611	7	203,42,305,647,89,202,479,	0,203,246,551,1198,1287,1489,	32701,33950,33992,34368,35611,35848,36132,
810	5	0	0	0	0	2	230	-	CL1240.Contig2_5	815	0	815	gi|527210835|gb|ATLV01026812.1|	45444	35566	36611	3	134,202,479,	0,134,336,	35566,35848,36132,
1914	0	0	0	1	1	4	1540	+	CL1241.Contig1_5	1915	0	1915	gi|527218439|gb|ATLV01019208.1|	220888	46644	50098	6	1039,192,126,143,153,261,	0,1040,1232,1358,1501,1654,	46644,47683,47956,48172,48672,49837,
1836	0	0	0	1	1	4	855	+	CL1241.Contig2_5	1837	0	1837	gi|527218439|gb|ATLV01019208.1|	220888	46644	49335	6	1039,192,126,143,153,183,	0,1040,1232,1358,1501,1654,	46644,47683,47956,48172,48672,49152,
248	0	0	0	0	0	2	1081	-	CL1242.Contig1_5	248	0	248	gi|527220340|gb|ATLV01017855.1|	24013	12807	14136	3	84,144,20,	0,84,228,	12807,13884,14116,
201	0	0	0	0	0	2	1484	-	CL1242.Contig2_5	201	0	201	gi|527220340|gb|ATLV01017855.1|	24013	12451	14136	3	37,144,20,	0,37,181,	12451,13884,14116,
1236	0	0	0	0	0	0	0	-	CL1243.Contig1_5	1236	0	1236	gi|527217588|gb|ATLV01020059.1|	55489	41350	42586	1	1236,	0,	41350,
262	5	0	0	0	0	0	0	-	CL1243.Contig2_5	327	60	327	gi|527217588|gb|ATLV01020059.1|	55489	41350	41617	1	267,	0,	41350,
448	3	0	0	0	0	2	141	+	CL1244.Contig1_5	469	0	451	gi|527214241|gb|ATLV01023406.1|	96160	21213	21805	3	107,101,243,	0,107,208,	21213,21395,21562,
404	0	0	0	0	0	2	141	+	CL1244.Contig2_5	454	0	404	gi|527214241|gb|ATLV01023406.1|	96160	21213	21758	3	107,101,196,	0,107,208,	21213,21395,21562,
718	3	0	0	0	0	0	0	-	CL1246.Contig1_5	1086	0	721	gi|527211392|gb|ATLV01026255.1|	1165	336	1057	1	721,	365,	336,
720	3	0	0	0	0	0	0	-	CL1246.Contig2_5	788	0	723	gi|527211392|gb|ATLV01026255.1|	1165	334	1057	1	723,	65,	334,
487	1	0	0	0	0	0	0	+	CL1248.Contig1_5	488	0	488	gi|527213085|gb|ATLV01024562.1|	57503	47652	48140	1	488,	0,	47652,
422	1	0	0	0	0	1	65	+	CL1248.Contig2_5	423	0	423	gi|527213085|gb|ATLV01024562.1|	57503	47652	48140	2	303,120,	0,303,	47652,48020,
892	5	0	0	0	0	0	0	+	CL1249.Contig1_5	897	0	897	gi|527216437|gb|ATLV01021210.1|	3191	848	1745	1	897,	0,	848,
850	1	0	0	1	2	2	82	+	CL1249.Contig2_5	853	0	853	gi|527216437|gb|ATLV01021210.1|	3191	812	1745	3	46,7,798,	0,48,55,	812,861,947,
1126	0	0	0	0	0	0	0	+	CL124.Contig1_5	1126	0	1126	gi|527214406|gb|ATLV01023241.1|	71596	43124	44250	1	1126,	0,	43124,
952	0	0	0	0	0	1	174	+	CL124.Contig2_5	952	0	952	gi|527214406|gb|ATLV01023241.1|	71596	43124	44250	2	59,893,	0,59,	43124,43357,
438	0	0	0	2	2	2	428	+	CL1250.Contig1_5	440	0	440	gi|527213718|gb|ATLV01023929.1|	154480	113230	114096	4	77,23,151,187,	0,77,101,253,	113230,113733,113758,113909,
335	0	0	0	1	1	1	531	+	CL1250.Contig2_5	336	0	336	gi|527213718|gb|ATLV01023929.1|	154480	113230	114096	3	77,71,187,	0,77,149,	113230,113838,113909,
1690	6	0	0	1	2	2	2	+	CL1251.Contig1_5	1698	0	1698	gi|527211246|gb|ATLV01026401.1|	10040	8273	9971	3	190,646,860,	0,190,838,	8273,8464,9111,
1643	6	0	0	1	2	2	2	+	CL1251.Contig2_5	1697	0	1651	gi|527211246|gb|ATLV01026401.1|	10040	8273	9924	3	190,646,813,	0,190,838,	8273,8464,9111,
2943	0	0	0	0	0	7	18314	+	CL1252.Contig1_5	2943	0	2943	gi|527214625|gb|ATLV01023022.1|	61960	18557	39814	8	91,189,328,21,255,210,41,1808,	0,91,280,608,629,884,1094,1135,	18557,18706,31434,33388,33746,34925,35276,38006,
2160	0	0	0	2	2	1	1535	+	CL1252.Contig2_5	2162	0	2162	gi|527214625|gb|ATLV01023022.1|	61960	36119	39814	4	229,78,45,1808,	0,230,309,354,	36119,36348,36426,38006,
1975	0	0	0	0	0	0	0	+	CL1252.Contig3_5	1975	0	1975	gi|527214625|gb|ATLV01023022.1|	61960	37839	39814	1	1975,	0,	37839,
329	2	0	0	1	25	1	19	+	CL1253.Contig1_5	356	0	356	gi|527226963|gb|ATLV01011232.1|	7269	6165	6515	2	186,145,	0,211,	6165,6370,
310	2	0	0	0	0	0	0	-	CL1253.Contig2_5	312	0	312	gi|527224935|gb|ATLV01013260.1|	2771	1849	2161	1	312,	0,	1849,
678	7	0	0	1	1	3	267	-	CL1255.Contig1_5	686	0	686	gi|527217868|gb|ATLV01019779.1|	22767	651	1603	5	141,133,148,237,26,	0,141,274,422,660,	651,863,1121,1340,1577,
479	6	0	0	1	1	1	71	-	CL1255.Contig2_5	487	0	486	gi|527217868|gb|ATLV01019779.1|	22767	1047	1603	3	222,237,26,	1,223,461,	1047,1340,1577,
547	6	0	0	0	0	1	60	-	CL1256.Contig1_5	553	0	553	gi|527216133|gb|ATLV01021514.1|	42469	8621	9234	2	279,274,	0,279,	8621,8960,
519	6	0	0	0	0	1	60	-	CL1256.Contig2_5	553	0	525	gi|527216133|gb|ATLV01021514.1|	42469	8649	9234	2	251,274,	28,279,	8649,8960,
466	0	0	0	0	0	1	267	-	CL1257.Contig1_5	466	0	466	gi|527220094|gb|ATLV01018101.1|	50476	22936	23669	2	302,164,	0,302,	22936,23505,
231	0	0	0	0	0	0	0	-	CL1257.Contig2_5	231	0	231	gi|527220094|gb|ATLV01018101.1|	50476	23438	23669	1	231,	0,	23438,
214	2	0	0	0	0	0	0	+	CL1259.Contig1_5	216	0	216	gi|527221651|gb|ATLV01016544.1|	13506	6157	6373	1	216,	0,	6157,
186	3	0	0	0	0	0	0	+	CL1259.Contig2_5	216	27	216	gi|527221651|gb|ATLV01016544.1|	13506	6184	6373	1	189,	27,	6184,
375	5	0	0	0	0	2	32	-	CL125.Contig1_5	380	0	380	gi|527215885|gb|ATLV01021762.1|	5594	1266	1678	3	84,5,291,	0,84,89,	1266,1381,1387,
338	4	0	0	0	0	0	0	-	CL125.Contig2_5	342	0	342	gi|527215885|gb|ATLV01021762.1|	5594	1336	1678	1	342,	0,	1336,
1411	1	0	0	1	1	3	2464	+	CL1260.Contig1_5	1711	0	1413	gi|527214429|gb|ATLV01023218.1|	134397	130521	134397	5	976,145,14,140,137,	0,976,1121,1136,1276,	130521,131569,131790,131804,134260,
1275	0	0	0	1	1	2	148	+	CL1260.Contig2_5	1576	0	1276	gi|527214429|gb|ATLV01023218.1|	134397	130521	131944	4	976,145,14,140,	0,976,1121,1136,	130521,131569,131790,131804,
544	7	0	0	2	9	2	9	+	CL1261.Contig1_5	681	0	560	gi|527212174|gb|ATLV01025473.1|	6359	2107	2667	4	95,179,62,215,	0,103,282,345,	2107,2209,2390,2452,
665	7	0	0	2	9	2	9	+	CL1261.Contig2_5	681	0	681	gi|527212174|gb|ATLV01025473.1|	6359	2107	2788	4	95,179,62,336,	0,103,282,345,	2107,2209,2390,2452,
373	0	0	0	0	0	2	130	+	CL1262.Contig1_5	373	0	373	gi|527221172|gb|ATLV01017023.1|	17056	12675	13178	3	126,155,92,	0,126,281,	12675,12871,13086,
321	0	0	0	1	8	2	74	+	CL1262.Contig2_5	329	0	329	gi|527221172|gb|ATLV01017023.1|	17056	12675	13070	3	126,158,37,	0,126,292,	12675,12871,13033,
575	4	0	0	1	17	0	0	+	CL1263.Contig1_5	606	0	596	gi|527218522|gb|ATLV01019163.1|	114436	42117	42696	2	224,355,	0,241,	42117,42341,
578	1	0	0	0	0	0	0	+	CL1263.Contig2_5	589	0	579	gi|527218522|gb|ATLV01019163.1|	114436	42117	42696	1	579,	0,	42117,
356	1	0	0	0	0	1	751	-	CL1264.Contig1_5	404	0	357	gi|527216971|gb|ATLV01020676.1|	51519	20019	21127	2	186,171,	47,233,	20019,20956,
286	1	0	0	0	0	1	99	-	CL1264.Contig2_5	334	0	287	gi|527216971|gb|ATLV01020676.1|	51519	20019	20405	2	186,101,	47,233,	20019,20304,
793	0	0	0	0	0	3	7532	+	CL1265.Contig1_5	793	0	793	gi|527214213|gb|ATLV01023434.1|	69858	25599	33924	4	213,112,261,207,	0,213,325,586,	25599,25885,33388,33717,
695	2	0	0	0	0	2	5958	+	CL1265.Contig2_5	704	7	704	gi|527214213|gb|ATLV01023434.1|	69858	27269	33924	3	229,261,207,	7,236,497,	27269,33388,33717,
590	1	0	0	0	0	2	1962	+	CL1265.Contig3_5	591	0	591	gi|527214213|gb|ATLV01023434.1|	69858	31371	33924	3	123,261,207,	0,123,384,	31371,33388,33717,
688	1	0	0	0	0	3	1193	+	CL1268.Contig1_5	689	0	689	gi|527219104|gb|ATLV01018849.1|	70265	38630	40512	4	344,87,133,125,	0,344,431,564,	38630,39449,40013,40387,
601	1	0	0	0	0	2	1280	+	CL1268.Contig2_5	602	0	602	gi|527219104|gb|ATLV01018849.1|	70265	38630	40512	3	344,133,125,	0,344,477,	38630,40013,40387,
421	0	0	0	0	0	2	309	+	CL126.Contig1_5	421	0	421	gi|527213717|gb|ATLV01023930.1|	36797	11234	11964	3	325,60,36,	0,325,385,	11234,11771,11928,
640	5	0	0	1	23	2	7	-	CL1270.Contig1_5	1009	341	1009	gi|527216269|gb|ATLV01021378.1|	1489	837	1489	4	282,167,4,192,	0,282,472,476,	837,1125,1292,1297,
542	3	0	0	0	0	2	7	-	CL1270.Contig2_5	545	0	545	gi|527216269|gb|ATLV01021378.1|	1489	837	1389	3	282,171,92,	0,282,453,	837,1125,1297,
314	6	0	0	0	0	0	0	+	CL1271.Contig1_5	796	148	468	gi|527241001|gb|ATLV01001174.1|	1031	0	320	1	320,	148,	0,
174	0	0	0	1	1	1	14636	+	CL1271.Contig2_5	301	126	301	gi|527211607|gb|ATLV01026040.1|	15352	0	14810	3	9,21,144,	126,136,157,	0,9,14666,
488	6	0	0	0	0	0	0	+	CL1272.Contig1_5	494	0	494	gi|527213684|gb|ATLV01023963.1|	18016	17490	17984	1	494,	0,	17490,
617	7	0	0	0	0	1	5356	-	CL1273.Contig1_5	624	0	624	gi|527213756|gb|ATLV01023891.1|	37211	8030	14010	2	265,359,	0,265,	8030,13651,
733	3	0	0	2	9	1	2	-	CL1274.Contig1_5	1439	694	1439	gi|527217187|gb|ATLV01020460.1|	1588	95	833	4	147,25,149,415,	0,147,180,330,	95,244,269,418,
695	1	0	0	0	0	3	1394	-	CL1274.Contig2_5	840	0	696	gi|527217185|gb|ATLV01020462.1|	12194	3624	5714	4	144,160,24,368,	144,288,448,472,	3624,5011,5321,5346,
666	2	0	0	0	0	1	242	+	CL1275.Contig1_5	668	0	668	gi|527217133|gb|ATLV01020514.1|	14402	427	1337	2	73,595,	0,73,	427,742,
637	2	0	0	0	0	1	79	+	CL1275.Contig2_5	639	0	639	gi|527217133|gb|ATLV01020514.1|	14402	619	1337	2	44,595,	0,44,	619,742,
396	1	0	0	0	0	3	2398	+	CL1276.Contig1_5	397	0	397	gi|527223184|gb|ATLV01015011.1|	48675	3841	6636	4	28,74,166,129,	0,28,102,268,	3841,3870,4310,6507,
256	1	0	0	0	0	2	4583	-	CL1276.Contig2_5	257	0	257	gi|527223188|gb|ATLV01015007.1|	109709	101387	106227	3	15,84,158,	0,15,99,	101387,101515,106069,
538	0	0	0	0	0	0	0	-	CL1278.Contig1_5	538	0	538	gi|527223599|gb|ATLV01014596.1|	179023	138341	138879	1	538,	0,	138341,
933	0	0	0	0	0	2	11957	-	CL1279.Contig1_5	933	0	933	gi|527212568|gb|ATLV01025079.1|	117156	98807	111697	3	34,163,736,	0,34,197,	98807,110731,110961,
546	0	0	0	0	0	3	12344	-	CL1279.Contig2_5	546	0	546	gi|527212568|gb|ATLV01025079.1|	117156	98807	111697	4	34,163,28,321,	0,34,197,225,	98807,110731,110961,111376,
1191	0	0	0	0	0	2	1409	+	CL127.Contig1_5	1191	0	1191	gi|527224778|gb|ATLV01013417.1|	87173	56810	59410	3	103,300,788,	0,103,403,	56810,56980,58622,
1171	0	0	0	0	0	3	2407	+	CL127.Contig2_5	1171	0	1171	gi|527224778|gb|ATLV01013417.1|	87173	56810	60388	4	103,300,619,149,	0,103,403,1022,	56810,56980,58622,60239,
1095	0	0	0	0	0	3	2168	+	CL127.Contig3_5	1095	0	1095	gi|527224778|gb|ATLV01013417.1|	87173	56810	60073	4	103,300,619,73,	0,103,403,1022,	56810,56980,58622,60000,
1309	1	0	0	0	0	3	782	+	CL1281.Contig1_5	1318	8	1318	gi|527223436|gb|ATLV01014759.1|	136174	114067	116159	4	251,773,102,184,	8,259,1032,1134,	114067,114420,115258,115975,
1196	2	0	0	0	0	2	167	+	CL1281.Contig2_5	1206	8	1206	gi|527223436|gb|ATLV01014759.1|	136174	114067	115432	3	251,773,174,	8,259,1032,	114067,114420,115258,
848	1	0	0	0	0	3	550	+	CL1282.Contig1_5	849	0	849	gi|527215677|gb|ATLV01021970.1|	49699	5626	7025	4	341,375,51,82,	0,341,716,767,	5626,6052,6664,6943,
808	0	0	0	0	0	2	601	+	CL1282.Contig2_5	808	0	808	gi|527215677|gb|ATLV01021970.1|	49699	5626	7035	3	341,375,92,	0,341,716,	5626,6052,6943,
483	0	0	0	1	1	1	19	-	CL1283.Contig1_5	484	0	484	gi|527214184|gb|ATLV01023463.1|	29699	21805	22307	3	159,11,313,	0,159,171,	21805,21983,21994,
360	0	0	0	0	0	0	0	-	CL1283.Contig2_5	360	0	360	gi|527214184|gb|ATLV01023463.1|	29699	21947	22307	1	360,	0,	21947,
894	4	0	0	0	0	1	201	+	CL1284.Contig1_5	898	0	898	gi|527216271|gb|ATLV01021376.1|	41873	29606	30705	2	106,792,	0,106,	29606,29913,
869	3	0	0	0	0	1	201	+	CL1284.Contig2_5	898	0	872	gi|527216271|gb|ATLV01021376.1|	41873	29606	30679	2	106,766,	0,106,	29606,29913,
337	0	0	0	0	0	2	6940	-	CL1285.Contig1_5	337	0	337	gi|527215329|gb|ATLV01022318.1|	68447	11427	18704	3	54,225,58,	0,54,279,	11427,11580,18646,
332	0	0	0	0	0	1	6841	-	CL1285.Contig2_5	332	0	332	gi|527215329|gb|ATLV01022318.1|	68447	11531	18704	2	274,58,	0,274,	11531,18646,
387	0	0	0	0	0	0	0	+	CL1286.Contig1_5	387	0	387	gi|527223574|gb|ATLV01014621.1|	70654	5254	5641	1	387,	0,	5254,
371	9	0	0	1	3	0	0	+	CL1287.Contig1_5	383	0	383	gi|527223887|gb|ATLV01014308.1|	87472	28570	28950	2	159,221,	0,162,	28570,28729,
160	7	0	0	0	0	0	0	+	CL1287.Contig2_5	237	0	167	gi|527223887|gb|ATLV01014308.1|	87472	28570	28737	1	167,	0,	28570,
346	2	0	0	0	0	0	0	+	CL1288.Contig1_5	348	0	348	gi|527222749|gb|ATLV01015446.1|	14589	8297	8645	1	348,	0,	8297,
310	2	0	0	0	0	0	0	+	CL1288.Contig2_5	312	0	312	gi|527222749|gb|ATLV01015446.1|	14589	10640	10952	1	312,	0,	10640,
361	3	0	0	0	0	1	3	-	CL1289.Contig1_5	364	0	364	gi|527217209|gb|ATLV01020438.1|	66327	49182	49549	2	102,262,	0,102,	49182,49287,
2239	9	0	0	1	6	5	3919	-	CL128.Contig1_5	2254	0	2254	gi|527213106|gb|ATLV01024541.1|	18081	10665	16832	6	125,57,374,497,731,464,	0,131,188,562,1059,1790,	10665,10795,11428,12512,15632,16368,
547	2	0	0	2	3	1	1	+	CL1290.Contig1_5	552	0	552	gi|527228222|gb|ATLV01009973.1|	2076	990	1540	4	256,189,15,89,	0,257,446,463,	990,1246,1436,1451,
919	8	0	0	1	131	1	19	-	CL1291.Contig1_5	1074	0	1058	gi|527228670|gb|ATLV01009525.1|	10370	2821	3767	2	35,892,	16,182,	2821,2875,
964	5	0	0	0	0	0	0	-	CL1291.Contig2_5	969	0	969	gi|527228670|gb|ATLV01009525.1|	10370	2798	3767	1	969,	0,	2798,
662	1	0	0	0	0	0	0	+	CL1292.Contig1_5	682	0	663	gi|527224025|gb|ATLV01014170.1|	26105	16385	17048	1	663,	0,	16385,
1087	0	0	0	0	0	4	2481	+	CL1294.Contig1_5	1087	0	1087	gi|527225834|gb|ATLV01012361.1|	79700	1574	5142	5	629,323,63,64,8,	0,629,952,1015,1079,	1574,3546,4042,4807,5134,
1076	1	0	0	1	1	3	2251	+	CL1294.Contig2_5	1079	0	1078	gi|527225834|gb|ATLV01012361.1|	79700	1574	4902	5	629,290,63,64,31,	0,629,919,982,1047,	1574,3546,4042,4807,4871,
458	0	0	0	0	0	3	1138	+	CL1294.Contig3_5	740	282	740	gi|527225834|gb|ATLV01012361.1|	79700	3546	5142	4	323,63,64,8,	282,605,668,732,	3546,4042,4807,5134,
198	0	0	0	0	0	0	0	+	CL1295.Contig1_5	234	0	198	gi|527216474|gb|ATLV01021173.1|	55499	12158	12356	1	198,	0,	12158,
233	0	0	0	0	0	0	0	+	CL1295.Contig2_5	233	0	233	gi|527216474|gb|ATLV01021173.1|	55499	12158	12391	1	233,	0,	12158,
281	0	0	0	1	64	0	0	+	CL1296.Contig1_5	345	0	345	gi|527228668|gb|ATLV01009527.1|	7665	7158	7439	2	196,85,	0,260,	7158,7354,
281	0	0	0	1	49	0	0	+	CL1296.Contig2_5	330	0	330	gi|527228668|gb|ATLV01009527.1|	7665	7158	7439	2	194,87,	0,243,	7158,7352,
196	0	0	0	0	0	0	0	+	CL1296.Contig3_5	290	0	196	gi|527228668|gb|ATLV01009527.1|	7665	7158	7354	1	196,	0,	7158,
281	0	0	0	0	0	0	0	+	CL1296.Contig4_5	281	0	281	gi|527228668|gb|ATLV01009527.1|	7665	7158	7439	1	281,	0,	7158,
557	16	0	0	1	2	1	1151	+	CL1297.Contig1_5	576	1	576	gi|527217171|gb|ATLV01020476.1|	10689	4379	6103	2	206,367,	1,209,	4379,5736,
88	0	0	0	0	0	1	1524	-	CL1298.Contig1_5	668	393	481	gi|527241841|gb|ATLV01000334.1|	1612	0	1612	2	57,31,	187,244,	0,1581,
88	0	0	0	0	0	1	1524	-	CL1298.Contig2_5	529	254	342	gi|527241841|gb|ATLV01000334.1|	1612	0	1612	2	57,31,	187,244,	0,1581,
306	0	0	0	0	0	1	113036	-	CL1299.Contig1_5	535	229	535	gi|527214970|gb|ATLV01022677.1|	133526	15706	129048	2	228,78,	0,228,	15706,128970,
230	0	0	0	0	0	0	0	-	CL1299.Contig2_5	256	0	230	gi|527214969|gb|ATLV01022678.1|	32490	3789	4019	1	230,	26,	3789,
179	0	0	0	0	0	0	0	-	CL129.Contig1_5	214	0	179	gi|527217279|gb|ATLV01020368.1|	105259	12411	12590	1	179,	35,	12411,
214	0	0	0	0	0	0	0	-	CL129.Contig2_5	214	0	214	gi|527217279|gb|ATLV01020368.1|	105259	12376	12590	1	214,	0,	12376,
1181	39	0	0	1	13	2	788	+	CL12.Contig1_5	2744	0	1233	gi|527220295|gb|ATLV01017900.1|	9216	4515	6523	3	68,953,199,	0,68,1034,	4515,5269,6324,
1070	53	0	0	1	13	1	102	+	CL12.Contig2_5	2735	88	1224	gi|527220295|gb|ATLV01017900.1|	9216	5298	6523	2	924,199,	88,1025,	5298,6324,
1470	62	0	0	0	0	1	74	+	CL12.Contig3_5	1688	137	1669	gi|527218026|gb|ATLV01019621.1|	185542	22530	24136	2	988,544,	137,1125,	22530,23592,
1423	58	0	0	0	0	1	74	+	CL12.Contig4_5	1679	179	1660	gi|527218026|gb|ATLV01019621.1|	185542	22581	24136	2	937,544,	179,1116,	22581,23592,
1303	20	0	0	0	0	1	71	+	CL12.Contig5_5	1420	97	1420	gi|527215266|gb|ATLV01022381.1|	7943	3831	5225	2	926,397,	97,1023,	3831,4828,
1405	6	0	0	0	0	2	213	+	CL12.Contig6_5	1411	0	1411	gi|527215266|gb|ATLV01022381.1|	7943	3601	5225	3	53,961,397,	0,53,1014,	3601,3796,4828,
262	0	0	0	0	0	1	80	+	CL1300.Contig1_5	262	0	262	gi|527227403|gb|ATLV01010792.1|	10230	8425	8767	2	83,179,	0,83,	8425,8588,
224	0	0	0	0	0	0	0	+	CL1300.Contig2_5	224	0	224	gi|527227403|gb|ATLV01010792.1|	10230	8543	8767	1	224,	0,	8543,
157	0	0	0	0	0	0	0	+	CL1301.Contig1_5	200	0	157	gi|527218175|gb|ATLV01019472.1|	56564	42749	42906	1	157,	0,	42749,
1386	11	0	0	0	0	5	1135	+	CL1302.Contig1_5	1397	0	1397	gi|527213774|gb|ATLV01023873.1|	32648	27755	30287	6	159,156,354,406,293,29,	0,159,315,669,1075,1368,	27755,27990,28994,29424,29898,30258,
405	0	0	0	0	0	1	67	+	CL1302.Contig2_5	405	0	405	gi|527213774|gb|ATLV01023873.1|	32648	29815	30287	2	376,29,	0,376,	29815,30258,
887	17	0	0	2	9	2	77	-	CL1304.Contig1_5	1021	108	1021	gi|527219912|gb|ATLV01018283.1|	2358	1377	2358	4	494,343,44,23,	0,502,845,890,	1377,1947,2291,2335,
1687	3	0	0	1	1	4	703	+	CL1305.Contig1_5	1691	0	1691	gi|527228373|gb|ATLV01009822.1|	12767	3322	5715	6	185,67,388,166,268,616,	0,185,253,641,807,1075,	3322,3987,4054,4503,4749,5099,
1526	3	0	0	0	0	4	864	+	CL1305.Contig2_5	1529	0	1529	gi|527228373|gb|ATLV01009822.1|	12767	3322	5715	5	185,294,166,268,616,	0,185,479,645,913,	3322,4148,4503,4749,5099,
1180	0	0	0	0	0	5	1343	+	CL1306.Contig1_5	1528	348	1528	gi|527223252|gb|ATLV01014943.1|	10590	0	2523	6	17,819,114,78,59,93,	348,365,1184,1298,1376,1435,	0,18,922,1380,1913,2430,
367	0	0	0	0	0	0	0	+	CL1308.Contig1_5	367	0	367	gi|527213443|gb|ATLV01024204.1|	69796	27959	28326	1	367,	0,	27959,
310	0	0	0	0	0	0	0	+	CL1308.Contig2_5	342	32	342	gi|527213443|gb|ATLV01024204.1|	69796	28016	28326	1	310,	32,	28016,
243	10	0	0	1	5	1	4	-	CL1309.Contig1_5	258	0	258	gi|527212058|gb|ATLV01025589.1|	14230	9450	9707	2	73,180,	0,78,	9450,9527,
742	0	0	0	0	0	3	587	-	CL130.Contig1_5	742	0	742	gi|527213734|gb|ATLV01023913.1|	118397	44343	45672	4	225,126,177,214,	0,225,351,528,	44343,44787,45078,45458,
702	0	0	0	0	0	3	587	-	CL130.Contig2_5	741	0	702	gi|527213734|gb|ATLV01023913.1|	118397	44383	45672	4	185,126,177,214,	39,224,350,527,	44383,44787,45078,45458,
256	0	0	0	0	0	0	0	-	CL130.Contig3_5	256	0	256	gi|527213734|gb|ATLV01023913.1|	118397	44343	44599	1	256,	0,	44343,
216	0	0	0	0	0	0	0	-	CL130.Contig4_5	255	0	216	gi|527213734|gb|ATLV01023913.1|	118397	44383	44599	1	216,	39,	44383,
1938	0	0	0	0	0	6	6462	+	CL1310.Contig1_5	1938	0	1938	gi|527224816|gb|ATLV01013379.1|	39619	21790	30190	7	137,136,102,165,243,111,1044,	0,137,273,375,540,783,894,	21790,22938,25851,27280,27522,27837,29146,
2090	0	0	0	0	0	6	6310	+	CL1310.Contig2_5	2090	0	2090	gi|527224816|gb|ATLV01013379.1|	39619	21790	30190	7	289,136,102,165,243,111,1044,	0,289,425,527,692,935,1046,	21790,22938,25851,27280,27522,27837,29146,
2176	0	0	0	1	1	5	5451	+	CL1310.Contig3_5	2177	0	2177	gi|527224816|gb|ATLV01013379.1|	39619	22563	30190	7	192,319,102,165,243,111,1044,	0,193,512,614,779,1022,1133,	22563,22755,25851,27280,27522,27837,29146,
1552	13	0	0	3	7	2	129	-	CL1311.Contig1_5	3433	1859	3431	gi|527212648|gb|ATLV01024999.1|	19623	17360	19054	6	118,67,517,123,126,614,	2,125,193,711,834,960,	17360,17478,17545,18062,18250,18440,
1552	13	0	0	3	7	2	129	-	CL1311.Contig2_5	3247	1673	3245	gi|527212648|gb|ATLV01024999.1|	19623	17360	19054	6	118,67,517,123,126,614,	2,125,193,711,834,960,	17360,17478,17545,18062,18250,18440,
295	0	0	0	1	3	0	0	+	CL1313.Contig1_5	298	0	298	gi|527222399|gb|ATLV01015796.1|	27103	25980	26275	2	164,131,	0,167,	25980,26144,
256	0	0	0	1	3	0	0	+	CL1313.Contig2_5	297	0	259	gi|527222399|gb|ATLV01015796.1|	27103	25980	26236	2	164,92,	0,167,	25980,26144,
1341	5	0	0	0	0	1	72	-	CL1314.Contig1_5	1427	81	1427	gi|527226461|gb|ATLV01011734.1|	9839	8421	9839	2	173,1173,	0,173,	8421,8666,
1228	13	0	0	0	0	2	177	-	CL1314.Contig2_5	1322	81	1322	gi|527226461|gb|ATLV01011734.1|	9839	8421	9839	3	173,574,494,	0,173,747,	8421,8666,9345,
552	0	0	0	0	0	2	6852	+	CL1315.Contig1_5	552	0	552	gi|527223003|gb|ATLV01015192.1|	41798	22756	30160	3	291,90,171,	0,291,381,	22756,24513,29989,
528	0	0	0	0	0	2	6876	+	CL1315.Contig2_5	528	0	528	gi|527223003|gb|ATLV01015192.1|	41798	22756	30160	3	291,66,171,	0,291,357,	22756,24513,29989,
385	7	0	0	0	0	0	0	+	CL1316.Contig1_5	392	0	392	gi|527217932|gb|ATLV01019715.1|	24966	5693	6085	1	392,	0,	5693,
699	47	0	0	0	0	1	5	+	CL1318.Contig1_5	1009	263	1009	gi|527223458|gb|ATLV01014737.1|	123977	19684	20435	2	730,16,	263,993,	19684,20419,
1005	2	0	0	0	0	2	305	+	CL1318.Contig2_5	1007	0	1007	gi|527223458|gb|ATLV01014737.1|	123977	19123	20435	3	187,804,16,	0,187,991,	19123,19610,20419,
942	2	0	0	0	0	2	368	+	CL1318.Contig3_5	944	0	944	gi|527223458|gb|ATLV01014737.1|	123977	19123	20435	3	124,804,16,	0,124,928,	19123,19610,20419,
868	2	0	0	0	0	1	5	+	CL1318.Contig4_5	870	0	870	gi|527223458|gb|ATLV01014737.1|	123977	19560	20435	2	854,16,	0,854,	19560,20419,
366	2	0	0	0	0	3	691	-	CL1319.Contig1_5	370	2	370	gi|527212672|gb|ATLV01024975.1|	20685	15149	16208	4	22,73,131,142,	0,22,95,226,	15149,15235,15865,16066,
309	2	0	0	0	0	1	70	-	CL1319.Contig2_5	313	2	313	gi|527212672|gb|ATLV01024975.1|	20685	15827	16208	2	169,142,	0,169,	15827,16066,
319	0	0	0	0	0	2	169	+	CL131.Contig1_5	430	0	319	gi|527222915|gb|ATLV01015280.1|	36648	34444	34932	3	199,92,28,	0,199,291,	34444,34714,34904,
429	0	0	0	0	0	3	268	+	CL131.Contig2_5	429	0	429	gi|527222915|gb|ATLV01015280.1|	36648	34444	35141	4	199,92,130,8,	0,199,291,421,	34444,34714,34904,35133,
1259	0	0	0	0	0	3	301	-	CL1320.Contig1_5	1259	0	1259	gi|527218520|gb|ATLV01019164.1|	26387	6946	8506	4	260,383,459,157,	0,260,643,1102,	6946,7274,7726,8349,
1131	2	0	0	1	8	4	329	-	CL1320.Contig2_5	1141	0	1141	gi|527218520|gb|ATLV01019164.1|	26387	6946	8408	5	260,383,461,23,6,	0,260,643,1112,1135,	6946,7274,7726,8326,8402,
448	0	0	0	0	0	1	251	+	CL1321.Contig1_5	448	0	448	gi|527218439|gb|ATLV01019208.1|	220888	68897	69596	2	352,96,	0,352,	68897,69500,
375	0	0	0	0	0	2	324	+	CL1321.Contig2_5	375	0	375	gi|527218439|gb|ATLV01019208.1|	220888	68897	69596	3	120,159,96,	0,120,279,	68897,69090,69500,
470	3	0	0	0	0	1	101	+	CL1322.Contig1_5	473	0	473	gi|527219985|gb|ATLV01018210.1|	21390	7418	7992	2	266,207,	0,266,	7418,7785,
259	0	0	0	0	0	0	0	+	CL1322.Contig2_5	259	0	259	gi|527219985|gb|ATLV01018210.1|	21390	7733	7992	1	259,	0,	7733,
1441	4	0	0	1	4	3	1084	+	CL1324.Contig1_5	2103	445	1894	gi|527228223|gb|ATLV01009972.1|	2529	0	2529	4	407,597,130,311,	445,852,1453,1583,	0,480,1078,2218,
1441	4	0	0	1	4	3	1084	+	CL1324.Contig2_5	2067	445	1894	gi|527228223|gb|ATLV01009972.1|	2529	0	2529	4	407,597,130,311,	445,852,1453,1583,	0,480,1078,2218,
490	0	0	0	0	0	0	0	+	CL1325.Contig1_5	490	0	490	gi|527212514|gb|ATLV01025133.1|	58670	31717	32207	1	490,	0,	31717,
446	0	0	0	0	0	0	0	+	CL1325.Contig2_5	490	0	446	gi|527212514|gb|ATLV01025133.1|	58670	31717	32163	1	446,	0,	31717,
2010	101	0	0	3	4	1	82	-	CL1326.Contig1_5	2930	0	2115	gi|527223047|gb|ATLV01015148.1|	26693	2588	4781	5	785,402,601,294,29,	815,1600,2004,2606,2901,	2588,3455,3857,4458,4752,
2010	101	0	0	3	4	1	82	-	CL1326.Contig2_5	2562	0	2115	gi|527223047|gb|ATLV01015148.1|	26693	2588	4781	5	785,402,601,294,29,	447,1232,1636,2238,2533,	2588,3455,3857,4458,4752,
1223	14	0	0	1	5	2	3154	-	CL1326.Contig3_5	1242	0	1242	gi|527223791|gb|ATLV01014404.1|	18353	11433	15824	4	113,100,155,869,	0,113,218,373,	11433,14697,14797,14955,
1603	0	0	0	0	0	5	4180	+	CL1327.Contig1_5	1643	0	1603	gi|527216237|gb|ATLV01021410.1|	106860	30257	36040	6	348,133,147,227,111,637,	0,348,481,628,855,966,	30257,33290,33484,33704,34008,35403,
1526	0	0	0	0	0	6	4257	+	CL1327.Contig2_5	1566	0	1526	gi|527216237|gb|ATLV01021410.1|	106860	30257	36040	7	163,108,133,147,227,111,637,	0,163,271,404,551,778,889,	30257,30497,33290,33484,33704,34008,35403,
1397	0	0	0	0	0	5	3779	+	CL1327.Contig3_5	1437	0	1397	gi|527216237|gb|ATLV01021410.1|	106860	30864	36040	6	142,133,147,227,111,637,	0,142,275,422,649,760,	30864,33290,33484,33704,34008,35403,
824	0	0	0	0	0	3	281	-	CL1328.Contig1_5	824	0	824	gi|527214662|gb|ATLV01022985.1|	33152	12557	13662	4	231,235,183,175,	0,231,466,649,	12557,12858,13162,13487,
735	0	0	0	0	0	3	514	-	CL1328.Contig2_5	735	0	735	gi|527214662|gb|ATLV01022985.1|	33152	12557	13806	4	231,235,183,86,	0,231,466,649,	12557,12858,13162,13720,
583	6	0	0	1	24	1	78	-	CL1329.Contig1_5	613	0	613	gi|527223887|gb|ATLV01014308.1|	87472	68345	69012	3	151,257,181,	0,175,432,	68345,68496,68831,
589	0	0	0	0	0	1	78	-	CL1329.Contig2_5	589	0	589	gi|527223887|gb|ATLV01014308.1|	87472	68345	69012	2	408,181,	0,408,	68345,68831,
1044	0	0	0	0	0	4	34858	-	CL132.Contig1_5	1044	0	1044	gi|527210755|gb|ATLV01026892.1|	77993	3510	39412	5	320,77,140,83,424,	0,320,397,537,620,	3510,12645,32664,36166,38988,
1029	0	0	0	0	0	4	34873	-	CL132.Contig2_5	1029	0	1029	gi|527210755|gb|ATLV01026892.1|	77993	3510	39412	5	305,77,140,83,424,	0,305,382,522,605,	3510,12645,32664,36166,38988,
729	0	0	0	0	0	3	12467	-	CL132.Contig3_5	729	0	729	gi|527210755|gb|ATLV01026892.1|	77993	26216	39412	4	82,140,83,424,	0,82,222,305,	26216,32664,36166,38988,
331	6	0	0	1	2	2	2	-	CL1330.Contig1_5	468	0	339	gi|527214499|gb|ATLV01023148.1|	6402	138	477	4	61,77,5,194,	129,190,269,274,	138,200,277,283,
333	6	0	0	1	2	2	2	-	CL1330.Contig2_5	442	0	341	gi|527214499|gb|ATLV01023148.1|	6402	136	477	4	63,77,5,194,	101,164,243,248,	136,200,277,283,
923	0	0	0	0	0	0	0	-	CL1331.Contig3_5	1005	82	1005	gi|527220101|gb|ATLV01018094.1|	16433	13791	14714	1	923,	0,	13791,
1254	2	0	0	1	8	5	1343	-	CL1332.Contig1_5	1264	0	1264	gi|527227060|gb|ATLV01011135.1|	57186	21466	24065	6	174,89,348,129,226,290,	0,174,263,619,748,974,	21466,21717,21909,22455,22670,23775,
1340	2	0	0	1	8	4	1257	-	CL1332.Contig2_5	1350	0	1350	gi|527227060|gb|ATLV01011135.1|	57186	21466	24065	5	174,89,348,441,290,	0,174,263,619,1060,	21466,21717,21909,22455,23775,
882	2	0	0	0	0	1	263	+	CL1333.Contig1_5	884	0	884	gi|527222865|gb|ATLV01015330.1|	29241	6276	7423	2	478,406,	0,478,	6276,7017,
840	2	0	0	0	0	1	263	+	CL1333.Contig2_5	884	42	884	gi|527222865|gb|ATLV01015330.1|	29241	6318	7423	2	436,406,	42,478,	6318,7017,
872	0	0	0	0	0	4	675	-	CL1334.Contig1_5	872	0	872	gi|527213529|gb|ATLV01024118.1|	208807	129479	131026	5	242,121,127,220,162,	0,242,363,490,710,	129479,129796,129995,130560,130864,
1036	0	0	0	0	0	5	511	-	CL1334.Contig2_5	1036	0	1036	gi|527213529|gb|ATLV01024118.1|	208807	129479	131026	6	242,121,127,164,220,162,	0,242,363,490,654,874,	129479,129796,129995,130226,130560,130864,
183	0	0	0	0	0	1	497	+	CL1335.Contig1_5	326	0	183	gi|527222051|gb|ATLV01016144.1|	33775	26500	27180	2	66,117,	0,66,	26500,27063,
236	1	0	0	0	0	0	0	+	CL1335.Contig2_5	237	0	237	gi|527216273|gb|ATLV01021374.1|	15764	14729	14966	1	237,	0,	14729,
975	0	0	0	0	0	4	444	-	CL1336.Contig1_5	996	21	996	gi|527221038|gb|ATLV01017157.1|	109262	88895	90314	5	109,262,124,75,405,	0,109,371,495,570,	88895,89094,89634,89759,89909,
936	0	0	0	0	0	5	483	-	CL1336.Contig2_5	957	21	957	gi|527221038|gb|ATLV01017157.1|	109262	88895	90314	6	109,262,20,65,75,405,	0,109,371,391,456,531,	88895,89094,89634,89693,89759,89909,
670	9	0	0	0	0	0	0	+	CL1337.Contig1_5	1149	0	679	gi|527213239|gb|ATLV01024408.1|	14096	13417	14096	1	679,	0,	13417,
579	7	0	0	0	0	1	93	+	CL1337.Contig2_5	1056	0	586	gi|527213239|gb|ATLV01024408.1|	14096	13417	14096	2	566,20,	0,566,	13417,14076,
350	0	0	0	0	0	2	23976	+	CL1338.Contig1_5	351	0	350	gi|527213521|gb|ATLV01024126.1|	309117	124888	149214	3	96,163,91,	0,96,259,	124888,137949,149123,
295	1	0	0	0	0	2	86832	+	CL1338.Contig2_5	296	0	296	gi|527213521|gb|ATLV01024126.1|	309117	124888	212016	3	96,163,37,	0,96,259,	124888,137949,211979,
492	0	0	0	0	0	2	119	-	CL1339.Contig1_5	492	0	492	gi|527217590|gb|ATLV01020057.1|	56384	13229	13840	3	242,117,133,	0,242,359,	13229,13530,13707,
452	0	0	0	0	0	2	159	-	CL1339.Contig2_5	452	0	452	gi|527217590|gb|ATLV01020057.1|	56384	13229	13840	3	202,117,133,	0,202,319,	13229,13530,13707,
2278	0	0	0	0	0	3	2873	+	CL133.Contig1_5	2278	0	2278	gi|527225855|gb|ATLV01012340.1|	41741	29164	34315	4	295,200,87,1696,	0,295,495,582,	29164,32185,32464,32619,
2220	0	0	0	1	1	3	2400	+	CL133.Contig2_5	2221	0	2221	gi|527225855|gb|ATLV01012340.1|	41741	29695	34315	5	90,147,200,87,1696,	0,91,238,438,525,	29695,29785,32185,32464,32619,
2141	0	0	0	0	0	3	3010	+	CL133.Contig3_5	2141	0	2141	gi|527225855|gb|ATLV01012340.1|	41741	29164	34315	4	158,200,87,1696,	0,158,358,445,	29164,32185,32464,32619,
1903	13	0	0	1	3	2	796	+	CL1340.Contig1_5	2861	831	2750	gi|527216876|gb|ATLV01020771.1|	2712	0	2712	3	97,438,1381,	831,931,1369,	0,98,1331,
1903	13	0	0	1	3	2	796	+	CL1340.Contig2_5	2811	781	2700	gi|527216876|gb|ATLV01020771.1|	2712	0	2712	3	97,438,1381,	781,881,1319,	0,98,1331,
2327	0	0	0	0	0	4	3254	-	CL1341.Contig1_5	2328	1	2328	gi|527224778|gb|ATLV01013417.1|	87173	43364	48945	5	459,248,490,340,790,	0,459,707,1197,1537,	43364,43898,44220,44781,48155,
1685	0	0	0	0	0	4	6636	-	CL1341.Contig2_5	1685	0	1685	gi|527224778|gb|ATLV01013417.1|	87173	43364	51685	5	459,248,490,340,148,	0,459,707,1197,1537,	43364,43898,44220,44781,51537,
219	1	0	0	0	0	1	350	+	CL1342.Contig1_5	423	203	423	gi|527219998|gb|ATLV01018197.1|	3376	563	1133	2	42,178,	203,245,	563,955,
209	0	0	0	1	1	1	98	+	CL1342.Contig2_5	381	0	210	gi|527219999|gb|ATLV01018196.1|	27833	26758	27065	3	126,79,4,	0,126,206,	26758,26982,27061,
452	2	0	0	0	0	1	50	+	CL1343.Contig1_5	454	0	454	gi|527220320|gb|ATLV01017875.1|	21182	4379	4883	2	156,298,	0,156,	4379,4585,
502	2	0	0	0	0	0	0	+	CL1343.Contig2_5	504	0	504	gi|527220320|gb|ATLV01017875.1|	21182	4379	4883	1	504,	0,	4379,
2130	7	0	0	1	7	3	5201	+	CL1344.Contig1_5	2144	0	2144	gi|527223173|gb|ATLV01015022.1|	55536	22484	29822	5	597,638,155,216,531,	0,604,1242,1397,1613,	22484,23081,23774,24004,29291,
1639	6	0	0	0	0	4	5693	+	CL1344.Contig2_5	1645	0	1645	gi|527223173|gb|ATLV01015022.1|	55536	22484	29822	5	377,366,155,216,531,	0,377,743,898,1114,	22484,23353,23774,24004,29291,
1570	5	0	0	0	0	4	6602	+	CL1344.Contig3_5	1575	0	1575	gi|527223173|gb|ATLV01015022.1|	55536	21645	29822	5	307,366,155,216,531,	0,307,673,828,1044,	21645,23353,23774,24004,29291,
857	2	0	0	1	6	2	262	+	CL1345.Contig1_5	865	0	865	gi|527220320|gb|ATLV01017875.1|	21182	12920	14041	3	422,319,118,	0,422,747,	12920,13412,13923,
177	1	0	0	0	0	0	0	+	CL1346.Contig1_5	299	0	178	gi|527213774|gb|ATLV01023873.1|	32648	3715	3893	1	178,	0,	3715,
252	0	0	0	0	0	0	0	+	CL1346.Contig2_5	252	0	252	gi|527213774|gb|ATLV01023873.1|	32648	3715	3967	1	252,	0,	3715,
1547	14	0	0	0	0	3	8891	+	CL1347.Contig1_5	1561	0	1561	gi|527215304|gb|ATLV01022343.1|	89639	25170	35622	4	288,226,152,895,	0,288,514,666,	25170,31960,32291,34727,
1334	11	0	0	0	0	4	9107	+	CL1347.Contig2_5	1345	0	1345	gi|527215304|gb|ATLV01022343.1|	89639	25170	35622	5	288,226,152,414,265,	0,288,514,666,1080,	25170,31960,32291,34727,35357,
1124	14	0	0	0	0	4	9314	+	CL1347.Contig3_5	1138	0	1138	gi|527215304|gb|ATLV01022343.1|	89639	25170	35622	5	288,226,152,207,265,	0,288,514,666,873,	25170,31960,32291,34727,35357,
580	11	0	0	5	37	1	4	+	CL1348.Contig1_5	630	0	628	gi|527216074|gb|ATLV01021573.1|	41481	25722	26317	6	170,25,69,6,23,298,	0,198,225,298,306,330,	25722,25896,25921,25990,25996,26019,
587	8	0	0	4	9	0	0	+	CL1348.Contig2_5	606	0	604	gi|527216074|gb|ATLV01021573.1|	41481	25722	26317	5	200,68,6,23,298,	0,202,274,282,306,	25722,25922,25990,25996,26019,
465	2	0	0	1	1	2	283	-	CL1349.Contig1_5	468	0	468	gi|527222597|gb|ATLV01015598.1|	9143	3716	4466	3	6,432,29,	0,6,439,	3716,3992,4437,
432	0	0	0	0	0	2	459	-	CL1349.Contig2_5	432	0	432	gi|527222597|gb|ATLV01015598.1|	9143	3716	4607	3	6,379,47,	0,6,385,	3716,3992,4560,
1707	0	0	0	0	0	3	973	+	CL134.Contig1_5	1710	3	1710	gi|527214241|gb|ATLV01023406.1|	96160	1947	4627	4	657,97,659,294,	3,660,757,1416,	1947,3149,3324,4333,
1218	0	0	0	0	0	3	1881	+	CL134.Contig2_5	1218	0	1218	gi|527214241|gb|ATLV01023406.1|	96160	1528	4627	4	168,97,659,294,	0,168,265,924,	1528,3149,3324,4333,
1044	0	0	0	0	0	4	63486	+	CL1351.Contig1_5	1044	0	1044	gi|527213558|gb|ATLV01024089.1|	82825	6146	70676	5	364,159,347,57,117,	0,364,523,870,927,	6146,11689,29713,69765,70559,
1023	0	0	0	0	0	5	63507	+	CL1351.Contig2_5	1023	0	1023	gi|527213558|gb|ATLV01024089.1|	82825	6146	70676	6	34,309,159,347,57,117,	0,34,343,502,849,906,	6146,6201,11689,29713,69765,70559,
276	2	0	0	1	6	2	2980	-	CL1352.Contig1_5	285	0	284	gi|527220641|gb|ATLV01017554.1|	32031	22167	25425	4	43,42,169,24,	1,44,86,261,	22167,24716,25232,25401,
264	0	0	0	1	6	1	474	-	CL1352.Contig2_5	270	0	270	gi|527220641|gb|ATLV01017554.1|	32031	24687	25425	3	71,169,24,	0,71,246,	24687,25232,25401,
476	0	0	0	0	0	0	0	-	CL1353.Contig1_5	596	0	476	gi|527216132|gb|ATLV01021515.1|	34576	5107	5583	1	476,	120,	5107,
554	0	0	0	0	0	0	0	-	CL1353.Contig2_5	554	0	554	gi|527216132|gb|ATLV01021515.1|	34576	5029	5583	1	554,	0,	5029,
2433	0	0	0	0	0	2	599	-	CL1354.Contig1_5	2433	0	2433	gi|527214388|gb|ATLV01023259.1|	116339	68180	71212	3	47,1687,699,	0,47,1734,	68180,68742,70513,
2219	0	0	0	0	0	2	813	-	CL1354.Contig2_5	2219	0	2219	gi|527214388|gb|ATLV01023259.1|	116339	68180	71212	3	47,1473,699,	0,47,1520,	68180,68956,70513,
1198	7	0	0	0	0	0	0	+	CL1355.Contig1_5	1205	0	1205	gi|527213612|gb|ATLV01024035.1|	80998	28330	29535	1	1205,	0,	28330,
1108	1	0	0	0	0	1	96	+	CL1355.Contig2_5	1109	0	1109	gi|527213612|gb|ATLV01024035.1|	80998	28330	29535	2	318,791,	0,318,	28330,28744,
906	9	0	0	2	5	1	1	-	CL1356.Contig1_5	920	0	920	gi|527216456|gb|ATLV01021191.1|	21977	20259	21175	3	614,108,193,	0,615,727,	20259,20873,20982,
577	4	0	0	0	0	0	0	-	CL1356.Contig2_5	596	15	596	gi|527216456|gb|ATLV01021191.1|	21977	20259	20840	1	581,	0,	20259,
2034	0	0	0	0	0	4	1048	-	CL1357.Contig1_5	2034	0	2034	gi|527223712|gb|ATLV01014483.1|	28676	2649	5731	5	182,768,276,551,257,	0,182,950,1226,1777,	2649,2892,3728,4849,5474,
1039	0	0	0	0	0	1	61	-	CL1357.Contig2_5	1039	0	1039	gi|527223712|gb|ATLV01014483.1|	28676	2649	3749	2	182,857,	0,182,	2649,2892,
637	0	0	0	2	2	1	31321	-	CL1358.Contig1_5	639	0	639	gi|527221903|gb|ATLV01016292.1|	42138	9399	41357	4	510,73,19,35,	0,511,585,604,	9399,9909,9982,41322,
572	0	0	0	2	2	2	32795	-	CL1358.Contig2_5	574	0	574	gi|527221903|gb|ATLV01016292.1|	42138	7990	41357	5	89,356,73,19,35,	0,89,446,520,539,	7990,9553,9909,9982,41322,
303	12	0	0	1	3	1	4	+	CL1359.Contig1_5	342	0	318	gi|527217284|gb|ATLV01020363.1|	8516	5146	5465	2	220,95,	0,223,	5146,5370,
389	2	0	0	1	121	1	7	+	CL135.Contig1_5	597	35	547	gi|527219926|gb|ATLV01018269.1|	30518	21633	22031	2	15,376,	35,171,	21633,21655,
405	2	0	0	0	0	0	0	+	CL135.Contig2_5	457	0	407	gi|527219926|gb|ATLV01018269.1|	30518	21624	22031	1	407,	0,	21624,
1680	0	0	0	0	0	3	199	+	CL1360.Contig1_5	1680	0	1680	gi|527222736|gb|ATLV01015459.1|	122181	73046	74925	4	103,881,364,332,	0,103,984,1348,	73046,73216,74166,74593,
753	9	0	0	3	9	1	2	+	CL1361.Contig1_5	771	0	771	gi|527211838|gb|ATLV01025809.1|	7638	4921	5685	5	77,24,100,65,496,	0,77,103,209,275,	4921,5000,5024,5124,5189,
3100	12	0	0	3	25	10	6328	+	CL1362.Contig1_5	3199	62	3199	gi|527214359|gb|ATLV01023288.1|	28336	0	9440	13	619,239,127,546,155,304,231,210,219,73,98,56,235,	62,681,931,1063,1609,1764,2068,2299,2509,2728,2810,2908,2964,	0,620,860,987,1620,1849,2222,2513,3734,8288,8361,9148,9205,
3085	14	0	0	3	25	11	6341	+	CL1362.Contig2_5	3186	62	3186	gi|527214359|gb|ATLV01023288.1|	28336	0	9440	14	618,56,171,127,546,155,304,231,210,219,73,98,56,235,	62,680,736,918,1050,1596,1751,2055,2286,2496,2715,2797,2895,2951,	0,619,688,860,987,1620,1849,2222,2513,3734,8288,8361,9148,9205,
266	0	0	0	0	0	1	229	+	CL1363.Contig1_5	266	0	266	gi|527216551|gb|ATLV01021096.1|	31151	19151	19646	2	207,59,	0,207,	19151,19587,
250	0	0	0	0	0	1	245	+	CL1363.Contig2_5	250	0	250	gi|527216551|gb|ATLV01021096.1|	31151	19151	19646	2	191,59,	0,191,	19151,19587,
345	4	0	0	0	0	0	0	+	CL1364.Contig1_5	349	0	349	gi|527217080|gb|ATLV01020567.1|	62032	37973	38322	1	349,	0,	37973,
606	7	0	0	0	0	3	277	+	CL1365.Contig1_5	613	0	613	gi|527222104|gb|ATLV01016091.1|	15196	8329	9219	4	194,178,85,156,	0,194,372,457,	8329,8640,8893,9063,
597	7	0	0	1	7	4	282	+	CL1365.Contig2_5	613	0	611	gi|527222104|gb|ATLV01016091.1|	15196	8329	9215	5	194,178,85,128,19,	0,194,372,457,592,	8329,8640,8893,9063,9196,
1124	0	0	0	0	0	3	536	-	CL1366.Contig1_5	1124	0	1124	gi|527214574|gb|ATLV01023073.1|	138231	9656	11316	4	267,418,248,191,	0,267,685,933,	9656,10006,10549,11125,
1071	0	0	0	0	0	3	589	-	CL1366.Contig2_5	1071	0	1071	gi|527214574|gb|ATLV01023073.1|	138231	9656	11316	4	267,418,195,191,	0,267,685,880,	9656,10006,10602,11125,
864	0	0	0	0	0	1	83	-	CL1366.Contig3_5	864	0	864	gi|527214574|gb|ATLV01023073.1|	138231	9656	10603	2	267,597,	0,267,	9656,10006,
1285	0	0	0	0	0	2	136	+	CL1367.Contig1_5	1314	0	1285	gi|527215383|gb|ATLV01022264.1|	114476	51164	52585	3	162,434,689,	0,162,596,	51164,51394,51896,
1313	0	0	0	0	0	2	136	+	CL1367.Contig2_5	1313	0	1313	gi|527215383|gb|ATLV01022264.1|	114476	51164	52613	3	162,434,717,	0,162,596,	51164,51394,51896,
1347	0	0	0	0	0	4	1758	+	CL1368.Contig1_5	1347	0	1347	gi|527224778|gb|ATLV01013417.1|	87173	26799	29904	5	185,304,528,187,143,	0,185,489,1017,1204,	26799,28161,28550,29256,29761,
1268	0	0	0	0	0	3	581	+	CL1368.Contig2_5	1268	0	1268	gi|527224778|gb|ATLV01013417.1|	87173	28055	29904	4	410,528,187,143,	0,410,938,1125,	28055,28550,29256,29761,
1267	0	0	0	0	0	4	1838	+	CL1368.Contig3_5	1267	0	1267	gi|527224778|gb|ATLV01013417.1|	87173	26799	29904	5	105,304,528,187,143,	0,105,409,937,1124,	26799,28161,28550,29256,29761,
1260	0	0	0	0	0	4	2361	+	CL1368.Contig4_5	1260	0	1260	gi|527224778|gb|ATLV01013417.1|	87173	26283	29904	5	98,304,528,187,143,	0,98,402,930,1117,	26283,28161,28550,29256,29761,
304	0	0	0	0	0	1	1844	-	CL1369.Contig1_5	304	0	304	gi|527221845|gb|ATLV01016350.1|	38877	5227	7375	2	52,252,	0,52,	5227,7123,
282	0	0	0	0	0	1	1866	-	CL1369.Contig2_5	282	0	282	gi|527221845|gb|ATLV01016350.1|	38877	5227	7375	2	52,230,	0,52,	5227,7145,
2218	0	0	0	2	2	3	3476	-	CL136.Contig1_5	2240	0	2220	gi|527223000|gb|ATLV01015195.1|	19187	10945	16639	6	309,46,786,438,269,370,	20,330,377,1163,1601,1870,	10945,11254,11300,12157,15014,16269,
2115	0	0	0	2	2	3	2665	-	CL136.Contig2_5	2137	0	2117	gi|527223000|gb|ATLV01015195.1|	19187	10945	15725	6	309,46,786,438,269,267,	20,330,377,1163,1601,1870,	10945,11254,11300,12157,15014,15458,
1969	0	0	0	2	2	2	2490	-	CL136.Contig3_5	1991	0	1971	gi|527223000|gb|ATLV01015195.1|	19187	10945	15404	5	309,46,786,438,390,	20,330,377,1163,1601,	10945,11254,11300,12157,15014,
405	0	0	0	0	0	0	0	-	CL136.Contig4_5	405	0	405	gi|527223000|gb|ATLV01015195.1|	19187	16234	16639	1	405,	0,	16234,
360	0	0	0	0	0	0	0	-	CL1370.Contig1_5	360	0	360	gi|527215028|gb|ATLV01022619.1|	19078	8645	9005	1	360,	0,	8645,
323	0	0	0	0	0	0	0	-	CL1370.Contig2_5	360	0	323	gi|527215028|gb|ATLV01022619.1|	19078	8682	9005	1	323,	37,	8682,
730	0	0	0	0	0	3	416	+	CL1371.Contig1_5	730	0	730	gi|527223147|gb|ATLV01015048.1|	68057	53333	54479	4	313,166,182,69,	0,313,479,661,	53333,53816,54139,54410,
311	0	0	0	0	0	2	90	+	CL1371.Contig2_5	311	0	311	gi|527223147|gb|ATLV01015048.1|	68057	54078	54479	3	18,224,69,	0,18,242,	54078,54097,54410,
1126	1	0	0	1	1	0	0	-	CL1372.Contig1_5	1128	0	1128	gi|527216999|gb|ATLV01020648.1|	17850	7281	8408	2	47,1080,	0,48,	7281,7328,
1077	1	0	0	0	0	1	49	-	CL1372.Contig2_5	1078	0	1078	gi|527216999|gb|ATLV01020648.1|	17850	7281	8408	2	41,1037,	0,41,	7281,7371,
657	0	0	0	0	0	1	155	+	CL1373.Contig1_5	657	0	657	gi|527214319|gb|ATLV01023328.1|	64209	43781	44593	2	462,195,	0,462,	43781,44398,
540	0	0	0	0	0	0	0	+	CL1373.Contig2_5	540	0	540	gi|527214319|gb|ATLV01023328.1|	64209	43781	44321	1	540,	0,	43781,
719	0	0	0	0	0	3	3240	+	CL1374.Contig1_5	1010	0	719	gi|527220385|gb|ATLV01017810.1|	125000	96708	100667	4	359,202,69,89,	0,359,561,630,	96708,98153,99599,100578,
432	0	0	0	0	0	0	0	+	CL1374.Contig2_5	432	0	432	gi|527219985|gb|ATLV01018210.1|	21390	5535	5967	1	432,	0,	5535,
422	0	0	0	0	0	1	737	+	CL1374.Contig3_5	422	0	422	gi|527220385|gb|ATLV01017810.1|	125000	96708	97867	2	359,63,	0,359,	96708,97804,
298	0	0	0	0	0	0	0	-	CL1375.Contig1_5	298	0	298	gi|527222869|gb|ATLV01015326.1|	50630	10962	11260	1	298,	0,	10962,
1937	0	0	0	0	0	1	68	-	CL1376.Contig1_5	2037	0	1937	gi|527212039|gb|ATLV01025608.1|	30712	0	2005	2	1744,193,	100,1844,	0,1812,
1756	0	0	0	0	0	2	249	-	CL1376.Contig2_5	1856	0	1756	gi|527212039|gb|ATLV01025608.1|	30712	0	2005	3	63,1500,193,	100,163,1663,	0,244,1812,
356	1	0	0	0	0	1	364	-	CL1378.Contig1_5	357	0	357	gi|527215677|gb|ATLV01021970.1|	49699	25599	26320	2	218,139,	0,218,	25599,26181,
260	1	0	0	0	0	0	0	-	CL1378.Contig2_5	264	3	264	gi|527215677|gb|ATLV01021970.1|	49699	25599	25860	1	261,	0,	25599,
1828	1	0	0	0	0	3	217	+	CL1379.Contig1_5	1829	0	1829	gi|527222292|gb|ATLV01015903.1|	52729	44296	46342	4	181,267,1037,344,	0,181,448,1485,	44296,44557,44896,45998,
1701	1	0	0	0	0	2	137	+	CL1379.Contig2_5	1702	0	1702	gi|527222292|gb|ATLV01015903.1|	52729	44503	46342	3	321,1037,344,	0,321,1358,	44503,44896,45998,
260	0	0	0	0	0	0	0	+	CL137.Contig1_5	260	0	260	gi|527220700|gb|ATLV01017495.1|	75982	34349	34609	1	260,	0,	34349,
192	0	0	0	0	0	0	0	+	CL137.Contig2_5	254	0	192	gi|527220700|gb|ATLV01017495.1|	75982	34349	34541	1	192,	0,	34349,
334	0	0	0	0	0	1	69	+	CL1380.Contig1_5	334	0	334	gi|527214433|gb|ATLV01023214.1|	64146	38151	38554	2	158,176,	0,158,	38151,38378,
212	0	0	0	0	0	0	0	+	CL1380.Contig2_5	212	0	212	gi|527214433|gb|ATLV01023214.1|	64146	38342	38554	1	212,	0,	38342,
181	0	0	0	0	0	1	81	-	CL1381.Contig1_5	245	0	181	gi|527218635|gb|ATLV01019107.1|	56452	3512	3774	2	92,89,	64,156,	3512,3685,
242	0	0	0	0	0	1	81	-	CL1381.Contig2_5	242	0	242	gi|527218635|gb|ATLV01019107.1|	56452	3451	3774	2	153,89,	0,153,	3451,3685,
580	3	0	0	1	7	3	101	-	CL1382.Contig1_5	813	0	590	gi|527234861|gb|ATLV01003334.1|	9188	1484	2168	4	23,260,201,99,	223,253,513,714,	1484,1517,1780,2069,
558	3	0	0	1	7	3	123	-	CL1382.Contig2_5	791	0	568	gi|527234861|gb|ATLV01003334.1|	9188	1484	2168	4	23,260,179,99,	223,253,513,692,	1484,1517,1780,2069,
494	9	0	0	1	14	2	4	-	CL1383.Contig1_5	536	19	536	gi|527220641|gb|ATLV01017554.1|	32031	31498	32005	3	217,264,22,	0,217,495,	31498,31716,31983,
494	4	0	0	0	0	1	70	-	CL1383.Contig2_5	498	0	498	gi|527220640|gb|ATLV01017555.1|	8008	3	571	2	484,14,	0,484,	3,557,
415	3	0	0	0	0	2	905	-	CL1384.Contig1_5	418	0	418	gi|527216828|gb|ATLV01020819.1|	10402	3373	4696	3	57,265,96,	0,57,322,	3373,4163,4600,
397	3	0	0	0	0	2	923	-	CL1384.Contig2_5	400	0	400	gi|527216828|gb|ATLV01020819.1|	10402	3373	4696	3	39,265,96,	0,39,304,	3373,4163,4600,
384	4	0	0	0	0	1	172	-	CL1384.Contig3_5	388	0	388	gi|527216828|gb|ATLV01020819.1|	10402	4136	4696	2	292,96,	0,292,	4136,4600,
707	7	0	0	1	1	2	143	+	CL1385.Contig1_5	715	0	715	gi|527215687|gb|ATLV01021960.1|	13156	4107	4964	4	53,216,407,38,	0,53,269,677,	4107,4228,4519,4926,
515	0	0	0	0	0	3	656	+	CL1385.Contig2_5	515	0	515	gi|527215687|gb|ATLV01021960.1|	13156	4107	5278	4	53,216,177,69,	0,53,269,446,	4107,4228,4519,5209,
258	0	0	0	0	0	0	0	+	CL1386.Contig1_5	333	0	258	gi|527215600|gb|ATLV01022047.1|	37955	22050	22308	1	258,	0,	22050,
289	0	0	0	0	0	0	0	+	CL1386.Contig2_5	289	0	289	gi|527215600|gb|ATLV01022047.1|	37955	22050	22339	1	289,	0,	22050,
348	1	0	0	0	0	0	0	+	CL1387.Contig1_5	369	0	349	gi|527220098|gb|ATLV01018097.1|	47062	43290	43639	1	349,	0,	43290,
264	1	0	0	0	0	1	84	+	CL1387.Contig2_5	285	0	265	gi|527220098|gb|ATLV01018097.1|	47062	43290	43639	2	57,208,	0,57,	43290,43431,
1738	2	0	0	1	5	4	900	-	CL1388.Contig1_5	1745	0	1745	gi|527224958|gb|ATLV01013237.1|	44273	20250	22890	5	309,530,41,207,653,	0,314,844,885,1092,	20250,20565,21180,21298,22237,
698	1	0	0	0	0	1	696	-	CL1388.Contig2_5	699	0	699	gi|527224958|gb|ATLV01013237.1|	44273	21495	22890	2	46,653,	0,46,	21495,22237,
674	0	0	0	0	0	4	2850	+	CL1389.Contig1_5	675	0	674	gi|527215684|gb|ATLV01021963.1|	33877	8576	12100	5	116,210,75,68,205,	0,116,326,401,469,	8576,8752,9907,10832,11895,
668	0	0	0	0	0	3	2856	+	CL1389.Contig2_5	669	0	668	gi|527215684|gb|ATLV01021963.1|	33877	8576	12100	4	116,210,137,205,	0,116,326,463,	8576,8752,11445,11895,
1527	9	0	0	3	3	5	340	+	CL138.Contig1_5	1539	0	1539	gi|527211143|gb|ATLV01026504.1|	4537	2518	4394	9	171,145,63,96,86,88,313,291,283,	0,172,317,380,477,563,652,965,1256,	2518,2689,2837,2903,2999,3109,3197,3637,4111,
1080	5	0	0	3	10	3	313	+	CL138.Contig2_5	1095	0	1095	gi|527211143|gb|ATLV01026504.1|	4537	2996	4394	6	89,24,85,313,291,283,	0,97,122,208,521,812,	2996,3088,3112,3197,3637,4111,
876	0	0	0	1	1	3	3464	-	CL1390.Contig1_5	878	0	877	gi|527219816|gb|ATLV01018379.1|	93981	85764	90104	5	125,272,131,232,116,	1,127,399,530,762,	85764,85889,86529,86730,89988,
860	0	0	0	1	1	3	3480	-	CL1390.Contig2_5	862	0	861	gi|527219816|gb|ATLV01018379.1|	93981	85764	90104	5	125,272,131,216,116,	1,127,399,530,746,	85764,85889,86529,86730,89988,
970	0	0	0	0	0	2	677	+	CL1391.Contig1_5	970	0	970	gi|527215286|gb|ATLV01022361.1|	98005	24366	26013	3	248,162,560,	0,248,410,	24366,25213,25453,
766	0	0	0	0	0	1	78	+	CL1391.Contig2_5	766	0	766	gi|527215286|gb|ATLV01022361.1|	98005	25169	26013	2	206,560,	0,206,	25169,25453,
459	2	0	0	0	0	1	1	+	CL1392.Contig1_5	2014	947	1408	gi|527228882|gb|ATLV01009313.1|	853	0	462	2	30,431,	947,977,	0,31,
847	5	0	0	1	1	1	1	+	CL1392.Contig2_5	1814	947	1800	gi|527228882|gb|ATLV01009313.1|	853	0	853	3	30,492,330,	947,977,1470,	0,31,523,
244	0	0	0	0	0	1	63	-	CL1393.Contig1_5	244	0	244	gi|527224813|gb|ATLV01013382.1|	51755	35593	35900	2	36,208,	0,36,	35593,35692,
216	0	0	0	0	0	2	144	-	CL1393.Contig2_5	216	0	216	gi|527224813|gb|ATLV01013382.1|	51755	35593	35953	3	36,125,55,	0,36,161,	35593,35692,35898,
831	4	0	0	0	0	4	358	-	CL1394.Contig1_5	835	0	835	gi|527217416|gb|ATLV01020231.1|	4766	2655	3848	5	68,155,494,45,73,	0,68,223,717,762,	2655,2793,3011,3608,3775,
782	1	0	0	1	11	3	299	-	CL1394.Contig2_5	794	0	794	gi|527217416|gb|ATLV01020231.1|	4766	2766	3848	4	171,494,45,73,	0,182,676,721,	2766,3011,3608,3775,
1088	0	0	0	0	0	2	2139	+	CL1395.Contig1_5	1088	0	1088	gi|527217179|gb|ATLV01020468.1|	7500	812	4039	3	555,372,161,	0,555,927,	812,1738,3878,
291	4	0	0	0	0	1	81	-	CL1396.Contig1_5	295	0	295	gi|527223093|gb|ATLV01015102.1|	43997	2666	3042	2	133,162,	0,133,	2666,2880,
219	0	0	0	0	0	0	0	-	CL1396.Contig2_5	219	0	219	gi|527223093|gb|ATLV01015102.1|	43997	2823	3042	1	219,	0,	2823,
1237	0	0	0	0	0	2	131	+	CL1397.Contig1_5	1237	0	1237	gi|527221020|gb|ATLV01017175.1|	55699	28522	29890	3	256,865,116,	0,256,1121,	28522,28849,29774,
1042	0	0	0	0	0	1	60	+	CL1397.Contig2_5	1042	0	1042	gi|527221020|gb|ATLV01017175.1|	55699	28788	29890	2	926,116,	0,926,	28788,29774,
337	0	0	0	0	0	3	388	+	CL1398.Contig1_5	338	0	337	gi|527223223|gb|ATLV01014972.1|	29392	11718	12443	4	19,220,30,68,	0,19,239,269,	11718,11821,12255,12375,
307	0	0	0	0	0	2	418	+	CL1398.Contig2_5	308	0	307	gi|527223223|gb|ATLV01014972.1|	29392	11718	12443	3	19,220,68,	0,19,239,	11718,11821,12375,
659	0	0	0	0	0	2	5856	+	CL139.Contig1_5	659	0	659	gi|527225834|gb|ATLV01012361.1|	79700	16142	22657	3	119,97,443,	0,119,216,	16142,16364,22214,
559	0	0	0	0	0	1	3285	+	CL139.Contig2_5	559	0	559	gi|527225834|gb|ATLV01012361.1|	79700	18813	22657	2	90,469,	0,90,	18813,22188,
548	0	0	0	0	0	0	0	+	CL139.Contig3_5	548	0	548	gi|527225834|gb|ATLV01012361.1|	79700	22109	22657	1	548,	0,	22109,
533	0	0	0	0	0	1	3311	+	CL139.Contig4_5	533	0	533	gi|527225834|gb|ATLV01012361.1|	79700	18813	22657	2	90,443,	0,90,	18813,22214,
528	2	0	0	0	0	3	2274	-	CL13.Contig1_5	533	3	533	gi|527213048|gb|ATLV01024599.1|	53141	23021	25825	4	94,166,186,84,	0,94,260,446,	23021,23732,24085,25741,
518	6	0	0	0	0	3	2280	-	CL13.Contig2_5	527	3	527	gi|527213048|gb|ATLV01024599.1|	53141	23021	25825	4	94,160,186,84,	0,94,254,440,	23021,23306,24085,25741,
674	3	0	0	0	0	2	141	+	CL1400.Contig1_5	677	0	677	gi|527223210|gb|ATLV01014985.1|	143207	25147	25965	3	413,111,153,	0,413,524,	25147,25628,25812,
590	3	0	0	0	0	2	352	+	CL1400.Contig2_5	593	0	593	gi|527223210|gb|ATLV01014985.1|	143207	25147	26092	3	413,111,69,	0,413,524,	25147,25628,26023,
201	0	0	0	0	0	0	0	+	CL1401.Contig1_5	201	0	201	gi|527222869|gb|ATLV01015326.1|	50630	10276	10477	1	201,	0,	10276,
269	0	0	0	0	0	0	0	+	CL1401.Contig2_5	269	0	269	gi|527222869|gb|ATLV01015326.1|	50630	11621	11890	1	269,	0,	11621,
738	10	0	0	2	23	3	164	-	CL1402.Contig1_5	934	163	934	gi|527220784|gb|ATLV01017411.1|	6972	2240	3152	5	191,134,333,37,53,	0,191,325,680,718,	2240,2499,2708,3062,3099,
738	10	0	0	1	22	3	164	-	CL1402.Contig2_5	916	146	916	gi|527220784|gb|ATLV01017411.1|	6972	2240	3152	4	191,134,333,90,	0,191,325,680,	2240,2499,2708,3062,
1426	2	0	0	0	0	0	0	-	CL1403.Contig1_5	1428	0	1428	gi|527233736|gb|ATLV01004459.1|	60599	43663	45091	1	1428,	0,	43663,
1353	2	0	0	0	0	1	73	-	CL1403.Contig2_5	1355	0	1355	gi|527233736|gb|ATLV01004459.1|	60599	43663	45091	2	271,1084,	0,271,	43663,44007,
190	0	0	0	0	0	0	0	-	CL1404.Contig1_5	338	148	338	gi|527214401|gb|ATLV01023246.1|	55146	54553	54743	1	190,	0,	54553,
189	0	0	0	0	0	0	0	-	CL1404.Contig2_5	258	69	258	gi|527214401|gb|ATLV01023246.1|	55146	54553	54742	1	189,	0,	54553,
725	2	0	0	0	0	1	3	-	CL1405.Contig1_5	1352	625	1352	gi|527224336|gb|ATLV01013859.1|	8352	7362	8092	2	348,379,	0,348,	7362,7713,
654	7	0	0	1	2	0	0	-	CL1405.Contig2_5	663	0	663	gi|527224333|gb|ATLV01013862.1|	30327	5543	6204	2	82,579,	0,84,	5543,5625,
1921	9	0	0	4	17	2	83	+	CL1406.Contig1_5	1948	0	1947	gi|527219271|gb|ATLV01018740.1|	13973	4125	6138	7	120,744,27,21,43,935,40,	0,120,865,902,923,971,1907,	4125,4325,5069,5096,5120,5163,6098,
1850	10	0	0	4	17	3	153	+	CL1406.Contig2_5	1878	0	1877	gi|527219271|gb|ATLV01018740.1|	13973	4125	6138	8	120,244,430,27,21,43,935,40,	0,120,364,795,832,853,901,1837,	4125,4325,4639,5069,5096,5120,5163,6098,
418	0	0	0	0	0	1	71	+	CL1407.Contig1_5	436	0	418	gi|527223194|gb|ATLV01015001.1|	133347	73504	73993	2	97,321,	0,97,	73504,73672,
392	0	0	0	0	0	0	0	+	CL1407.Contig2_5	410	0	392	gi|527223194|gb|ATLV01015001.1|	133347	73601	73993	1	392,	0,	73601,
2092	0	0	0	1	1	5	9076	+	CL1408.Contig1_5	3469	1374	3467	gi|527213858|gb|ATLV01023789.1|	121262	13257	24425	7	118,167,120,192,136,883,476,	1374,1492,1659,1779,1971,2107,2991,	13257,15409,15663,21562,21838,23066,23949,
2092	0	0	0	1	1	5	9076	+	CL1408.Contig2_5	3310	1215	3308	gi|527213858|gb|ATLV01023789.1|	121262	13257	24425	7	118,167,120,192,136,883,476,	1215,1333,1500,1620,1812,1948,2832,	13257,15409,15663,21562,21838,23066,23949,
1462	0	0	0	1	2	6	24089	-	CL1408.Contig3_5	1464	0	1464	gi|527223459|gb|ATLV01014736.1|	86075	47224	72775	7	607,177,290,113,119,91,65,	0,607,784,1074,1187,1306,1399,	47224,49228,52693,61504,65029,72618,72710,
938	0	0	0	1	2	4	19404	-	CL1408.Contig4_5	957	0	940	gi|527223459|gb|ATLV01014736.1|	86075	52433	72775	5	550,113,119,91,65,	17,567,680,799,892,	52433,61504,65029,72618,72710,
264	3	0	0	0	0	0	0	+	CL1409.Contig1_5	267	0	267	gi|527215327|gb|ATLV01022320.1|	10003	1447	1714	1	267,	0,	1447,
151	12	0	0	1	3	0	0	+	CL140.Contig1_5	328	162	328	gi|527217932|gb|ATLV01019715.1|	24966	8038	8201	2	109,54,	162,274,	8038,8147,
345	0	0	0	0	0	0	0	+	CL1410.Contig1_5	591	246	591	gi|527212482|gb|ATLV01025165.1|	50469	10699	11044	1	345,	246,	10699,
299	0	0	0	0	0	1	19982	+	CL1410.Contig2_5	299	0	299	gi|527212484|gb|ATLV01025163.1|	34791	10754	31035	2	246,53,	0,246,	10754,30982,
1394	3	0	0	0	0	1	64	+	CL1411.Contig1_5	1397	0	1397	gi|527223885|gb|ATLV01014310.1|	105259	96203	97664	2	21,1376,	0,21,	96203,96288,
1328	3	0	0	0	0	2	130	+	CL1411.Contig2_5	1331	0	1331	gi|527223885|gb|ATLV01014310.1|	105259	96203	97664	3	21,1095,215,	0,21,1116,	96203,96288,97449,
768	0	0	0	0	0	2	445	-	CL1412.Contig1_5	768	0	768	gi|527214233|gb|ATLV01023414.1|	90462	81913	83126	3	578,155,35,	0,578,733,	81913,82860,83091,
657	0	0	0	0	0	3	556	-	CL1412.Contig2_5	657	0	657	gi|527214233|gb|ATLV01023414.1|	90462	81913	83126	4	323,144,155,35,	0,323,467,622,	81913,82347,82860,83091,
229	3	0	0	0	0	1	1	+	CL1413.Contig1_5	599	5	237	gi|527235056|gb|ATLV01003139.1|	3298	3065	3298	2	187,45,	5,192,	3065,3253,
1877	9	0	0	2	6	4	1634	+	CL1414.Contig1_5	1892	0	1892	gi|527221677|gb|ATLV01016518.1|	47005	30263	33783	6	213,202,105,481,37,848,	0,213,418,523,1007,1044,	30263,31965,32167,32412,32895,32935,
2017	9	0	0	2	6	3	1494	+	CL1414.Contig2_5	2032	0	2032	gi|527221677|gb|ATLV01016518.1|	47005	30263	33783	5	213,221,707,37,848,	0,213,437,1147,1184,	30263,31965,32186,32895,32935,
549	1	0	0	0	0	0	0	+	CL1416.Contig1_5	552	2	552	gi|527222773|gb|ATLV01015422.1|	9980	8171	8721	1	550,	2,	8171,
410	2	0	0	1	4	0	0	-	CL1417.Contig1_5	416	0	416	gi|527216924|gb|ATLV01020723.1|	2594	98	510	2	148,264,	0,152,	98,246,
378	3	0	0	0	0	0	0	-	CL1417.Contig2_5	381	0	381	gi|527235495|gb|ATLV01002700.1|	1159	407	788	1	381,	0,	407,
186	1	0	0	0	0	1	220	-	CL1418.Contig1_5	272	85	272	gi|527225972|gb|ATLV01012223.1|	10354	7796	8203	2	55,132,	0,55,	7796,8071,
187	1	0	0	0	0	1	220	-	CL1418.Contig2_5	262	74	262	gi|527225972|gb|ATLV01012223.1|	10354	7796	8204	2	55,133,	0,55,	7796,8071,
2163	5	0	0	0	0	5	5256	+	CL1419.Contig1_5	2168	0	2168	gi|527223161|gb|ATLV01015034.1|	197731	4343	11767	6	1391,113,123,78,309,154,	0,1391,1504,1627,1705,2014,	4343,6924,8852,9038,10573,11613,
2105	5	0	0	0	0	5	4606	+	CL1419.Contig2_5	2110	0	2110	gi|527223161|gb|ATLV01015034.1|	197731	4343	11059	6	1391,113,123,78,309,96,	0,1391,1504,1627,1705,2014,	4343,6924,8852,9038,10573,10963,
772	2	0	0	0	0	4	2462	+	CL1419.Contig3_5	774	0	774	gi|527223161|gb|ATLV01015034.1|	197731	8531	11767	5	110,123,78,309,154,	0,110,233,311,620,	8531,8852,9038,10573,11613,
714	2	0	0	0	0	4	1812	+	CL1419.Contig4_5	716	0	716	gi|527223161|gb|ATLV01015034.1|	197731	8531	11059	5	110,123,78,309,96,	0,110,233,311,620,	8531,8852,9038,10573,10963,
989	5	0	0	2	18	5	2751	-	CL141.Contig1_5	1012	0	1012	gi|527219495|gb|ATLV01018629.1|	24558	14607	18352	8	344,12,142,101,118,125,73,79,	0,350,374,516,617,735,860,933,	14607,14951,14963,15974,16240,17462,18088,18273,
1288	9	0	0	2	18	6	2532	-	CL141.Contig2_5	1315	0	1315	gi|527219495|gb|ATLV01018629.1|	24558	14607	18436	9	344,12,142,101,118,125,189,103,163,	0,350,374,516,617,735,860,1049,1152,	14607,14951,14963,15974,16240,17462,17729,18088,18273,
1099	9	0	0	2	18	5	2721	-	CL141.Contig3_5	1126	0	1126	gi|527219495|gb|ATLV01018629.1|	24558	14607	18436	8	344,12,142,101,118,125,103,163,	0,350,374,516,617,735,860,963,	14607,14951,14963,15974,16240,17462,18088,18273,
1178	5	0	0	2	18	6	2562	-	CL141.Contig4_5	1201	0	1201	gi|527219495|gb|ATLV01018629.1|	24558	14607	18352	9	344,12,142,101,118,125,189,73,79,	0,350,374,516,617,735,860,1049,1122,	14607,14951,14963,15974,16240,17462,17729,18088,18273,
819	0	0	0	1	7	7	4812	-	CL141.Contig5_5	826	0	826	gi|527219495|gb|ATLV01018629.1|	24558	12721	18352	8	13,121,101,118,125,189,73,79,	0,20,141,242,360,485,674,747,	12721,12735,15974,16240,17462,17729,18088,18273,
740	4	0	0	1	7	6	4971	-	CL141.Contig6_5	751	0	751	gi|527219495|gb|ATLV01018629.1|	24558	12721	18436	7	13,121,101,118,125,103,163,	0,20,141,242,360,485,588,	12721,12735,15974,16240,17462,18088,18273,
630	0	0	0	1	7	6	5001	-	CL141.Contig7_5	637	0	637	gi|527219495|gb|ATLV01018629.1|	24558	12721	18352	7	13,121,101,118,125,73,79,	0,20,141,242,360,485,558,	12721,12735,15974,16240,17462,18088,18273,
929	4	0	0	1	7	7	4782	-	CL141.Contig8_5	940	0	940	gi|527219495|gb|ATLV01018629.1|	24558	12721	18436	8	13,121,101,118,125,189,103,163,	0,20,141,242,360,485,674,777,	12721,12735,15974,16240,17462,17729,18088,18273,
770	1	0	0	0	0	0	0	-	CL1420.Contig1_5	771	0	771	gi|527235305|gb|ATLV01002890.1|	1531	212	983	1	771,	0,	212,
833	2	0	0	0	0	3	1682	-	CL1421.Contig1_5	835	0	835	gi|527213146|gb|ATLV01024501.1|	97845	20591	23108	4	35,390,303,107,	0,35,425,728,	20591,20691,21778,23001,
738	2	0	0	0	0	2	1617	-	CL1421.Contig2_5	834	0	740	gi|527213146|gb|ATLV01024501.1|	97845	20751	23108	3	330,303,107,	94,424,727,	20751,21778,23001,
815	2	0	0	0	0	2	762	-	CL1421.Contig3_5	817	0	817	gi|527213146|gb|ATLV01024501.1|	97845	20591	22170	3	35,390,392,	0,35,425,	20591,20691,21778,
720	2	0	0	0	0	1	697	-	CL1421.Contig4_5	816	0	722	gi|527213146|gb|ATLV01024501.1|	97845	20751	22170	2	330,392,	94,424,	20751,21778,
351	0	0	0	0	0	4	1042	+	CL1422.Contig1_5	351	0	351	gi|527223161|gb|ATLV01015034.1|	197731	49369	50762	5	29,53,50,58,161,	0,29,82,132,190,	49369,49662,49976,50279,50601,
261	0	0	0	0	0	3	778	+	CL1422.Contig2_5	261	0	261	gi|527223161|gb|ATLV01015034.1|	197731	49369	50408	4	29,53,50,129,	0,29,82,132,	49369,49662,49976,50279,
218	0	0	0	0	0	1	96	+	CL1423.Contig1_5	223	0	218	gi|527220385|gb|ATLV01017810.1|	125000	104473	104787	2	154,64,	0,154,	104473,104723,
2221	3	0	0	1	1	9	28707	+	CL1424.Contig1_5	2254	29	2254	gi|527213515|gb|ATLV01024132.1|	79835	37577	68508	11	114,125,313,101,281,287,165,197,41,496,104,	29,143,268,581,682,963,1250,1415,1613,1654,2150,	37577,39571,39772,40186,40355,40703,41065,41306,41503,66255,68404,
2838	1	0	0	1	1	9	26979	+	CL1424.Contig2_5	2840	0	2840	gi|527213515|gb|ATLV01024132.1|	79835	38690	68508	11	729,125,313,101,281,287,165,197,41,496,104,	0,729,854,1167,1268,1549,1836,2001,2199,2240,2736,	38690,39571,39772,40186,40355,40703,41065,41306,41503,66255,68404,
731	0	0	0	0	0	1	932	+	CL1425.Contig1_5	731	0	731	gi|527213105|gb|ATLV01024542.1|	39736	7196	8859	2	312,419,	0,312,	7196,8440,
364	0	0	0	0	0	1	165	+	CL1425.Contig2_5	364	0	364	gi|527213105|gb|ATLV01024542.1|	39736	7196	7725	2	312,52,	0,312,	7196,7673,
1495	21	0	0	1	3	1	1	-	CL1427.Contig1_5	1535	16	1535	gi|527211032|gb|ATLV01026615.1|	21828	3659	5176	2	1510,6,	0,1513,	3659,5170,
1392	29	0	0	1	1	0	0	+	CL1427.Contig2_5	1530	108	1530	gi|527211032|gb|ATLV01026615.1|	21828	5563	6984	2	790,631,	108,899,	5563,6353,
1401	26	0	0	0	0	0	0	-	CL1427.Contig3_5	1502	75	1502	gi|527211032|gb|ATLV01026615.1|	21828	3659	5086	1	1427,	0,	3659,
1464	25	0	0	1	1	1	22	+	CL1427.Contig4_5	1497	7	1497	gi|527211032|gb|ATLV01026615.1|	21828	5473	6984	3	10,848,631,	7,17,866,	5473,5505,6353,
450	0	0	0	0	0	1	16348	+	CL1429.Contig1_5	450	0	450	gi|527213845|gb|ATLV01023802.1|	102125	23245	40043	2	180,270,	0,180,	23245,39773,
362	0	0	0	0	0	1	7019	+	CL1429.Contig2_5	362	0	362	gi|527213845|gb|ATLV01023802.1|	102125	32662	40043	2	92,270,	0,92,	32662,39773,
934	6	0	0	0	0	2	70	+	CL142.Contig1_5	940	0	940	gi|527225353|gb|ATLV01012842.1|	9135	5669	6679	3	670,148,122,	0,670,818,	5669,6408,6557,
313	2	0	0	0	0	1	1	+	CL142.Contig2_5	315	0	315	gi|527225353|gb|ATLV01012842.1|	9135	6363	6679	2	193,122,	0,193,	6363,6557,
358	5	0	0	0	0	1	63	+	CL1430.Contig1_5	373	9	372	gi|527211732|gb|ATLV01025915.1|	11957	1053	1479	2	199,164,	9,208,	1053,1315,
217	0	0	0	0	0	0	0	+	CL1430.Contig2_5	218	0	217	gi|527211732|gb|ATLV01025915.1|	11957	1262	1479	1	217,	0,	1262,
1093	0	0	0	0	0	2	546	+	CL1431.Contig1_5	1093	0	1093	gi|527220387|gb|ATLV01017808.1|	83813	32768	34407	3	613,72,408,	0,613,685,	32768,33561,33999,
1021	0	0	0	0	0	1	618	+	CL1431.Contig2_5	1021	0	1021	gi|527220387|gb|ATLV01017808.1|	83813	32768	34407	2	613,408,	0,613,	32768,33999,
641	0	0	0	0	0	1	138	+	CL1431.Contig3_5	641	0	641	gi|527220387|gb|ATLV01017808.1|	83813	32768	33547	2	613,28,	0,613,	32768,33519,
387	0	0	0	0	0	2	8966	+	CL1432.Contig1_5	446	59	446	gi|527220996|gb|ATLV01017199.1|	27760	3182	12535	3	67,180,140,	59,126,306,	3182,12105,12395,
411	0	0	0	0	0	2	3038	+	CL1432.Contig2_5	411	0	411	gi|527220996|gb|ATLV01017199.1|	27760	9086	12535	3	91,180,140,	0,91,271,	9086,12105,12395,
339	0	0	0	0	0	2	9014	+	CL1432.Contig3_5	398	59	398	gi|527220996|gb|ATLV01017199.1|	27760	3182	12535	3	67,180,92,	59,126,306,	3182,12105,12443,
363	0	0	0	0	0	2	3086	+	CL1432.Contig4_5	363	0	363	gi|527220996|gb|ATLV01017199.1|	27760	9086	12535	3	91,180,92,	0,91,271,	9086,12105,12443,
964	0	0	0	0	0	3	2582	-	CL1433.Contig1_5	964	0	964	gi|527210547|gb|ATLV01027100.1|	225686	63804	67350	4	146,593,119,106,	0,146,739,858,	63804,64310,67044,67244,
870	0	0	0	0	0	2	2222	-	CL1433.Contig2_5	870	0	870	gi|527210547|gb|ATLV01027100.1|	225686	64258	67350	3	645,119,106,	0,645,764,	64258,67044,67244,
371	0	0	0	0	0	2	3175	-	CL1433.Contig3_5	371	0	371	gi|527210547|gb|ATLV01027100.1|	225686	63804	67350	3	146,119,106,	0,146,265,	63804,67044,67244,
306	0	0	0	0	0	2	175	-	CL1433.Contig4_5	306	0	306	gi|527210547|gb|ATLV01027100.1|	225686	66869	67350	3	81,119,106,	0,81,200,	66869,67044,67244,
302	0	0	0	0	0	1	81	-	CL1433.Contig5_5	302	0	302	gi|527210547|gb|ATLV01027100.1|	225686	66967	67350	2	196,106,	0,196,	66967,67244,
255	0	0	0	0	0	0	0	+	CL1434.Contig1_5	255	0	255	gi|527223649|gb|ATLV01014546.1|	20201	4460	4715	1	255,	0,	4460,
389	0	0	0	1	1	1	62	-	CL1435.Contig1_5	428	38	428	gi|527222978|gb|ATLV01015217.1|	21747	2349	2800	3	228,156,5,	0,228,385,	2349,2639,2795,
428	0	0	0	0	0	1	62	-	CL1435.Contig2_5	428	0	428	gi|527222978|gb|ATLV01015217.1|	21747	2349	2839	2	228,200,	0,228,	2349,2639,
1943	10	0	0	4	7	3	7	+	CL1436.Contig1_5	2133	173	2133	gi|527217042|gb|ATLV01020605.1|	11861	9744	11704	7	596,332,21,184,139,592,89,	173,773,1106,1128,1312,1451,2044,	9744,10345,10677,10698,10883,11023,11615,
2122	13	0	0	5	10	4	8	+	CL1436.Contig2_5	2145	0	2145	gi|527217042|gb|ATLV01020605.1|	11861	9561	11704	8	12,766,332,21,184,139,592,89,	0,15,785,1118,1140,1324,1463,2056,	9561,9574,10345,10677,10698,10883,11023,11615,
1623	0	0	0	0	0	1	68	-	CL1437.Contig1_5	1623	0	1623	gi|527213521|gb|ATLV01024126.1|	309117	38274	39965	2	128,1495,	0,128,	38274,38470,
1584	0	0	0	0	0	1	107	-	CL1437.Contig2_5	1584	0	1584	gi|527213521|gb|ATLV01024126.1|	309117	38274	39965	2	89,1495,	0,89,	38274,38470,
2415	2	0	0	2	2	4	5028	-	CL1438.Contig1_5	2760	341	2760	gi|527227531|gb|ATLV01010664.1|	18862	11221	18666	6	726,170,446,181,110,784,	0,727,898,1344,1525,1635,	11221,11950,12120,12639,12903,17882,
351	9	0	0	1	1	0	0	+	CL1438.Contig2_5	480	0	361	gi|527225293|gb|ATLV01012902.1|	1657	286	646	2	22,338,	0,23,	286,308,
453	11	0	0	0	0	0	0	-	CL1439.Contig1_5	464	0	464	gi|527217939|gb|ATLV01019708.1|	37612	28847	29311	1	464,	0,	28847,
1277	0	0	0	0	0	5	3343	+	CL143.Contig1_5	1636	359	1636	gi|527214322|gb|ATLV01023325.1|	29103	157	4777	6	120,235,94,203,220,405,	359,479,714,808,1011,1231,	157,3321,3634,3815,4087,4372,
937	0	0	0	0	0	2	134	+	CL143.Contig2_5	937	0	937	gi|527214322|gb|ATLV01023325.1|	29103	3706	4777	3	312,220,405,	0,312,532,	3706,4087,4372,
3189	5	0	0	1	6	4	3845	-	CL1440.Contig1_5	3202	2	3202	gi|527217969|gb|ATLV01019678.1|	43882	20479	27518	5	377,1558,282,852,125,	0,383,1941,2223,3075,	20479,20858,22502,24498,27393,
3168	5	0	0	1	6	4	3866	-	CL1440.Contig2_5	3181	2	3181	gi|527217969|gb|ATLV01019678.1|	43882	20479	27518	5	377,1558,261,852,125,	0,383,1941,2202,3054,	20479,20858,22502,24498,27393,
375	0	0	0	1	2	1	73	+	CL1441.Contig1_5	636	0	377	gi|527226874|gb|ATLV01011321.1|	1228	237	685	3	217,153,5,	0,217,372,	237,527,680,
368	0	0	0	0	0	1	73	+	CL1441.Contig2_5	400	0	368	gi|527226874|gb|ATLV01011321.1|	1228	237	678	2	217,151,	0,217,	237,527,
211	0	0	0	0	0	0	0	-	CL1442.Contig1_5	273	62	273	gi|527228140|gb|ATLV01010055.1|	29158	28245	28456	1	211,	0,	28245,
152	0	0	0	0	0	0	0	-	CL1442.Contig2_5	213	61	213	gi|527228140|gb|ATLV01010055.1|	29158	28245	28397	1	152,	0,	28245,
261	0	0	0	0	0	0	0	-	CL1443.Contig1_5	296	0	261	gi|527213693|gb|ATLV01023954.1|	12410	10656	10917	1	261,	35,	10656,
296	0	0	0	0	0	0	0	-	CL1443.Contig2_5	296	0	296	gi|527213693|gb|ATLV01023954.1|	12410	10621	10917	1	296,	0,	10621,
160	0	0	0	0	0	0	0	+	CL1444.Contig1_5	361	0	160	gi|527213352|gb|ATLV01024295.1|	15418	3771	3931	1	160,	0,	3771,
168	0	0	0	0	0	0	0	+	CL1444.Contig2_5	326	158	326	gi|527213351|gb|ATLV01024296.1|	46761	4055	4223	1	168,	158,	4055,
307	1	0	0	0	0	0	0	-	CL1445.Contig1_5	308	0	308	gi|527221527|gb|ATLV01016668.1|	17823	10388	10696	1	308,	0,	10388,
286	1	0	0	0	0	1	106	-	CL1445.Contig2_5	287	0	287	gi|527221527|gb|ATLV01016668.1|	17823	10388	10781	2	216,71,	0,216,	10388,10710,
2707	32	0	0	2	2	3	4174	+	CL1446.Contig1_5	2743	2	2743	gi|527215300|gb|ATLV01022347.1|	60062	29151	36064	6	144,7,1027,825,513,223,	2,147,155,1182,2007,2520,	29151,29295,29302,31465,32360,35841,
2662	37	0	0	3	7	4	4214	+	CL1446.Contig2_5	2708	2	2708	gi|527215300|gb|ATLV01022347.1|	60062	29151	36064	7	144,7,19,968,825,513,223,	2,147,155,179,1147,1972,2485,	29151,29295,29302,29361,31465,32360,35841,
1057	0	0	0	0	0	2	203	+	CL1447.Contig1_5	1057	0	1057	gi|527221010|gb|ATLV01017185.1|	31114	2196	3456	3	625,166,266,	0,625,791,	2196,2894,3190,
1001	0	0	0	0	0	2	259	+	CL1447.Contig2_5	1001	0	1001	gi|527221010|gb|ATLV01017185.1|	31114	2196	3456	3	625,166,210,	0,625,791,	2196,2894,3246,
235	0	0	0	0	0	1	167	+	CL1448.Contig1_5	235	0	235	gi|527225736|gb|ATLV01012459.1|	99806	12103	12505	2	129,106,	0,129,	12103,12399,
353	0	0	0	0	0	1	63	+	CL1449.Contig1_5	353	0	353	gi|527221475|gb|ATLV01016720.1|	60180	6974	7390	2	299,54,	0,299,	6974,7336,
222	0	0	0	0	0	0	0	+	CL144.Contig1_5	222	0	222	gi|527222262|gb|ATLV01015933.1|	23964	12765	12987	1	222,	0,	12765,
2242	30	0	0	2	49	6	1350	+	CL1451.Contig1_5	2321	0	2321	gi|527211267|gb|ATLV01026380.1|	16907	7604	11226	9	430,151,159,234,95,369,182,132,520,	0,430,588,789,1023,1118,1487,1669,1801,	7604,8035,8186,8345,8580,8678,9145,10502,10706,
2243	29	0	0	1	7	6	1350	+	CL1451.Contig2_5	2279	0	2279	gi|527211267|gb|ATLV01026380.1|	16907	7604	11226	8	430,151,393,95,369,182,132,520,	0,430,588,981,1076,1445,1627,1759,	7604,8035,8186,8580,8678,9145,10502,10706,
256	4	0	0	4	14	4	15	+	CL1452.Contig1_5	401	127	401	gi|527217793|gb|ATLV01019854.1|	992	0	275	6	59,13,38,33,20,97,	127,190,205,243,281,304,	0,59,76,115,154,178,
813	0	0	0	0	0	2	267	+	CL1454.Contig1_5	813	0	813	gi|527212503|gb|ATLV01025144.1|	47830	33170	34250	3	186,254,373,	0,186,440,	33170,33471,33877,
770	0	0	0	0	0	2	1168	+	CL1454.Contig2_5	770	0	770	gi|527212503|gb|ATLV01025144.1|	47830	32312	34250	3	143,254,373,	0,143,397,	32312,33471,33877,
261	1	0	0	0	0	2	3321	-	CL1455.Contig1_5	262	0	262	gi|527216058|gb|ATLV01021589.1|	13255	4809	8392	3	92,93,77,	0,92,185,	4809,5618,8315,
800	1	0	0	0	0	0	0	+	CL1456.Contig1_5	805	0	801	gi|527213035|gb|ATLV01024612.1|	86913	74212	75013	1	801,	0,	74212,
782	1	0	0	0	0	1	18	+	CL1456.Contig2_5	787	0	783	gi|527213035|gb|ATLV01024612.1|	86913	74212	75013	2	500,283,	0,500,	74212,74730,
950	0	0	0	0	0	3	4464	-	CL1457.Contig10_5	952	2	952	gi|527225823|gb|ATLV01012372.1|	71374	44329	49743	4	116,199,497,138,	0,116,315,812,	44329,44968,46667,49605,
2697	2	0	0	0	0	6	5985	-	CL1457.Contig1_5	2699	0	2699	gi|527225823|gb|ATLV01012372.1|	71374	44189	52873	7	136,199,497,109,189,1286,283,	0,136,335,832,941,1130,2416,	44189,44968,46667,49605,50978,51238,52590,
865	0	0	0	0	0	2	2143	-	CL1457.Contig2_5	865	0	865	gi|527225823|gb|ATLV01012372.1|	71374	44189	47197	3	136,199,530,	0,136,335,	44189,44968,46667,
845	0	0	0	0	0	2	2023	-	CL1457.Contig3_5	845	0	845	gi|527225823|gb|ATLV01012372.1|	71374	44329	47197	3	116,199,530,	0,116,315,	44329,44968,46667,
2697	2	0	0	0	0	6	5985	-	CL1457.Contig4_5	2699	0	2699	gi|527225823|gb|ATLV01012372.1|	71374	44189	52873	7	136,199,497,109,189,1286,283,	0,136,335,832,941,1130,2416,	44189,44968,46667,47454,50978,51238,52590,
2677	2	0	0	0	0	6	5865	-	CL1457.Contig5_5	2679	0	2679	gi|527225823|gb|ATLV01012372.1|	71374	44329	52873	7	116,199,497,109,189,1286,283,	0,116,315,812,921,1110,2396,	44329,44968,46667,47454,50978,51238,52590,
2677	2	0	0	0	0	6	5865	-	CL1457.Contig6_5	2679	0	2679	gi|527225823|gb|ATLV01012372.1|	71374	44329	52873	7	116,199,497,109,189,1286,283,	0,116,315,812,921,1110,2396,	44329,44968,46667,49605,50978,51238,52590,
984	0	0	0	0	0	3	3577	-	CL1457.Contig7_5	984	0	984	gi|527225823|gb|ATLV01012372.1|	71374	44189	48750	4	136,199,497,152,	0,136,335,832,	44189,44968,46667,48598,
970	0	0	0	0	0	3	4584	-	CL1457.Contig8_5	972	2	972	gi|527225823|gb|ATLV01012372.1|	71374	44189	49743	4	136,199,497,138,	0,136,335,832,	44189,44968,46667,49605,
964	0	0	0	0	0	3	3457	-	CL1457.Contig9_5	964	0	964	gi|527225823|gb|ATLV01012372.1|	71374	44329	48750	4	116,199,497,152,	0,116,315,812,	44329,44968,46667,48598,
688	3	0	0	0	0	1	624	+	CL1458.Contig1_5	1115	0	691	gi|527215797|gb|ATLV01021850.1|	42064	26971	28286	2	259,432,	0,259,	26971,27854,
4040	33	0	0	1	1	3	765	-	CL1458.Contig2_5	4074	0	4074	gi|527212044|gb|ATLV01025603.1|	71252	2743	7581	5	254,1582,728,692,817,	0,255,1837,2565,3257,	2743,2997,5187,5979,6764,
688	3	0	0	0	0	1	624	+	CL1458.Contig3_5	770	0	691	gi|527215797|gb|ATLV01021850.1|	42064	26971	28286	2	259,432,	0,259,	26971,27854,
1216	0	0	0	0	0	4	627	+	CL1459.Contig1_5	1303	87	1303	gi|527222058|gb|ATLV01016137.1|	62714	55585	57428	5	316,156,206,360,178,	87,403,559,765,1125,	55585,55970,56517,56805,57250,
1177	0	0	0	0	0	4	666	+	CL1459.Contig2_5	1264	87	1264	gi|527222058|gb|ATLV01016137.1|	62714	55585	57428	5	316,156,167,360,178,	87,403,559,726,1086,	55585,55970,56556,56805,57250,
871	10	0	0	0	0	3	579	-	CL145.Contig1_5	1037	156	1037	gi|527210564|gb|ATLV01027083.1|	132178	114708	116168	4	102,88,186,505,	0,102,190,376,	114708,114876,115035,115663,
964	0	0	0	0	0	3	579	-	CL145.Contig2_5	964	0	964	gi|527210564|gb|ATLV01027083.1|	132178	114708	116251	4	102,88,186,588,	0,102,190,376,	114708,114876,115035,115663,
371	0	0	0	1	1	0	0	-	CL1460.Contig1_5	404	0	372	gi|527226565|gb|ATLV01011630.1|	157787	149361	149732	2	64,307,	32,97,	149361,149425,
403	0	0	0	1	1	0	0	-	CL1460.Contig2_5	404	0	404	gi|527226565|gb|ATLV01011630.1|	157787	149329	149732	2	96,307,	0,97,	149329,149425,
323	0	0	0	0	0	0	0	-	CL1461.Contig1_5	323	0	323	gi|527223611|gb|ATLV01014584.1|	15069	3101	3424	1	323,	0,	3101,
260	0	0	0	0	0	1	63	-	CL1461.Contig2_5	260	0	260	gi|527223611|gb|ATLV01014584.1|	15069	3101	3424	2	188,72,	0,188,	3101,3352,
778	8	0	0	0	0	8	1413	-	CL1462.Contig1_5	786	0	786	gi|527224044|gb|ATLV01014151.1|	11334	420	2619	9	32,288,87,66,45,42,90,80,56,	0,32,320,407,473,518,560,650,730,	420,517,865,1051,1419,2115,2235,2405,2563,
733	8	0	0	0	0	7	1458	-	CL1462.Contig2_5	741	0	741	gi|527224044|gb|ATLV01014151.1|	11334	420	2619	8	32,288,87,66,42,90,80,56,	0,32,320,407,473,515,605,685,	420,517,865,1051,2115,2235,2405,2563,
718	8	0	0	0	0	7	1473	-	CL1462.Contig3_5	726	0	726	gi|527224044|gb|ATLV01014151.1|	11334	420	2619	8	32,288,87,66,27,90,80,56,	0,32,320,407,473,500,590,670,	420,517,865,1051,2130,2235,2405,2563,
256	1	0	0	0	0	2	158	-	CL1462.Contig4_5	257	0	257	gi|527224044|gb|ATLV01014151.1|	11334	2204	2619	3	121,80,56,	0,121,201,	2204,2405,2563,
1155	10	0	0	2	4	3	1656	-	CL1463.Contig1_5	1290	8	1177	gi|527211597|gb|ATLV01026050.1|	8486	2672	5493	6	213,185,209,234,276,48,	113,326,511,720,957,1234,	2672,4062,4485,4935,5169,5445,
699	1	0	0	0	0	2	1415	-	CL1463.Contig2_5	813	0	700	gi|527211597|gb|ATLV01026050.1|	8486	2672	4787	3	213,185,302,	113,326,511,	2672,4062,4485,
620	2	0	0	0	0	3	1763	-	CL1463.Contig3_5	735	0	622	gi|527211597|gb|ATLV01026050.1|	8486	2672	5057	4	213,185,102,122,	113,326,511,613,	2672,4062,4485,4935,
944	5	0	0	0	0	1	71	-	CL1464.Contig1_5	949	0	949	gi|527220173|gb|ATLV01018022.1|	2009	330	1350	2	651,298,	0,651,	330,1052,
672	4	0	0	1	11	1	16	-	CL1464.Contig2_5	711	24	711	gi|527220173|gb|ATLV01018022.1|	2009	330	1022	2	656,20,	0,667,	330,1002,
267	0	0	0	0	0	0	0	-	CL1465.Contig1_5	267	0	267	gi|527225730|gb|ATLV01012465.1|	7999	6115	6382	1	267,	0,	6115,
780	0	0	0	0	0	1	160	+	CL1466.Contig1_5	780	0	780	gi|527214259|gb|ATLV01023388.1|	22023	319	1259	2	506,274,	0,506,	319,985,
668	2	0	0	0	0	3	5273	-	CL1467.Contig1_5	670	0	670	gi|527216826|gb|ATLV01020821.1|	33835	3574	9517	4	68,337,186,79,	0,68,405,591,	3574,7740,9152,9438,
279	2	0	0	0	0	0	0	+	CL1468.Contig1_5	281	0	281	gi|527214545|gb|ATLV01023102.1|	11867	5471	5752	1	281,	0,	5471,
249	6	0	0	0	0	0	0	+	CL1468.Contig2_5	255	0	255	gi|527211045|gb|ATLV01026602.1|	4362	775	1030	1	255,	0,	775,
951	0	0	0	0	0	3	273	+	CL146.Contig1_5	951	0	951	gi|527214739|gb|ATLV01022908.1|	34094	26318	27542	4	197,349,207,198,	0,197,546,753,	26318,26516,26934,27344,
2541	3	0	0	0	0	1	775	+	CL146.Contig2_5	2544	0	2544	gi|527234463|gb|ATLV01003732.1|	6322	1111	4430	2	2379,165,	0,2379,	1111,4265,
2289	41	0	0	0	0	2	215	+	CL146.Contig3_5	2931	601	2931	gi|527222153|gb|ATLV01016042.1|	22044	16206	18751	3	1305,141,884,	601,1906,2047,	16206,17640,17867,
2896	11	0	0	0	0	4	896	+	CL146.Contig4_5	2907	0	2907	gi|527222153|gb|ATLV01016042.1|	22044	14948	18751	5	160,38,1684,141,884,	0,160,198,1882,2023,	14948,15428,15827,17640,17867,
2289	41	0	0	0	0	2	215	+	CL146.Contig5_5	2900	570	2900	gi|527222153|gb|ATLV01016042.1|	22044	16206	18751	3	1305,141,884,	570,1875,2016,	16206,17640,17867,
1251	12	0	0	0	0	1	1397	-	CL146.Contig6_5	1263	0	1263	gi|527223338|gb|ATLV01014857.1|	21492	3321	5981	2	1131,132,	0,1131,	3321,5849,
1221	11	0	0	0	0	3	645	-	CL146.Contig7_5	1232	0	1232	gi|527223338|gb|ATLV01014857.1|	21492	3321	5198	4	1131,3,24,74,	0,1131,1134,1158,	3321,4512,5099,5124,
450	0	0	0	1	18	0	0	+	CL146.Contig8_5	474	6	474	gi|527222153|gb|ATLV01016042.1|	22044	18301	18751	2	12,438,	6,36,	18301,18313,
207	13	0	0	0	0	0	0	+	CL1470.Contig1_5	220	0	220	gi|527232964|gb|ATLV01005231.1|	1759	824	1044	1	220,	0,	824,
290	0	0	0	0	0	1	2	-	CL1471.Contig1_5	865	575	865	gi|527217041|gb|ATLV01020606.1|	5871	5577	5869	2	16,274,	0,16,	5577,5595,
290	0	0	0	0	0	1	2	-	CL1471.Contig2_5	846	556	846	gi|527217041|gb|ATLV01020606.1|	5871	5577	5869	2	16,274,	0,16,	5577,5595,
271	3	0	0	3	16	2	3	-	CL1471.Contig3_5	290	0	290	gi|527217041|gb|ATLV01020606.1|	5871	5577	5854	5	16,181,46,7,24,	0,16,209,258,266,	5577,5595,5777,5823,5830,
2324	50	0	0	0	0	5	529	+	CL1473.Contig1_5	2374	0	2374	gi|527217747|gb|ATLV01019900.1|	30631	25183	28086	6	133,206,1559,53,78,345,	0,133,339,1898,1951,2029,	25183,25437,25712,27462,27578,27741,
368	4	0	0	1	3	3	135	-	CL1474.Contig1_5	376	0	375	gi|527224382|gb|ATLV01013813.1|	5615	560	1067	4	41,198,79,54,	1,45,243,322,	560,602,874,1013,
366	10	0	0	0	0	3	219	-	CL1474.Contig2_5	376	0	376	gi|527233696|gb|ATLV01004499.1|	4111	3280	3875	4	64,179,79,54,	0,64,243,322,	3280,3429,3682,3821,
1362	8	0	0	2	2	1	417	-	CL1475.Contig1_5	1372	0	1372	gi|527215645|gb|ATLV01022002.1|	27951	3088	4875	4	398,381,237,354,	0,398,780,1018,	3088,3903,4284,4521,
1325	8	0	0	2	2	2	572	-	CL1475.Contig2_5	1335	0	1335	gi|527215645|gb|ATLV01022002.1|	27951	2970	4875	5	76,285,381,237,354,	0,76,361,743,981,	2970,3201,3903,4284,4521,
355	5	0	0	0	0	4	8786	+	CL1476.Contig1_5	360	0	360	gi|527213601|gb|ATLV01024046.1|	118956	25630	34776	5	180,22,60,36,62,	0,180,202,262,298,	25630,34582,34605,34668,34714,
214	4	0	0	0	0	4	552	+	CL1476.Contig2_5	218	0	218	gi|527213601|gb|ATLV01024046.1|	118956	34006	34776	5	38,22,60,36,62,	0,38,60,120,156,	34006,34582,34605,34668,34714,
870	0	0	0	0	0	2	799	+	CL1477.Contig1_5	870	0	870	gi|527223230|gb|ATLV01014965.1|	56755	48263	49932	3	212,102,556,	0,212,314,	48263,48561,49376,
639	0	0	0	0	0	0	0	+	CL1477.Contig2_5	639	0	639	gi|527223230|gb|ATLV01014965.1|	56755	49293	49932	1	639,	0,	49293,
707	0	0	0	0	0	1	85	+	CL1478.Contig1_5	717	0	707	gi|527213370|gb|ATLV01024277.1|	19124	8241	9033	2	401,306,	0,401,	8241,8727,
430	0	0	0	0	0	0	0	+	CL1478.Contig2_5	431	0	430	gi|527213370|gb|ATLV01024277.1|	19124	8241	8671	1	430,	0,	8241,
572	0	0	0	0	0	3	398	+	CL1479.Contig1_5	572	0	572	gi|527224928|gb|ATLV01013267.1|	17576	14234	15204	4	171,169,204,28,	0,171,340,544,	14234,14505,14860,15176,
452	0	0	0	0	0	2	298	+	CL1479.Contig2_5	452	0	452	gi|527224928|gb|ATLV01013267.1|	17576	14454	15204	3	220,204,28,	0,220,424,	14454,14860,15176,
409	4	0	0	0	0	3	978	+	CL147.Contig1_5	413	0	413	gi|527222591|gb|ATLV01015604.1|	31387	21157	22548	4	47,147,156,63,	0,47,194,350,	21157,21999,22212,22485,
989	14	0	0	0	0	2	85	-	CL1480.Contig1_5	1466	0	1003	gi|527215067|gb|ATLV01022580.1|	2193	293	1381	3	244,94,665,	463,707,801,	293,538,716,
863	13	0	0	0	0	3	212	-	CL1480.Contig2_5	1339	0	876	gi|527215067|gb|ATLV01022580.1|	2193	293	1381	4	244,94,476,62,	463,707,801,1277,	293,538,716,1319,
1571	12	0	0	0	0	4	200	-	CL1481.Contig1_5	1583	0	1583	gi|527224462|gb|ATLV01013733.1|	10652	7765	9548	5	734,210,339,140,160,	0,734,944,1283,1423,	7765,8502,8777,9182,9388,
1566	0	0	0	0	0	5	10577	-	CL1482.Contig1_5	1566	0	1566	gi|527219829|gb|ATLV01018366.1|	115341	36759	48902	6	319,110,107,435,123,472,	0,319,429,536,971,1094,	36759,45525,45794,47432,47944,48430,
1232	0	0	0	0	0	4	10214	-	CL1482.Contig2_5	1232	0	1232	gi|527219829|gb|ATLV01018366.1|	115341	36759	48205	5	319,110,107,435,261,	0,319,429,536,971,	36759,45525,45794,47432,47944,
218	0	0	0	0	0	1	2	-	CL1484.Contig1_5	218	0	218	gi|527241372|gb|ATLV01000803.1|	1037	515	735	2	211,7,	0,211,	515,728,
201	2	0	0	0	0	0	0	+	CL1484.Contig2_5	203	0	203	gi|527224901|gb|ATLV01013294.1|	24772	16623	16826	1	203,	0,	16623,
824	0	0	0	0	0	2	1053	-	CL1485.Contig1_5	1006	182	1006	gi|527210677|gb|ATLV01026970.1|	31856	23262	25139	3	40,102,682,	0,40,142,	23262,23369,24457,
999	0	0	0	0	0	3	2063	-	CL1485.Contig2_5	999	0	999	gi|527210677|gb|ATLV01026970.1|	31856	23262	26324	4	40,102,679,178,	0,40,142,821,	23262,23369,24457,26146,
671	0	0	0	2	2	0	0	-	CL1486.Contig1_5	673	0	673	gi|527225831|gb|ATLV01012364.1|	55628	1272	1943	3	241,319,111,	0,242,562,	1272,1513,1832,
573	0	0	0	2	51	1	388	-	CL1486.Contig2_5	673	49	673	gi|527225831|gb|ATLV01012364.1|	55628	1272	2233	3	241,319,13,	0,242,611,	1272,1513,2220,
214	0	0	0	0	0	1	826	+	CL1487.Contig1_5	214	0	214	gi|527225835|gb|ATLV01012360.1|	266870	4943	5983	2	40,174,	0,40,	4943,5809,
212	0	0	0	0	0	1	161	+	CL1487.Contig2_5	212	0	212	gi|527225835|gb|ATLV01012360.1|	266870	5610	5983	2	38,174,	0,38,	5610,5809,
1220	0	0	0	0	0	4	1335	+	CL1488.Contig1_5	1221	0	1220	gi|527223522|gb|ATLV01014673.1|	42115	39539	42094	5	65,120,120,908,7,	0,65,185,305,1213,	39539,40141,40439,41178,42087,
1007	0	0	0	0	0	1	1	+	CL1488.Contig2_5	1008	0	1007	gi|527223522|gb|ATLV01014673.1|	42115	41086	42094	2	1000,7,	0,1000,	41086,42087,
863	0	0	0	0	0	3	1334	+	CL1488.Contig3_5	981	0	863	gi|527223522|gb|ATLV01014673.1|	42115	39539	41736	4	65,120,120,558,	0,65,185,305,	39539,40141,40439,41178,
650	0	0	0	0	0	0	0	+	CL1488.Contig4_5	768	0	650	gi|527223522|gb|ATLV01014673.1|	42115	41086	41736	1	650,	0,	41086,
306	0	0	0	0	0	2	715	+	CL1488.Contig5_5	369	0	306	gi|527223522|gb|ATLV01014673.1|	42115	39539	40560	3	65,120,121,	0,65,185,	39539,40141,40439,
466	0	0	0	0	0	2	175	-	CL1489.Contig1_5	466	0	466	gi|527222976|gb|ATLV01015219.1|	32135	8398	9039	3	208,232,26,	0,208,440,	8398,8700,9013,
727	25	0	0	1	5	3	386	-	CL1492.Contig1_5	761	0	757	gi|527217918|gb|ATLV01019729.1|	22319	12387	13525	4	486,219,41,6,	4,490,714,755,	12387,13193,13413,13519,
584	0	0	0	0	0	1	941	-	CL1492.Contig2_5	584	0	584	gi|527217918|gb|ATLV01019729.1|	22319	10281	11806	2	304,280,	0,304,	10281,11526,
877	27	0	0	0	0	2	6076	-	CL1492.Contig3_5	911	0	904	gi|527217918|gb|ATLV01019729.1|	22319	10016	16996	3	30,542,332,	7,37,579,	10016,12331,16664,
226	3	0	0	0	0	0	0	-	CL1494.Contig1_5	418	0	229	gi|527228636|gb|ATLV01009559.1|	7724	1262	1491	1	229,	189,	1262,
226	3	0	0	0	0	0	0	-	CL1494.Contig2_5	391	0	229	gi|527228636|gb|ATLV01009559.1|	7724	1262	1491	1	229,	162,	1262,
191	0	0	0	0	0	1	1369	-	CL1494.Contig3_5	274	83	274	gi|527228639|gb|ATLV01009556.1|	35700	33351	34911	2	143,48,	0,143,	33351,34863,
1444	19	0	0	2	2	2	3562	-	CL1495.Contig1_5	1465	0	1465	gi|527220293|gb|ATLV01017902.1|	12679	6505	11530	5	185,337,721,39,181,	0,186,523,1244,1284,	6505,6690,7075,11310,11349,
631	0	0	0	0	0	1	386	-	CL1496.Contig1_5	645	0	631	gi|527214625|gb|ATLV01023022.1|	61960	45025	46042	2	413,218,	14,427,	45025,45824,
596	0	0	0	0	0	1	631	-	CL1496.Contig2_5	610	0	596	gi|527214625|gb|ATLV01023022.1|	61960	45025	46252	2	413,183,	14,427,	45025,46069,
154	1	0	0	0	0	0	0	-	CL1497.Contig1_5	226	0	155	gi|527213513|gb|ATLV01024134.1|	151402	83047	83202	1	155,	71,	83047,
549	14	0	0	2	2	1	4	+	CL1498.Contig1_5	565	0	565	gi|527233973|gb|ATLV01004222.1|	1384	498	1065	4	140,341,36,46,	0,141,482,519,	498,638,983,1019,
517	10	0	0	1	1	2	40	+	CL1498.Contig2_5	528	0	528	gi|527233973|gb|ATLV01004222.1|	1384	498	1065	4	140,341,21,25,	0,141,482,503,	498,638,1018,1040,
561	1	0	0	0	0	3	1302	+	CL1499.Contig1_5	601	0	562	gi|527213013|gb|ATLV01024634.1|	10744	8880	10744	4	289,111,73,89,	0,289,400,473,	8880,9233,9832,10655,
594	1	0	0	0	0	4	1269	+	CL1499.Contig2_5	634	0	595	gi|527213013|gb|ATLV01024634.1|	10744	8880	10744	5	289,111,33,73,89,	0,289,400,433,506,	8880,9233,9605,9832,10655,
2449	33	0	0	3	4	3	634	+	CL149.Contig1_5	2662	0	2486	gi|527217032|gb|ATLV01020615.1|	22794	19466	22582	6	208,22,69,184,1833,166,	0,208,231,302,487,2320,	19466,19690,19714,19783,19967,22416,
2399	34	0	0	3	29	4	683	+	CL149.Contig2_5	2638	0	2462	gi|527217032|gb|ATLV01020615.1|	22794	19466	22582	6	208,22,72,132,1833,166,	0,208,231,330,463,2296,	19466,19690,19714,19835,19967,22416,
1214	0	0	0	0	0	3	1286	-	CL14.Contig1_5	1214	0	1214	gi|527221020|gb|ATLV01017175.1|	55699	44684	47184	4	731,151,93,239,	0,731,882,975,	44684,45486,46774,46945,
1149	0	0	0	0	0	4	1351	-	CL14.Contig2_5	1149	0	1149	gi|527221020|gb|ATLV01017175.1|	55699	44684	47184	5	532,134,151,93,239,	0,532,666,817,910,	44684,45281,45486,46774,46945,
398	0	0	0	0	0	1	1625	+	CL1500.Contig1_5	680	0	398	gi|527221674|gb|ATLV01016521.1|	2471	448	2471	2	162,236,	0,162,	448,2235,
238	0	0	0	0	0	0	0	+	CL1500.Contig2_5	548	28	266	gi|527221674|gb|ATLV01016521.1|	2471	2233	2471	1	238,	28,	2233,
699	13	0	0	0	0	0	0	+	CL1501.Contig1_5	712	0	712	gi|527233352|gb|ATLV01004843.1|	27763	9289	10001	1	712,	0,	9289,
1260	6	0	0	1	1	0	0	-	CL1502.Contig1_5	1267	0	1267	gi|527220785|gb|ATLV01017410.1|	10435	8122	9388	2	1162,104,	0,1163,	8122,9284,
1257	7	0	0	1	1	1	45	-	CL1502.Contig2_5	1265	0	1265	gi|527220785|gb|ATLV01017410.1|	10435	8079	9388	3	62,1090,112,	0,62,1153,	8079,8186,9276,
1236	6	0	0	1	1	1	67	-	CL1502.Contig3_5	1243	0	1243	gi|527220785|gb|ATLV01017410.1|	10435	8079	9388	3	62,1076,104,	0,62,1139,	8079,8208,9284,
486	2	0	0	0	0	2	138	-	CL1503.Contig1_5	488	0	488	gi|527225602|gb|ATLV01012593.1|	19380	14663	15289	3	152,313,23,	0,152,465,	14663,14885,15266,
455	2	0	0	0	0	3	263	-	CL1503.Contig2_5	457	0	457	gi|527225602|gb|ATLV01012593.1|	19380	14663	15383	4	152,189,50,66,	0,152,341,391,	14663,14885,15266,15317,
663	3	0	0	4	25	2	7	+	CL1504.Contig1_5	692	0	691	gi|527214184|gb|ATLV01023463.1|	29699	20928	21601	6	175,12,89,277,47,66,	0,175,188,278,577,625,	20928,21104,21116,21205,21488,21535,
315	0	0	0	0	0	0	0	-	CL1505.Contig1_5	315	0	315	gi|527213539|gb|ATLV01024108.1|	98568	56325	56640	1	315,	0,	56325,
230	0	0	0	0	0	1	85	-	CL1505.Contig2_5	230	0	230	gi|527213539|gb|ATLV01024108.1|	98568	56325	56640	2	153,77,	0,153,	56325,56563,
384	12	0	0	0	0	2	189	-	CL1506.Contig1_5	433	37	433	gi|527224237|gb|ATLV01013958.1|	3025	114	699	3	62,26,308,	0,62,88,	114,302,391,
436	5	0	0	0	0	0	0	-	CL1506.Contig2_5	478	37	478	gi|527224237|gb|ATLV01013958.1|	3025	258	699	1	441,	0,	258,
877	8	0	0	2	3	0	0	+	CL1508.Contig1_5	1273	385	1273	gi|527212863|gb|ATLV01024784.1|	8023	2982	3867	3	406,176,303,	385,792,970,	2982,3388,3564,
858	10	0	0	2	3	1	17	+	CL1508.Contig2_5	1256	385	1256	gi|527212863|gb|ATLV01024784.1|	8023	2982	3867	4	144,245,176,303,	385,529,775,953,	2982,3143,3388,3564,
1501	0	0	0	0	0	7	7301	-	CL150.Contig1_5	1708	207	1708	gi|527224639|gb|ATLV01013556.1|	29456	20654	29456	8	432,373,157,174,21,125,147,72,	0,432,805,962,1136,1157,1282,1429,	20654,22295,22753,22985,27786,28941,29151,29384,
465	0	0	0	0	0	3	1334	-	CL150.Contig2_5	672	207	672	gi|527224639|gb|ATLV01013556.1|	29456	27657	29456	4	121,125,147,72,	0,121,246,393,	27657,28941,29151,29384,
496	0	0	0	0	0	1	7428	-	CL1510.Contig1_5	554	0	496	gi|527217359|gb|ATLV01020288.1|	11873	2978	10902	2	429,67,	58,487,	2978,10835,
484	0	0	0	0	0	0	0	-	CL1510.Contig2_5	542	0	484	gi|527217359|gb|ATLV01020288.1|	11873	2978	3462	1	484,	58,	2978,
498	0	0	0	0	0	3	688	+	CL1511.Contig1_5	802	304	802	gi|527210678|gb|ATLV01026969.1|	40264	29099	30285	4	274,111,107,6,	304,578,689,796,	29099,29823,30067,30279,
636	0	0	0	0	0	4	763	+	CL1511.Contig2_5	636	0	636	gi|527210678|gb|ATLV01026969.1|	40264	28886	30285	5	140,272,111,107,6,	0,140,412,523,630,	28886,29101,29823,30067,30279,
764	4	0	0	0	0	0	0	+	CL1512.Contig1_5	768	0	768	gi|527217362|gb|ATLV01020285.1|	80912	14989	15757	1	768,	0,	14989,
448	0	0	0	1	7	1	6	-	CL1513.Contig1_5	519	0	455	gi|527214981|gb|ATLV01022666.1|	74999	32321	32775	2	8,440,	64,79,	32321,32335,
519	0	0	0	0	0	0	0	-	CL1513.Contig2_5	519	0	519	gi|527214981|gb|ATLV01022666.1|	74999	32256	32775	1	519,	0,	32256,
2814	0	0	0	0	0	5	637	-	CL1515.Contig1_5	2814	0	2814	gi|527215586|gb|ATLV01022061.1|	41262	3697	7148	6	172,170,1079,219,1095,79,	0,172,342,1421,1640,2735,	3697,3956,4193,5335,5630,7069,
1472	0	0	0	0	0	2	154	-	CL1515.Contig2_5	1472	0	1472	gi|527215586|gb|ATLV01022061.1|	41262	3697	5323	3	172,170,1130,	0,172,342,	3697,3956,4193,
289	2	0	0	1	2	2	2	+	CL1516.Contig1_5	293	0	293	gi|527227035|gb|ATLV01011160.1|	9874	6806	7099	3	65,179,47,	0,65,246,	6806,6872,7052,
208	0	0	0	0	0	0	0	-	CL1517.Contig1_5	208	0	208	gi|527223220|gb|ATLV01014975.1|	11166	8352	8560	1	208,	0,	8352,
1698	0	0	0	0	0	2	182	+	CL1518.Contig1_5	1698	0	1698	gi|527215978|gb|ATLV01021669.1|	32425	15959	17839	3	703,323,672,	0,703,1026,	15959,16740,17167,
710	0	0	0	0	0	0	0	+	CL1518.Contig2_5	710	0	710	gi|527215978|gb|ATLV01021669.1|	32425	17129	17839	1	710,	0,	17129,
563	0	0	0	0	0	0	0	+	CL1519.Contig1_5	563	0	563	gi|527221230|gb|ATLV01016965.1|	38292	8364	8927	1	563,	0,	8364,
530	1	0	0	0	0	0	0	+	CL1519.Contig2_5	562	0	531	gi|527221230|gb|ATLV01016965.1|	38292	8364	8895	1	531,	0,	8364,
312	2	0	0	0	0	0	0	+	CL151.Contig1_5	352	0	314	gi|527228232|gb|ATLV01009963.1|	8794	3152	3466	1	314,	0,	3152,
350	1	0	0	0	0	0	0	+	CL151.Contig2_5	351	0	351	gi|527228232|gb|ATLV01009963.1|	8794	3152	3503	1	351,	0,	3152,
2417	0	0	0	2	2	2	115	-	CL1520.Contig1_5	2692	0	2419	gi|527213412|gb|ATLV01024235.1|	72193	0	2532	5	92,336,618,602,769,	273,366,703,1321,1923,	0,92,428,1047,1763,
891	0	0	0	0	0	0	0	-	CL1520.Contig2_5	891	0	891	gi|527213412|gb|ATLV01024235.1|	72193	1641	2532	1	891,	0,	1641,
1078	3	0	0	0	0	2	174	-	CL1521.Contig1_5	2896	0	1081	gi|527213093|gb|ATLV01024554.1|	9791	0	1255	3	104,748,229,	1815,1919,2667,	0,194,1026,
1078	3	0	0	0	0	2	174	-	CL1521.Contig2_5	2400	0	1081	gi|527213093|gb|ATLV01024554.1|	9791	0	1255	3	104,748,229,	1319,1423,2171,	0,194,1026,
722	0	0	0	0	0	1	1246	-	CL1522.Contig1_5	722	0	722	gi|527215795|gb|ATLV01021852.1|	87996	78286	80254	2	453,269,	0,453,	78286,79985,
540	2	0	0	0	0	1	437	-	CL1522.Contig2_5	542	0	542	gi|527215795|gb|ATLV01021852.1|	87996	78286	79265	2	453,89,	0,453,	78286,79176,
2716	10	0	0	2	2	9	701	-	CL1523.Contig1_5	2728	0	2728	gi|527234067|gb|ATLV01004128.1|	60657	6718	10145	12	139,174,212,151,123,117,174,222,119,534,143,618,	0,139,313,525,676,799,916,1090,1312,1431,1966,2110,	6718,6955,7209,7488,7724,7930,8116,8366,8664,8850,9384,9527,
2682	12	0	0	3	23	10	733	-	CL1523.Contig2_5	2717	0	2717	gi|527234067|gb|ATLV01004128.1|	60657	6718	10145	13	139,174,212,151,123,117,174,222,119,534,143,457,129,	0,139,313,525,676,799,916,1090,1312,1431,1966,2110,2588,	6718,6955,7209,7488,7724,7930,8116,8366,8664,8850,9384,9527,10016,
1657	10	0	0	4	8	6	165	-	CL1524.Contig1_5	1675	0	1675	gi|527218122|gb|ATLV01019525.1|	10117	2026	3858	10	169,55,73,17,30,120,5,715,136,347,	0,171,228,304,321,351,471,477,1192,1328,	2026,2195,2250,2324,2342,2374,2495,2500,3292,3511,
773	14	0	0	5	37	6	35	-	CL1524.Contig2_5	824	0	824	gi|527218122|gb|ATLV01019525.1|	10117	2026	2848	9	169,55,73,17,30,323,44,16,60,	0,171,228,304,321,351,703,747,764,	2026,2195,2250,2324,2342,2374,2698,2767,2788,
288	0	0	0	0	0	1	81	+	CL1525.Contig1_5	288	0	288	gi|527219987|gb|ATLV01018208.1|	145064	102199	102568	2	102,186,	0,102,	102199,102382,
317	1	0	0	0	0	0	0	+	CL1526.Contig1_5	364	46	364	gi|527216133|gb|ATLV01021514.1|	42469	8328	8646	1	318,	46,	8328,
1631	20	0	0	0	0	4	4047	+	CL1527.Contig1_5	1651	0	1651	gi|527216291|gb|ATLV01021356.1|	28705	6497	12195	5	39,68,180,95,1269,	0,39,107,287,382,	6497,8928,9157,10753,10926,
1619	18	0	0	0	0	3	7249	+	CL1527.Contig2_5	1637	0	1637	gi|527216291|gb|ATLV01021356.1|	28705	3309	12195	4	93,180,95,1269,	0,93,273,368,	3309,9157,10753,10926,
622	0	0	0	0	0	4	3080	-	CL1528.Contig1_5	622	0	622	gi|527214428|gb|ATLV01023219.1|	45396	6866	10568	5	15,155,124,187,141,	0,15,170,294,481,	6866,6955,7189,8346,10427,
429	0	0	0	0	0	2	2573	-	CL1528.Contig2_5	429	0	429	gi|527214428|gb|ATLV01023219.1|	45396	7566	10568	3	101,187,141,	0,101,288,	7566,8346,10427,
378	0	0	0	0	0	1	1894	-	CL1528.Contig3_5	378	0	378	gi|527214428|gb|ATLV01023219.1|	45396	8296	10568	2	237,141,	0,237,	8296,10427,
858	0	0	0	0	0	2	1498	+	CL1529.Contig1_5	858	0	858	gi|527213848|gb|ATLV01023799.1|	32924	14048	16404	3	402,135,321,	0,402,537,	14048,14901,16083,
567	0	0	0	0	0	1	451	+	CL1529.Contig2_5	567	0	567	gi|527213848|gb|ATLV01023799.1|	32924	14048	15066	2	402,165,	0,402,	14048,14901,
821	0	0	0	0	0	1	111	-	CL152.Contig1_5	821	0	821	gi|527220440|gb|ATLV01017755.1|	16881	13108	14040	2	99,722,	0,99,	13108,13318,
773	15	0	0	0	0	1	62	-	CL152.Contig2_5	804	16	804	gi|527220437|gb|ATLV01017758.1|	13667	11943	12793	2	105,683,	0,105,	11943,12110,
544	9	0	0	3	141	3	253	-	CL152.Contig3_5	771	0	694	gi|527220436|gb|ATLV01017759.1|	35345	3362	4168	5	4,4,13,10,522,	77,82,86,206,249,	3362,3366,3371,3627,3646,
739	7	0	0	0	0	1	83	-	CL152.Contig4_5	762	16	762	gi|527220436|gb|ATLV01017759.1|	35345	8792	9621	2	63,683,	0,63,	8792,8938,
736	10	0	0	0	0	2	104	-	CL152.Contig5_5	762	16	762	gi|527220437|gb|ATLV01017758.1|	13667	11943	12793	3	105,546,95,	0,105,651,	11943,12110,12698,
498	3	0	0	2	151	3	305	-	CL152.Contig6_5	729	0	652	gi|527220436|gb|ATLV01017759.1|	35345	3362	4168	5	4,4,13,387,93,	77,82,86,249,636,	3362,3366,3371,3646,4075,
700	5	0	0	2	15	3	142	-	CL152.Contig7_5	720	0	720	gi|527220436|gb|ATLV01017759.1|	35345	3321	4168	4	63,162,387,93,	0,72,240,627,	3321,3475,3646,4075,
2218	2	0	0	2	54	5	4724	+	CL1530.Contig1_5	2274	0	2274	gi|527213521|gb|ATLV01024126.1|	309117	68260	75204	8	201,241,126,172,900,467,32,81,	0,201,442,568,740,1640,2108,2193,	68260,71268,71771,73392,73637,74624,75091,75123,
2219	1	0	0	1	1	5	4724	+	CL1530.Contig2_5	2221	0	2221	gi|527213521|gb|ATLV01024126.1|	309117	68260	75204	7	201,241,126,172,900,467,113,	0,201,442,568,740,1640,2108,	68260,71268,71771,73392,73637,74624,75091,
1917	2	0	0	2	54	5	1955	+	CL1530.Contig3_5	1973	0	1973	gi|527213521|gb|ATLV01024126.1|	309117	71330	75204	8	30,111,126,172,900,467,32,81,	0,30,141,267,439,1339,1807,1892,	71330,71398,71771,73392,73637,74624,75091,75123,
1918	1	0	0	1	1	5	1955	+	CL1530.Contig4_5	1920	0	1920	gi|527213521|gb|ATLV01024126.1|	309117	71330	75204	7	30,111,126,172,900,467,113,	0,30,141,267,439,1339,1807,	71330,71398,71771,73392,73637,74624,75091,
1450	0	0	0	0	0	5	2210	+	CL1531.Contig1_5	1450	0	1450	gi|527213553|gb|ATLV01024094.1|	88277	38490	42150	6	323,144,222,362,361,38,	0,323,467,689,1051,1412,	38490,40738,40956,41250,41688,42112,
1444	0	0	0	0	0	4	2147	+	CL1531.Contig2_5	1444	0	1444	gi|527213553|gb|ATLV01024094.1|	88277	38490	42081	5	323,144,222,362,393,	0,323,467,689,1051,	38490,40738,40956,41250,41688,
2013	3	0	0	0	0	3	1371	+	CL1532.Contig1_5	2016	0	2016	gi|527218484|gb|ATLV01019182.1|	26570	8596	11983	4	1230,15,692,79,	0,1230,1245,1937,	8596,11081,11206,11904,
1998	3	0	0	0	0	2	1386	+	CL1532.Contig2_5	2001	0	2001	gi|527218484|gb|ATLV01019182.1|	26570	8596	11983	3	1230,692,79,	0,1230,1922,	8596,11206,11904,
256	0	0	0	0	0	0	0	+	CL1534.Contig1_5	256	0	256	gi|527228219|gb|ATLV01009976.1|	54731	16486	16742	1	256,	0,	16486,
206	0	0	0	0	0	1	796	+	CL1534.Contig2_5	206	0	206	gi|527228219|gb|ATLV01009976.1|	54731	15740	16742	2	39,167,	0,39,	15740,16575,
280	17	0	0	1	3	2	261	+	CL1535.Contig1_5	300	0	300	gi|527215730|gb|ATLV01021917.1|	10886	6797	7355	3	14,247,36,	0,14,264,	6797,7071,7319,
290	8	0	0	0	0	1	260	+	CL1535.Contig2_5	298	0	298	gi|527215730|gb|ATLV01021917.1|	10886	6797	7355	2	14,284,	0,14,	6797,7071,
1347	0	0	0	1	2	2	2668	+	CL1536.Contig1_5	1602	21	1370	gi|527213760|gb|ATLV01023887.1|	16308	10976	14991	4	264,665,166,252,	21,287,952,1118,	10976,11240,13017,14739,
1350	0	0	0	1	2	2	2668	+	CL1536.Contig2_5	1563	21	1373	gi|527213760|gb|ATLV01023887.1|	16308	10976	14994	4	264,665,166,255,	21,287,952,1118,	10976,11240,13017,14739,
371	6	0	0	0	0	3	24	-	CL1538.Contig1_5	377	0	377	gi|527233461|gb|ATLV01004734.1|	13377	4693	5094	4	226,39,106,6,	0,226,265,371,	4693,4920,4963,5088,
277	4	0	0	1	1	0	0	-	CL1538.Contig2_5	342	60	342	gi|527233461|gb|ATLV01004734.1|	13377	4693	4974	2	234,47,	0,235,	4693,4927,
1059	23	0	0	2	12	5	217	-	CL1539.Contig1_5	1114	20	1114	gi|527215989|gb|ATLV01021658.1|	7890	6128	7427	6	288,461,94,124,11,104,	0,288,749,843,976,990,	6128,6482,7023,7183,7311,7323,
769	14	0	0	0	0	2	67	-	CL1539.Contig2_5	783	0	783	gi|527215989|gb|ATLV01021658.1|	7890	6128	6978	3	288,479,16,	0,288,767,	6128,6482,6962,
689	0	0	0	0	0	1	1615	+	CL153.Contig1_5	689	0	689	gi|527222863|gb|ATLV01015332.1|	16950	11810	14114	2	331,358,	0,331,	11810,13756,
494	0	0	0	0	0	2	681	+	CL153.Contig2_5	494	0	494	gi|527222863|gb|ATLV01015332.1|	16950	12939	14114	3	4,132,358,	0,4,136,	12939,12944,13756,
576	8	0	0	2	44	1	4	+	CL1540.Contig1_5	645	0	628	gi|527217177|gb|ATLV01020470.1|	9927	6247	6835	3	276,298,10,	0,304,618,	6247,6527,6825,
577	7	0	0	1	16	1	4	+	CL1540.Contig2_5	617	0	600	gi|527217177|gb|ATLV01020470.1|	9927	6247	6835	3	276,298,10,	0,276,590,	6247,6527,6825,
1054	6	0	0	5	64	3	6	-	CL1541.Contig1_5	1234	110	1234	gi|527230231|gb|ATLV01007964.1|	1349	283	1349	8	50,273,43,63,3,50,414,164,	0,51,325,424,487,490,545,960,	283,333,606,650,714,721,771,1185,
1056	5	0	0	4	8	2	5	-	CL1541.Contig2_5	1179	110	1179	gi|527230231|gb|ATLV01007964.1|	1349	283	1349	7	50,273,107,3,50,414,164,	0,51,325,432,435,490,905,	283,333,606,714,721,771,1185,
275	12	0	0	1	4	2	170	-	CL1542.Contig1_5	291	0	291	gi|527211593|gb|ATLV01026054.1|	12164	9749	10206	3	102,119,66,	0,106,225,	9749,9856,10140,
1372	55	0	0	0	0	2	242	-	CL1542.Contig2_5	1454	0	1427	gi|527211588|gb|ATLV01026059.1|	6540	3056	4725	3	199,631,597,	27,226,857,	3056,3427,4128,
814	0	0	0	0	0	2	4118	-	CL1543.Contig1_5	814	0	814	gi|527213499|gb|ATLV01024148.1|	51734	4905	9837	3	68,210,536,	0,68,278,	4905,5031,9301,
798	0	0	0	0	0	2	4134	-	CL1543.Contig2_5	798	0	798	gi|527213499|gb|ATLV01024148.1|	51734	4905	9837	3	52,210,536,	0,52,262,	4905,5031,9301,
689	0	0	0	0	0	3	202	+	CL1544.Contig1_5	689	0	689	gi|527222415|gb|ATLV01015780.1|	111903	82779	83670	4	145,116,130,298,	0,145,261,391,	82779,82991,83171,83372,
289	0	0	0	0	0	1	67	+	CL1544.Contig2_5	289	0	289	gi|527222415|gb|ATLV01015780.1|	111903	82779	83135	2	145,144,	0,145,	82779,82991,
574	4	0	0	0	0	1	69	+	CL1545.Contig1_5	578	0	578	gi|527231235|gb|ATLV01006960.1|	1017	130	777	2	346,232,	0,346,	130,545,
444	7	0	0	0	0	2	515	-	CL1545.Contig2_5	451	0	451	gi|527216072|gb|ATLV01021575.1|	15681	6446	7412	3	232,117,102,	0,232,349,	6446,6747,7310,
815	0	0	0	0	0	2	434	+	CL1546.Contig1_5	815	0	815	gi|527216236|gb|ATLV01021411.1|	11775	3190	4439	3	404,316,95,	0,404,720,	3190,3956,4344,
574	0	0	0	0	0	1	92	+	CL1546.Contig2_5	574	0	574	gi|527216236|gb|ATLV01021411.1|	11775	3190	3856	2	404,170,	0,404,	3190,3686,
3593	39	0	0	4	16	9	4621	+	CL1547.Contig1_5	3649	1	3649	gi|527212653|gb|ATLV01024994.1|	15075	2508	10761	12	512,194,175,92,108,87,124,1561,113,267,132,267,	1,513,708,887,983,1098,1185,1309,2870,2983,3250,3382,	2508,3591,3785,3963,4060,4168,4526,4731,7453,7647,8006,10494,
3167	18	0	0	0	0	6	5068	+	CL1547.Contig2_5	3186	1	3186	gi|527212653|gb|ATLV01024994.1|	15075	2508	10761	7	512,333,1561,113,267,132,267,	1,513,846,2407,2520,2787,2919,	2508,4317,4731,7453,7647,8006,10494,
397	14	0	0	0	0	0	0	-	CL1548.Contig1_5	411	0	411	gi|527219518|gb|ATLV01018617.1|	134438	92301	92712	1	411,	0,	92301,
208	4	0	0	0	0	0	0	-	CL1549.Contig1_5	248	0	212	gi|527223594|gb|ATLV01014601.1|	21141	7877	8089	1	212,	36,	7877,
243	4	0	0	0	0	0	0	-	CL1549.Contig2_5	247	0	247	gi|527223594|gb|ATLV01014601.1|	21141	7842	8089	1	247,	0,	7842,
1954	0	0	0	0	0	6	6926	+	CL154.Contig1_5	1954	0	1954	gi|527214231|gb|ATLV01023416.1|	73740	21844	30724	7	521,486,113,67,113,138,516,	0,521,1007,1120,1187,1300,1438,	21844,22452,23330,23545,24480,26375,30208,
1062	0	0	0	0	0	1	87	+	CL154.Contig2_5	1062	0	1062	gi|527214231|gb|ATLV01023416.1|	73740	21844	22993	2	521,541,	0,521,	21844,22452,
1152	0	0	0	0	0	1	3794	+	CL1550.Contig1_5	1521	369	1521	gi|527216378|gb|ATLV01021269.1|	22663	8658	13604	2	204,948,	369,573,	8658,12656,
1217	0	0	0	0	0	2	3860	+	CL1550.Contig2_5	1217	0	1217	gi|527216378|gb|ATLV01021269.1|	22663	8527	13604	3	68,201,948,	0,68,269,	8527,8661,12656,
451	12	0	0	0	0	0	0	+	CL1551.Contig1_5	463	0	463	gi|527219524|gb|ATLV01018614.1|	29985	18916	19379	1	463,	0,	18916,
665	1	0	0	0	0	0	0	+	CL1552.Contig1_5	763	0	666	gi|527213553|gb|ATLV01024094.1|	88277	28271	28937	1	666,	0,	28271,
716	0	0	0	0	0	0	0	+	CL1552.Contig2_5	716	0	716	gi|527213553|gb|ATLV01024094.1|	88277	28271	28987	1	716,	0,	28271,
794	0	0	0	0	0	1	81	-	CL1553.Contig1_5	881	0	794	gi|527213035|gb|ATLV01024612.1|	86913	43694	44569	2	667,127,	87,754,	43694,44442,
881	0	0	0	0	0	1	81	-	CL1553.Contig2_5	881	0	881	gi|527213035|gb|ATLV01024612.1|	86913	43607	44569	2	754,127,	0,754,	43607,44442,
1070	0	0	0	0	0	1	74	-	CL1554.Contig1_5	1070	0	1070	gi|527224842|gb|ATLV01013353.1|	43774	37384	38528	2	675,395,	0,675,	37384,38133,
978	0	0	0	0	0	1	74	-	CL1554.Contig2_5	1070	0	978	gi|527224842|gb|ATLV01013353.1|	43774	37476	38528	2	583,395,	92,675,	37476,38133,
228	2	0	0	0	0	1	10	+	CL1555.Contig1_5	241	0	230	gi|527222598|gb|ATLV01015597.1|	8763	2285	2525	2	105,125,	0,105,	2285,2400,
282	0	0	0	0	0	2	3055	-	CL1556.Contig1_5	282	0	282	gi|527213640|gb|ATLV01024007.1|	60939	1555	4892	3	101,147,34,	0,101,248,	1555,4640,4858,
225	0	0	0	0	0	1	71	-	CL1556.Contig2_5	225	0	225	gi|527213640|gb|ATLV01024007.1|	60939	4596	4892	2	191,34,	0,191,	4596,4858,
1668	16	0	0	2	7	8	2921	+	CL1557.Contig1_5	1691	0	1691	gi|527223885|gb|ATLV01014310.1|	105259	88298	92903	10	132,483,232,126,110,172,45,160,94,130,	0,138,621,853,979,1089,1261,1307,1467,1561,	88298,88431,88920,89551,89757,89955,90213,90258,90504,92773,
1072	5	0	0	1	1	6	2914	+	CL1557.Contig2_5	1529	451	1529	gi|527223885|gb|ATLV01014310.1|	105259	88912	92903	8	240,126,110,172,45,160,94,130,	451,691,817,927,1099,1145,1305,1399,	88912,89551,89757,89955,90213,90258,90504,92773,
1485	15	0	0	4	7	4	201	+	CL1558.Contig1_5	2184	0	1507	gi|527215128|gb|ATLV01022519.1|	20908	15629	17330	7	443,236,498,108,10,170,35,	0,443,679,1179,1288,1299,1472,	15629,16269,16506,17005,17113,17125,17295,
1485	15	0	0	4	7	4	201	+	CL1558.Contig2_5	1890	0	1507	gi|527215128|gb|ATLV01022519.1|	20908	15629	17330	7	443,236,498,108,10,170,35,	0,443,679,1179,1288,1299,1472,	15629,16269,16506,17005,17113,17125,17295,
1485	15	0	0	4	7	4	201	+	CL1558.Contig3_5	1872	0	1507	gi|527215128|gb|ATLV01022519.1|	20908	15629	17330	7	443,236,498,108,10,170,35,	0,443,679,1179,1288,1299,1472,	15629,16269,16506,17005,17113,17125,17295,
1767	16	0	0	5	27	4	201	+	CL1558.Contig4_5	1811	0	1810	gi|527215128|gb|ATLV01022519.1|	20908	15629	17613	8	443,236,498,108,10,170,29,289,	0,443,679,1179,1288,1299,1472,1521,	15629,16269,16506,17005,17113,17125,17295,17324,
498	0	0	0	0	0	1	180	+	CL1559.Contig1_5	498	0	498	gi|527218032|gb|ATLV01019615.1|	89344	32694	33372	2	110,388,	0,110,	32694,32984,
456	0	0	0	0	0	1	2703	+	CL1559.Contig2_5	456	0	456	gi|527218032|gb|ATLV01019615.1|	89344	30213	33372	2	68,388,	0,68,	30213,32984,
841	0	0	0	0	0	2	2714	+	CL155.Contig1_5	841	0	841	gi|527214761|gb|ATLV01022886.1|	84227	259	3814	3	218,179,444,	0,218,397,	259,3114,3370,
789	0	0	0	0	0	2	1407	+	CL155.Contig2_5	789	0	789	gi|527214761|gb|ATLV01022886.1|	84227	1618	3814	3	166,179,444,	0,166,345,	1618,3114,3370,
510	4	0	0	0	0	0	0	+	CL1560.Contig1_5	514	0	514	gi|527221219|gb|ATLV01016976.1|	46992	14565	15079	1	514,	0,	14565,
114	12	0	0	0	0	0	0	-	CL1561.Contig1_5	926	519	645	gi|527221041|gb|ATLV01017154.1|	63200	52714	52840	1	126,	281,	52714,
603	1	0	0	0	0	4	7426	+	CL1561.Contig2_5	1086	5	609	gi|527221041|gb|ATLV01017154.1|	63200	50767	58797	5	274,41,142,44,103,	5,279,320,462,506,	50767,51968,52714,52938,58694,
603	1	0	0	0	0	4	11479	+	CL1561.Contig3_5	1086	5	609	gi|527221041|gb|ATLV01017154.1|	63200	50767	62850	5	274,41,142,44,103,	5,279,320,462,506,	50767,51968,52714,52938,62747,
588	1	0	0	1	1	3	10552	+	CL1561.Contig4_5	1067	0	590	gi|527221041|gb|ATLV01017154.1|	63200	51709	62850	5	5,295,142,44,103,	0,6,301,443,487,	51709,51714,52714,52938,62747,
588	1	0	0	1	1	3	6499	+	CL1561.Contig5_5	1067	0	590	gi|527221041|gb|ATLV01017154.1|	63200	51709	58797	5	5,295,142,44,103,	0,6,301,443,487,	51709,51714,52714,52938,58694,
562	1	0	0	0	0	3	7467	+	CL1561.Contig6_5	1045	5	568	gi|527221041|gb|ATLV01017154.1|	63200	50767	58797	4	274,142,44,103,	5,279,421,465,	50767,52714,52938,58694,
562	1	0	0	0	0	3	11520	+	CL1561.Contig7_5	1045	5	568	gi|527221041|gb|ATLV01017154.1|	63200	50767	62850	4	274,142,44,103,	5,279,421,465,	50767,52714,52938,62747,
842	0	0	0	0	0	3	1820	-	CL1562.Contig1_5	842	0	842	gi|527216375|gb|ATLV01021272.1|	66011	26021	28683	4	463,84,226,69,	0,463,547,773,	26021,28149,28307,28614,
778	0	0	0	0	0	4	1884	-	CL1562.Contig2_5	778	0	778	gi|527216375|gb|ATLV01021272.1|	66011	26021	28683	5	122,277,84,226,69,	0,122,399,483,709,	26021,26207,28149,28307,28614,
673	0	0	0	0	0	2	23027	-	CL1563.Contig1_5	800	127	800	gi|527235135|gb|ATLV01003060.1|	46481	22562	46262	3	58,480,135,	0,58,538,	22562,22725,46127,
670	0	0	0	0	0	2	24726	-	CL1563.Contig2_5	797	127	797	gi|527235135|gb|ATLV01003060.1|	46481	20866	46262	3	55,480,135,	0,55,535,	20866,22725,46127,
416	0	0	0	0	0	2	24980	-	CL1563.Contig3_5	543	127	543	gi|527235135|gb|ATLV01003060.1|	46481	20866	46262	3	55,226,135,	0,55,281,	20866,22979,46127,
421	1	0	0	0	0	0	0	+	CL1564.Contig1_5	422	0	422	gi|527218122|gb|ATLV01019525.1|	10117	6302	6724	1	422,	0,	6302,
383	0	0	0	0	0	2	712	+	CL1564.Contig2_5	383	0	383	gi|527218122|gb|ATLV01019525.1|	10117	5629	6724	3	12,30,341,	0,12,42,	5629,5704,6383,
632	2	0	0	0	0	2	1857	+	CL1565.Contig1_5	634	0	634	gi|527218248|gb|ATLV01019399.1|	66576	58287	60778	3	248,357,29,	0,248,605,	58287,60314,60749,
552	5	0	0	0	0	3	2136	+	CL1565.Contig2_5	557	0	557	gi|527218248|gb|ATLV01019399.1|	66576	58085	60778	4	136,35,357,29,	0,136,171,528,	58085,58222,60314,60749,
539	1	0	0	0	0	2	1222	+	CL1565.Contig3_5	540	0	540	gi|527218248|gb|ATLV01019399.1|	66576	59016	60778	3	154,357,29,	0,154,511,	59016,60314,60749,
1833	18	0	0	3	5	1	3	+	CL1567.Contig1_5	1856	0	1856	gi|527223765|gb|ATLV01014430.1|	45016	30975	32829	4	182,816,436,417,	0,183,1000,1439,	30975,31160,31976,32412,
1807	18	0	0	3	5	2	29	+	CL1567.Contig2_5	1830	0	1830	gi|527223765|gb|ATLV01014430.1|	45016	30975	32829	5	182,692,98,434,419,	0,183,875,974,1411,	30975,31160,31878,31976,32410,
320	0	0	0	0	0	0	0	-	CL1568.Contig1_5	320	0	320	gi|527241343|gb|ATLV01000832.1|	9310	3361	3681	1	320,	0,	3361,
282	0	0	0	0	0	0	0	-	CL1568.Contig2_5	320	0	282	gi|527241343|gb|ATLV01000832.1|	9310	3399	3681	1	282,	38,	3399,
315	9	0	0	0	0	0	0	+	CL1569.Contig1_5	324	0	324	gi|527211364|gb|ATLV01026283.1|	27094	217	541	1	324,	0,	217,
294	2	0	0	0	0	0	0	+	CL1569.Contig2_5	296	0	296	gi|527211364|gb|ATLV01026283.1|	27094	2926	3222	1	296,	0,	2926,
1012	18	0	0	1	1	4	1425	+	CL156.Contig1_5	1031	0	1031	gi|527212872|gb|ATLV01024775.1|	4598	579	3034	6	592,4,3,170,132,129,	0,593,597,600,770,902,	579,1171,1706,1980,2224,2905,
1710	3	0	0	1	1	6	1092	+	CL1570.Contig1_5	1714	0	1714	gi|527215789|gb|ATLV01021858.1|	73672	2068	4873	8	106,264,309,86,484,71,126,267,	0,107,371,680,766,1250,1321,1447,	2068,2174,2553,2944,3114,4248,4398,4606,
1119	2	0	0	0	0	4	895	+	CL1570.Contig2_5	1121	0	1121	gi|527215789|gb|ATLV01021858.1|	73672	2857	4873	5	173,484,71,126,267,	0,173,657,728,854,	2857,3114,4248,4398,4606,
1141	0	0	0	0	0	4	2268	+	CL1571.Contig1_5	1141	0	1141	gi|527224955|gb|ATLV01013240.1|	47557	31304	34713	5	204,94,135,383,325,	0,204,298,433,816,	31304,33511,33678,33878,34388,
379	0	0	0	0	0	1	2003	+	CL1571.Contig2_5	379	0	379	gi|527224955|gb|ATLV01013240.1|	47557	31304	33686	2	204,175,	0,204,	31304,33511,
2578	12	0	0	0	0	2	146	+	CL1572.Contig1_5	3386	0	2590	gi|527216106|gb|ATLV01021541.1|	11856	8535	11271	3	965,80,1545,	0,965,1045,	8535,9574,9726,
2578	12	0	0	0	0	2	146	+	CL1572.Contig2_5	2700	0	2590	gi|527216106|gb|ATLV01021541.1|	11856	8535	11271	3	965,80,1545,	0,965,1045,	8535,9574,9726,
793	15	0	0	0	0	4	481	+	CL1573.Contig1_5	808	0	808	gi|527221838|gb|ATLV01016357.1|	144434	87218	88507	5	58,119,209,415,7,	0,58,177,386,801,	87218,87349,87605,87823,88500,
701	11	0	0	0	0	4	577	+	CL1573.Contig2_5	712	0	712	gi|527221838|gb|ATLV01016357.1|	144434	87218	88507	5	58,119,195,333,7,	0,58,177,372,705,	87218,87349,87605,87905,88500,
563	6	0	0	1	2	2	172	-	CL1574.Contig1_5	571	0	571	gi|527233348|gb|ATLV01004847.1|	1602	233	974	4	261,20,188,100,	0,261,281,471,	233,586,686,874,
294	5	0	0	1	2	0	0	-	CL1574.Contig2_5	301	0	301	gi|527233348|gb|ATLV01004847.1|	1602	233	532	2	279,20,	0,281,	233,512,
218	0	0	0	0	0	0	0	-	CL1575.Contig1_5	218	0	218	gi|527215692|gb|ATLV01021955.1|	81404	7787	8005	1	218,	0,	7787,
438	0	0	0	0	0	2	133	+	CL1576.Contig1_5	438	0	438	gi|527225829|gb|ATLV01012366.1|	70445	6284	6855	3	210,143,85,	0,210,353,	6284,6557,6770,
386	0	0	0	0	0	1	63	+	CL1576.Contig2_5	386	0	386	gi|527225829|gb|ATLV01012366.1|	70445	6284	6733	2	210,176,	0,210,	6284,6557,
276	0	0	0	0	0	1	3986	+	CL1577.Contig1_5	276	0	276	gi|527213521|gb|ATLV01024126.1|	309117	26872	31134	2	52,224,	0,52,	26872,30910,
265	2	0	0	0	0	1	3995	+	CL1577.Contig2_5	267	0	267	gi|527213521|gb|ATLV01024126.1|	309117	26872	31134	2	91,176,	0,91,	26872,30958,
263	0	0	0	0	0	1	3947	+	CL1577.Contig3_5	263	0	263	gi|527213521|gb|ATLV01024126.1|	309117	26924	31134	2	39,224,	0,39,	26924,30910,
206	0	0	0	0	0	1	95	+	CL1578.Contig1_5	350	144	350	gi|527217655|gb|ATLV01019992.1|	9271	5654	5955	2	95,111,	144,239,	5654,5844,
195	0	0	0	0	0	0	0	+	CL1578.Contig2_5	339	144	339	gi|527217655|gb|ATLV01019992.1|	9271	5654	5849	1	195,	144,	5654,
673	0	0	0	0	0	0	0	-	CL1579.Contig1_5	778	0	673	gi|527212039|gb|ATLV01025608.1|	30712	4410	5083	1	673,	105,	4410,
740	0	0	0	0	0	0	0	-	CL1579.Contig2_5	740	0	740	gi|527212039|gb|ATLV01025608.1|	30712	4343	5083	1	740,	0,	4343,
1286	0	0	0	0	0	3	203	+	CL157.Contig1_5	1286	0	1286	gi|527241342|gb|ATLV01000833.1|	55108	26454	27943	4	764,306,183,33,	0,764,1070,1253,	26454,27291,27665,27910,
252	0	0	0	0	0	0	0	-	CL157.Contig2_5	252	0	252	gi|527241342|gb|ATLV01000833.1|	55108	7599	7851	1	252,	0,	7599,
123	1	0	0	0	0	0	0	-	CL1580.Contig1_5	259	75	199	gi|527221631|gb|ATLV01016564.1|	8981	6643	6767	1	124,	60,	6643,
123	1	0	0	0	0	0	0	-	CL1580.Contig2_5	245	75	199	gi|527221631|gb|ATLV01016564.1|	8981	6643	6767	1	124,	46,	6643,
557	2	0	0	0	0	1	1	-	CL1581.Contig1_5	989	16	575	gi|527220667|gb|ATLV01017528.1|	2225	0	560	2	110,449,	414,524,	0,111,
208	3	0	0	1	3	1	20	-	CL1581.Contig2_5	230	16	230	gi|527220667|gb|ATLV01017528.1|	2225	329	560	3	6,19,186,	0,9,28,	329,335,374,
1540	0	0	0	0	0	5	6963	+	CL1582.Contig1_5	1540	0	1540	gi|527213674|gb|ATLV01023973.1|	112714	14668	23171	6	1000,82,165,159,128,6,	0,1000,1082,1247,1406,1534,	14668,18307,18453,18725,22672,23165,
657	0	0	0	0	0	4	4324	+	CL1582.Contig2_5	657	0	657	gi|527213674|gb|ATLV01023973.1|	112714	18190	23171	5	199,165,159,128,6,	0,199,364,523,651,	18190,18453,18725,22672,23165,
1965	0	0	0	1	1	5	17662	+	CL1583.Contig1_5	1966	0	1966	gi|527215597|gb|ATLV01022050.1|	76534	45553	65180	7	72,988,90,91,143,51,530,	0,73,1061,1151,1242,1385,1436,	45553,45625,53052,53220,53381,64525,64650,
1478	0	0	0	1	1	4	6737	+	CL1583.Contig2_5	1479	0	1479	gi|527215597|gb|ATLV01022050.1|	76534	45553	53768	6	72,988,90,91,143,94,	0,73,1061,1151,1242,1385,	45553,45625,53052,53220,53381,53674,
407	3	0	0	0	0	1	68	-	CL1584.Contig1_5	521	111	521	gi|527218802|gb|ATLV01019013.1|	5323	3205	3683	2	97,313,	0,97,	3205,3370,
1462	6	0	0	0	0	5	3239	+	CL1585.Contig1_5	1468	0	1468	gi|527215806|gb|ATLV01021841.1|	44797	27212	31919	6	145,521,54,269,208,271,	0,145,666,720,989,1197,	27212,28058,30351,30991,31368,31648,
1396	6	0	0	0	0	6	3305	+	CL1585.Contig2_5	1402	0	1402	gi|527215806|gb|ATLV01021841.1|	44797	27212	31919	7	145,521,54,115,88,208,271,	0,145,666,720,835,923,1131,	27212,28058,30351,30991,31172,31368,31648,
523	0	0	0	0	0	1	93	+	CL1586.Contig1_5	523	0	523	gi|527221038|gb|ATLV01017157.1|	109262	5277	5893	2	131,392,	0,131,	5277,5501,
427	0	0	0	0	0	0	0	+	CL1586.Contig2_5	427	0	427	gi|527221038|gb|ATLV01017157.1|	109262	5466	5893	1	427,	0,	5466,
705	0	0	0	0	0	0	0	-	CL1587.Contig1_5	705	0	705	gi|527223526|gb|ATLV01014669.1|	20217	12459	13164	1	705,	0,	12459,
475	0	0	0	0	0	1	230	-	CL1587.Contig2_5	475	0	475	gi|527223526|gb|ATLV01014669.1|	20217	12459	13164	2	225,250,	0,225,	12459,12914,
994	1	0	0	0	0	3	2065	-	CL1588.Contig1_5	995	0	995	gi|527224203|gb|ATLV01013992.1|	16274	4486	7546	4	407,122,241,225,	0,407,529,770,	4486,6539,6754,7321,
978	1	0	0	0	0	3	826	-	CL1588.Contig2_5	979	0	979	gi|527224203|gb|ATLV01013992.1|	16274	5741	7546	4	391,122,241,225,	0,391,513,754,	5741,6539,6754,7321,
907	1	0	0	0	0	3	2152	-	CL1588.Contig3_5	908	0	908	gi|527224203|gb|ATLV01013992.1|	16274	4486	7546	4	407,122,241,138,	0,407,529,770,	4486,6539,6754,7408,
891	1	0	0	0	0	3	913	-	CL1588.Contig4_5	892	0	892	gi|527224203|gb|ATLV01013992.1|	16274	5741	7546	4	391,122,241,138,	0,391,513,754,	5741,6539,6754,7408,
1013	5	0	0	0	0	4	3689	+	CL1589.Contig1_5	1018	0	1018	gi|527224720|gb|ATLV01013475.1|	58947	38823	43530	5	62,272,319,175,190,	0,62,334,653,828,	38823,39019,41116,41541,43340,
718	1	0	0	0	0	3	2030	+	CL1589.Contig2_5	719	0	719	gi|527224720|gb|ATLV01013475.1|	58947	40781	43530	4	35,319,175,190,	0,35,354,529,	40781,41116,41541,43340,
675	50	0	0	2	14	3	22	+	CL158.Contig1_5	1030	19	758	gi|527218754|gb|ATLV01019039.1|	16251	11695	12442	5	22,106,198,6,393,	19,41,155,359,365,	11695,11718,11824,12042,12049,
595	6	0	0	1	8	1	1	+	CL158.Contig2_5	1045	19	628	gi|527218754|gb|ATLV01019039.1|	16251	11695	12297	3	22,106,473,	19,41,155,	11695,11718,11824,
595	6	0	0	1	8	1	1	+	CL158.Contig3_5	1026	19	628	gi|527218754|gb|ATLV01019039.1|	16251	11695	12297	3	22,106,473,	19,41,155,	11695,11718,11824,
690	50	0	0	3	43	4	60	+	CL158.Contig4_5	1011	19	802	gi|527218754|gb|ATLV01019039.1|	16251	11695	12495	6	22,106,198,6,393,15,	19,41,155,359,365,787,	11695,11718,11824,12042,12049,12480,
595	6	0	0	1	8	1	1	+	CL158.Contig5_5	990	19	628	gi|527218754|gb|ATLV01019039.1|	16251	11695	12297	3	22,106,473,	19,41,155,	11695,11718,11824,
690	50	0	0	3	43	4	60	+	CL158.Contig6_5	975	19	802	gi|527218754|gb|ATLV01019039.1|	16251	11695	12495	6	22,106,198,6,393,15,	19,41,155,359,365,787,	11695,11718,11824,12042,12049,12480,
586	1	0	0	0	0	0	0	-	CL1590.Contig1_5	587	0	587	gi|527216304|gb|ATLV01021343.1|	12448	827	1414	1	587,	0,	827,
559	1	0	0	0	0	0	0	-	CL1590.Contig2_5	587	0	560	gi|527216304|gb|ATLV01021343.1|	12448	854	1414	1	560,	27,	854,
1267	0	0	0	0	0	6	1212	+	CL1591.Contig1_5	1267	0	1267	gi|527223644|gb|ATLV01014551.1|	27312	21267	23746	7	208,24,95,114,154,203,469,	0,208,232,327,441,595,798,	21267,22250,22352,22581,22780,23007,23277,
1243	0	0	0	0	0	5	1236	+	CL1591.Contig2_5	1243	0	1243	gi|527223644|gb|ATLV01014551.1|	27312	21267	23746	6	208,95,114,154,203,469,	0,208,303,417,571,774,	21267,22352,22581,22780,23007,23277,
371	6	0	0	0	0	2	158	+	CL1592.Contig1_5	377	0	377	gi|527228226|gb|ATLV01009969.1|	11818	5107	5642	3	133,97,147,	0,133,230,	5107,5326,5495,
274	5	0	0	0	0	1	72	+	CL1592.Contig2_5	279	0	279	gi|527228226|gb|ATLV01009969.1|	11818	5291	5642	2	132,147,	0,132,	5291,5495,
1934	6	0	0	2	4	4	1239	-	CL1593.Contig1_5	2075	0	1944	gi|527227460|gb|ATLV01010735.1|	5035	0	3179	6	201,811,130,321,135,342,	131,332,1143,1273,1597,1733,	0,1300,2185,2380,2702,2837,
1792	7	0	0	2	4	4	1239	-	CL1593.Contig2_5	1965	31	1834	gi|527227460|gb|ATLV01010735.1|	5035	0	3038	6	201,811,130,321,138,198,	131,332,1143,1273,1597,1736,	0,1300,2185,2380,2702,2840,
329	0	0	0	0	0	1	681	+	CL1594.Contig1_5	329	0	329	gi|527217264|gb|ATLV01020383.1|	135695	104144	105154	2	175,154,	0,175,	104144,105000,
1144	4	0	0	0	0	2	257	-	CL1595.Contig1_5	1148	0	1148	gi|527212783|gb|ATLV01024864.1|	23201	16137	17542	3	112,820,216,	0,112,932,	16137,16326,17326,
1084	6	0	0	0	0	1	77	-	CL1595.Contig2_5	1090	0	1090	gi|527212783|gb|ATLV01024864.1|	23201	16137	17304	2	112,978,	0,112,	16137,16326,
259	0	0	0	1	1	1	66	-	CL1596.Contig1_5	514	0	260	gi|527222273|gb|ATLV01015922.1|	29004	0	325	2	203,56,	254,458,	0,269,
803	2	0	0	3	22	1	1	-	CL1597.Contig1_5	827	0	827	gi|527213521|gb|ATLV01024126.1|	309117	75179	75985	4	263,32,238,272,	0,282,316,555,	75179,75442,75475,75713,
806	0	0	0	1	1	0	0	-	CL1597.Contig2_5	807	0	807	gi|527213521|gb|ATLV01024126.1|	309117	75179	75985	2	534,272,	0,535,	75179,75713,
301	0	0	0	0	0	1	1215	-	CL1599.Contig1_5	301	0	301	gi|527241718|gb|ATLV01000457.1|	58575	21354	22870	2	234,67,	0,234,	21354,22803,
284	0	0	0	0	0	0	0	-	CL1599.Contig2_5	284	0	284	gi|527241718|gb|ATLV01000457.1|	58575	21354	21638	1	284,	0,	21354,
584	0	0	0	2	12	2	41	-	CL159.Contig1_5	596	0	596	gi|527217363|gb|ATLV01020284.1|	104916	53423	54048	3	90,312,182,	0,97,414,	53423,53551,53866,
341	4	0	0	1	2	0	0	+	CL15.Contig1_5	347	0	347	gi|527222791|gb|ATLV01015404.1|	7223	448	793	2	152,193,	0,154,	448,600,
555	0	0	0	0	0	4	970	-	CL1603.Contig1_5	555	0	555	gi|527223650|gb|ATLV01014545.1|	22617	15667	17192	5	97,63,131,44,220,	0,97,160,291,335,	15667,15872,16011,16717,16972,
511	0	0	0	0	0	3	1014	-	CL1603.Contig2_5	511	0	511	gi|527223650|gb|ATLV01014545.1|	22617	15667	17192	4	97,63,131,220,	0,97,160,291,	15667,15872,16011,16972,
857	9	0	0	0	0	1	96	-	CL1604.Contig1_5	979	0	866	gi|527211841|gb|ATLV01025806.1|	19050	12596	13558	2	611,255,	113,724,	12596,13303,
300	9	0	0	0	0	1	511	-	CL1605.Contig1_5	316	7	316	gi|527232593|gb|ATLV01005602.1|	1437	617	1437	2	99,210,	0,99,	617,1227,
655	5	0	0	0	0	2	3	-	CL1606.Contig1_5	660	0	660	gi|527217083|gb|ATLV01020564.1|	13661	4170	4833	3	178,392,90,	0,178,570,	4170,4350,4743,
619	6	0	0	0	0	2	3	-	CL1606.Contig2_5	660	0	625	gi|527217083|gb|ATLV01020564.1|	13661	4205	4833	3	143,392,90,	35,178,570,	4205,4350,4743,
1788	7	0	0	3	12	3	3679	+	CL1607.Contig1_5	1807	0	1807	gi|527210835|gb|ATLV01026812.1|	45444	847	6321	7	206,142,452,219,285,204,287,	0,212,359,811,1030,1316,1520,	847,1053,1195,2058,4806,5091,6034,
1788	7	0	0	3	12	3	3679	+	CL1607.Contig2_5	1807	0	1807	gi|527210835|gb|ATLV01026812.1|	45444	847	6321	7	206,142,452,219,285,204,287,	0,212,359,811,1030,1316,1520,	847,1053,1195,2561,4806,5091,6034,
1671	5	0	0	3	12	4	3798	+	CL1607.Contig3_5	1688	0	1688	gi|527210835|gb|ATLV01026812.1|	45444	847	6321	8	206,142,452,219,285,6,79,287,	0,212,359,811,1030,1316,1322,1401,	847,1053,1195,2058,4806,5091,5216,6034,
1671	5	0	0	3	12	4	3798	+	CL1607.Contig4_5	1688	0	1688	gi|527210835|gb|ATLV01026812.1|	45444	847	6321	8	206,142,452,219,285,6,79,287,	0,212,359,811,1030,1316,1322,1401,	847,1053,1195,2561,4806,5091,5216,6034,
1065	5	0	0	2	3	3	2884	+	CL1607.Contig5_5	1073	0	1073	gi|527210835|gb|ATLV01026812.1|	45444	2367	6321	6	143,270,285,6,79,287,	0,145,415,701,707,786,	2367,2510,4806,5091,5216,6034,
2195	0	0	0	1	1	5	5848	-	CL1608.Contig1_5	2199	0	2196	gi|527214211|gb|ATLV01023436.1|	42476	12932	20975	7	794,348,131,123,315,276,208,	3,798,1146,1277,1400,1715,1991,	12932,13726,14240,14453,14686,15157,20767,
2136	1	0	0	1	1	6	5906	-	CL1608.Contig2_5	2141	0	2138	gi|527214211|gb|ATLV01023436.1|	42476	12932	20975	8	794,348,131,123,315,302,14,110,	3,798,1146,1277,1400,1715,2017,2031,	12932,13726,14240,14453,14686,15157,20850,20865,
2112	0	0	0	1	1	5	5931	-	CL1608.Contig3_5	2116	0	2113	gi|527214211|gb|ATLV01023436.1|	42476	12932	20975	7	794,348,131,123,315,276,125,	3,798,1146,1277,1400,1715,1991,	12932,13726,14240,14453,14686,15157,20850,
2081	0	0	0	1	1	4	514	-	CL1608.Contig4_5	2085	0	2082	gi|527214211|gb|ATLV01023436.1|	42476	12932	15527	6	794,348,131,123,315,370,	3,798,1146,1277,1400,1715,	12932,13726,14240,14453,14686,15157,
332	1	0	0	0	0	0	0	-	CL1609.Contig1_5	468	0	333	gi|527219827|gb|ATLV01018368.1|	47267	17748	18081	1	333,	135,	17748,
363	0	0	0	0	0	0	0	-	CL1609.Contig2_5	363	0	363	gi|527219827|gb|ATLV01018368.1|	47267	17718	18081	1	363,	0,	17718,
1508	9	0	0	1	6	3	1372	+	CL160.Contig1_5	2556	651	2174	gi|527224108|gb|ATLV01014087.1|	7510	300	3189	5	256,98,294,678,191,	651,913,1011,1305,1983,	300,556,1845,2253,2998,
1441	8	0	0	1	6	3	1372	+	CL160.Contig2_5	2430	651	2106	gi|527224108|gb|ATLV01014087.1|	7510	300	3121	5	256,98,294,678,123,	651,913,1011,1305,1983,	300,556,1845,2253,2998,
2535	14	0	0	1	6	4	1531	+	CL160.Contig3_5	4186	1630	4185	gi|527224108|gb|ATLV01014087.1|	7510	300	4380	6	256,98,294,678,191,1032,	1630,1892,1990,2284,2962,3153,	300,556,1845,2253,2998,3348,
1544	20	0	0	4	20	4	184	+	CL160.Contig4_5	1966	0	1584	gi|527224108|gb|ATLV01014087.1|	7510	1441	3189	8	45,41,16,201,22,370,678,191,	0,52,94,116,323,345,715,1393,	1441,1488,1529,1545,1746,1769,2253,2998,
1477	19	0	0	4	20	4	184	+	CL160.Contig5_5	1840	0	1516	gi|527224108|gb|ATLV01014087.1|	7510	1441	3121	8	45,41,16,201,22,370,678,123,	0,52,94,116,323,345,715,1393,	1441,1488,1529,1545,1746,1769,2253,2998,
2841	27	0	0	4	20	5	343	+	CL160.Contig6_5	2889	0	2888	gi|527224108|gb|ATLV01014087.1|	7510	1169	4380	9	317,41,16,201,22,370,678,191,1032,	0,324,366,388,595,617,987,1665,1856,	1169,1488,1529,1545,1746,1769,2253,2998,3348,
295	2	0	0	1	5	0	0	-	CL1610.Contig1_5	302	0	302	gi|527219273|gb|ATLV01018738.1|	25292	1174	1471	2	290,7,	0,295,	1174,1464,
280	3	0	0	1	5	1	14	-	CL1610.Contig2_5	288	0	288	gi|527219273|gb|ATLV01018738.1|	25292	1174	1471	3	88,188,7,	0,88,281,	1174,1276,1464,
156	0	0	0	0	0	1	187	-	CL1611.Contig1_5	364	0	156	gi|527221525|gb|ATLV01016670.1|	11397	3398	3741	2	62,94,	208,270,	3398,3647,
388	0	0	0	0	0	1	759	+	CL1612.Contig1_5	540	0	388	gi|527213100|gb|ATLV01024547.1|	36346	24588	25735	2	52,336,	0,52,	24588,25399,
248	0	0	0	0	0	2	899	+	CL1612.Contig2_5	400	0	248	gi|527213100|gb|ATLV01024547.1|	36346	24588	25735	3	52,37,159,	0,52,89,	24588,25399,25576,
563	17	0	0	7	52	5	22	-	CL1613.Contig1_5	632	0	632	gi|527230890|gb|ATLV01007305.1|	1550	344	946	10	79,19,47,89,94,5,74,102,59,12,	0,80,118,166,260,356,361,458,561,620,	344,434,453,502,591,685,692,772,874,934,
507	13	0	0	5	32	4	11	-	CL1613.Contig2_5	552	0	552	gi|527230890|gb|ATLV01007305.1|	1550	415	946	8	85,89,94,5,74,102,59,12,	0,86,180,276,281,378,481,540,	415,502,591,685,692,772,874,934,
296	0	0	0	2	10	3	57	-	CL1614.Contig1_5	306	0	306	gi|527214275|gb|ATLV01023372.1|	109929	21466	21819	4	127,7,29,133,	0,135,144,173,	21466,21603,21611,21686,
240	0	0	0	0	0	0	0	-	CL1614.Contig2_5	240	0	240	gi|527214275|gb|ATLV01023372.1|	109929	21579	21819	1	240,	0,	21579,
1420	0	0	0	0	0	1	64	+	CL1615.Contig1_5	1435	0	1420	gi|527223618|gb|ATLV01014577.1|	115850	51647	53131	2	888,532,	0,888,	51647,52599,
1353	0	0	0	0	0	2	131	+	CL1615.Contig2_5	1368	0	1353	gi|527223618|gb|ATLV01014577.1|	115850	51647	53131	3	103,718,532,	0,103,821,	51647,51817,52599,
677	5	0	0	1	6	2	115	-	CL1616.Contig1_5	688	0	688	gi|527211726|gb|ATLV01025921.1|	19169	4271	5068	3	150,89,443,	0,150,245,	4271,4529,4625,
229	1	0	0	0	0	1	87	-	CL1616.Contig2_5	230	0	230	gi|527211726|gb|ATLV01025921.1|	19169	4271	4588	2	171,59,	0,171,	4271,4529,
1431	0	0	0	0	0	2	2526	+	CL1617.Contig1_5	1508	77	1508	gi|527213840|gb|ATLV01023807.1|	60900	31178	35135	3	773,258,400,	77,850,1108,	31178,34409,34735,
1404	0	0	0	0	0	2	2553	+	CL1617.Contig2_5	1481	77	1481	gi|527213840|gb|ATLV01023807.1|	60900	31178	35135	3	773,231,400,	77,850,1081,	31178,34436,34735,
806	0	0	0	0	0	1	351	+	CL1618.Contig1_5	806	0	806	gi|527224820|gb|ATLV01013375.1|	36936	24294	25451	2	211,595,	0,211,	24294,24856,
402	0	0	0	0	0	2	1152	+	CL1618.Contig2_5	402	0	402	gi|527224820|gb|ATLV01013375.1|	36936	24294	25848	3	211,101,90,	0,211,312,	24294,24856,25758,
232	0	0	0	0	0	1	801	+	CL1618.Contig3_5	232	0	232	gi|527224820|gb|ATLV01013375.1|	36936	24815	25848	2	142,90,	0,142,	24815,25758,
238	13	0	0	0	0	1	68	+	CL1619.Contig1_5	251	0	251	gi|527218248|gb|ATLV01019399.1|	66576	14289	14608	2	103,148,	0,103,	14289,14460,
1365	0	0	0	0	0	3	2235	+	CL161.Contig1_5	1379	0	1365	gi|527223623|gb|ATLV01014572.1|	70723	7189	10789	4	410,238,134,583,	0,410,648,782,	7189,9693,10005,10206,
519	6	0	0	1	53	4	171	+	CL1620.Contig1_5	686	0	578	gi|527232534|gb|ATLV01005661.1|	1024	319	1015	5	163,193,116,44,9,	0,216,409,525,569,	319,485,775,961,1006,
544	10	0	0	1	53	2	100	+	CL1620.Contig2_5	607	0	607	gi|527232534|gb|ATLV01005661.1|	1024	319	973	3	163,193,198,	0,216,409,	319,485,775,
1640	22	0	0	0	0	2	96	-	CL1621.Contig1_5	1662	0	1662	gi|527211021|gb|ATLV01026626.1|	23578	6962	8720	3	230,1312,120,	0,230,1542,	6962,7193,8600,
1449	16	0	0	1	15	2	96	-	CL1621.Contig2_5	1480	0	1480	gi|527211021|gb|ATLV01026626.1|	23578	7159	8720	4	33,31,1281,120,	0,33,79,1360,	7159,7193,7224,8600,
1917	15	0	0	2	9	0	0	-	CL1622.Contig1_5	3824	677	2618	gi|527224936|gb|ATLV01013259.1|	2407	475	2407	3	488,151,1293,	1206,1699,1854,	475,963,1114,
1917	15	0	0	2	9	0	0	-	CL1622.Contig2_5	3803	677	2618	gi|527224936|gb|ATLV01013259.1|	2407	475	2407	3	488,151,1293,	1185,1678,1833,	475,963,1114,
777	0	0	0	1	17	8	86174	+	CL1623.Contig1_5	1226	432	1226	gi|527214574|gb|ATLV01023073.1|	138231	6502	93453	9	35,106,90,6,73,90,27,197,153,	432,467,590,680,686,759,849,876,1073,	6502,6657,67131,67406,77497,81639,92946,93043,93300,
611	0	0	0	1	17	5	74827	+	CL1623.Contig2_5	1060	432	1060	gi|527214574|gb|ATLV01023073.1|	138231	6502	81940	6	35,106,90,6,73,301,	432,467,590,680,686,759,	6502,6657,67131,67406,77497,81639,
467	0	0	0	0	0	2	130	+	CL1623.Contig3_5	467	0	467	gi|527214574|gb|ATLV01023073.1|	138231	92856	93453	3	117,197,153,	0,117,314,	92856,93043,93300,
847	0	0	0	0	0	3	19822	-	CL1624.Contig1_5	847	0	847	gi|527218174|gb|ATLV01019473.1|	117169	54391	75060	4	174,227,172,274,	0,174,401,573,	54391,55828,71987,74786,
800	0	0	0	0	0	3	18992	-	CL1624.Contig2_5	800	0	800	gi|527218174|gb|ATLV01019473.1|	117169	55268	75060	4	127,227,172,274,	0,127,354,526,	55268,55828,71987,74786,
1798	0	0	0	1	1	0	0	-	CL1625.Contig1_5	1799	0	1799	gi|527213374|gb|ATLV01024273.1|	63554	5885	7683	2	350,1448,	0,351,	5885,6235,
1591	0	0	0	1	1	1	207	-	CL1625.Contig2_5	1592	0	1592	gi|527213374|gb|ATLV01024273.1|	63554	5885	7683	3	350,1016,225,	0,351,1367,	5885,6235,7458,
553	0	0	0	0	0	3	10421	-	CL1626.Contig1_5	723	0	553	gi|527214742|gb|ATLV01022905.1|	66152	3379	14353	4	277,94,120,62,	170,447,541,661,	3379,3804,6997,14291,
499	0	0	0	0	0	3	10475	-	CL1626.Contig2_5	669	0	499	gi|527214742|gb|ATLV01022905.1|	66152	3379	14353	4	223,94,120,62,	170,393,487,607,	3379,3804,6997,14291,
464	1	0	0	0	0	1	310	-	CL1627.Contig1_5	618	0	465	gi|527217002|gb|ATLV01020645.1|	59793	26420	27195	2	155,310,	153,308,	26420,26885,
509	1	0	0	0	0	1	310	-	CL1627.Contig2_5	510	0	510	gi|527217002|gb|ATLV01020645.1|	59793	26375	27195	2	200,310,	0,200,	26375,26885,
494	0	0	0	2	3	0	0	+	CL1628.Contig1_5	676	179	676	gi|527210836|gb|ATLV01026811.1|	1713	0	494	3	67,211,216,	179,247,460,	0,67,278,
1414	1	0	0	0	0	3	6171	+	CL1629.Contig1_5	1415	0	1415	gi|527215335|gb|ATLV01022312.1|	66455	28585	36171	4	105,446,372,492,	0,105,551,923,	28585,28768,29280,35679,
1036	1	0	0	0	0	3	7358	+	CL1629.Contig2_5	1037	0	1037	gi|527215335|gb|ATLV01022312.1|	66455	28585	36980	4	105,446,372,114,	0,105,551,923,	28585,28768,29280,36866,
1403	0	0	0	4	5	4	5648	+	CL162.Contig1_5	1408	0	1408	gi|527212574|gb|ATLV01025073.1|	44343	37208	44259	9	249,63,98,24,134,309,197,61,268,	0,249,312,412,437,571,880,1078,1140,	37208,42010,42165,42263,42287,42508,43733,43930,43991,
1340	0	0	0	4	5	3	5711	+	CL162.Contig2_5	1345	0	1345	gi|527212574|gb|ATLV01025073.1|	44343	37208	44259	8	249,98,24,134,309,197,61,268,	0,249,349,374,508,817,1015,1077,	37208,42165,42263,42287,42508,43733,43930,43991,
1129	0	0	0	4	5	2	1003	+	CL162.Contig3_5	1134	0	1134	gi|527212574|gb|ATLV01025073.1|	44343	42127	44259	7	136,24,134,309,197,61,268,	0,138,163,297,606,804,866,	42127,42263,42287,42508,43733,43930,43991,
764	12	0	0	0	0	4	430	+	CL1630.Contig1_5	837	61	837	gi|527215415|gb|ATLV01022232.1|	21871	14874	16080	5	20,446,27,34,249,	61,81,527,554,588,	14874,15102,15629,15767,15831,
878	9	0	0	0	0	2	319	+	CL1630.Contig2_5	948	61	948	gi|527215415|gb|ATLV01022232.1|	21871	14874	16080	3	20,554,313,	61,81,635,	14874,15102,15767,
821	9	0	0	0	0	4	376	+	CL1630.Contig3_5	891	61	891	gi|527215415|gb|ATLV01022232.1|	21871	14874	16080	5	20,504,23,34,249,	61,81,585,608,642,	14874,15102,15717,15767,15831,
794	12	0	0	0	0	3	400	+	CL1630.Contig4_5	867	61	867	gi|527215415|gb|ATLV01022232.1|	21871	14874	16080	4	20,446,27,313,	61,81,527,554,	14874,15102,15629,15767,
849	11	0	0	0	0	2	346	+	CL1630.Contig5_5	921	61	921	gi|527215415|gb|ATLV01022232.1|	21871	14874	16080	3	20,527,313,	61,81,608,	14874,15102,15767,
2440	11	0	0	3	6	3	2227	+	CL1631.Contig1_5	2457	0	2457	gi|527233471|gb|ATLV01004724.1|	22297	5595	10273	7	933,64,78,137,769,158,312,	0,933,998,1079,1218,1987,2145,	5595,6530,6594,6672,6809,7649,9961,
2827	5	0	0	1	5	9	9685	+	CL1632.Contig1_5	2837	0	2837	gi|527213576|gb|ATLV01024071.1|	46073	30527	43044	10	262,104,514,83,249,207,98,281,352,682,	0,262,366,880,963,1212,1419,1517,1798,2155,	30527,38671,38910,39495,39656,39975,40256,41660,42007,42362,
1027	0	0	0	0	0	5	1537	+	CL1632.Contig2_5	1027	0	1027	gi|527213575|gb|ATLV01024072.1|	17384	343	2907	6	224,65,249,207,98,184,	0,224,289,538,745,843,	343,639,793,1109,1379,2723,
541	0	0	0	1	2	1	732	+	CL1633.Contig1_5	543	0	543	gi|527213221|gb|ATLV01024426.1|	216313	25956	27229	3	176,345,20,	0,176,523,	25956,26864,27209,
502	3	0	0	1	2	1	26535	+	CL1633.Contig2_5	507	0	507	gi|527213221|gb|ATLV01024426.1|	216313	189	27229	3	140,345,20,	0,140,487,	189,26864,27209,
938	0	0	0	0	0	0	0	+	CL1634.Contig1_5	938	0	938	gi|527216379|gb|ATLV01021268.1|	35255	28108	29046	1	938,	0,	28108,
869	0	0	0	0	0	1	69	+	CL1634.Contig2_5	869	0	869	gi|527216379|gb|ATLV01021268.1|	35255	28108	29046	2	455,414,	0,455,	28108,28632,
1933	31	0	0	5	20	2	2	-	CL1635.Contig1_5	1984	0	1984	gi|527221838|gb|ATLV01016357.1|	144434	85270	87236	7	451,297,43,79,426,7,661,	0,454,752,800,882,1308,1323,	85270,85721,86018,86061,86141,86568,86575,
782	0	0	0	0	0	1	76	+	CL1636.Contig1_5	782	0	782	gi|527214329|gb|ATLV01023318.1|	23960	17803	18661	2	171,611,	0,171,	17803,18050,
759	0	0	0	0	0	1	99	+	CL1636.Contig2_5	759	0	759	gi|527214329|gb|ATLV01023318.1|	23960	17803	18661	2	171,588,	0,171,	17803,18073,
748	0	0	0	0	0	2	17442	+	CL1636.Contig3_5	748	0	748	gi|527214329|gb|ATLV01023318.1|	23960	471	18661	3	18,142,588,	0,18,160,	471,560,18073,
696	0	0	0	0	0	1	384	+	CL1636.Contig4_5	696	0	696	gi|527214329|gb|ATLV01023318.1|	23960	17581	18661	2	108,588,	0,108,	17581,18073,
970	1	0	0	0	0	2	144	+	CL1637.Contig1_5	1276	0	971	gi|527216838|gb|ATLV01020809.1|	7973	4337	5452	3	243,568,160,	0,243,811,	4337,4656,5292,
969	1	0	0	0	0	2	144	+	CL1637.Contig2_5	1095	0	970	gi|527216838|gb|ATLV01020809.1|	7973	4337	5451	3	243,568,159,	0,243,811,	4337,4656,5292,
233	0	0	0	0	0	1	1354	-	CL1638.Contig1_5	233	0	233	gi|527222412|gb|ATLV01015783.1|	105887	53552	55139	2	45,188,	0,45,	53552,54951,
1445	3	0	0	6	17	3	10	-	CL1639.Contig1_5	1465	0	1465	gi|527217940|gb|ATLV01019707.1|	8941	6645	8103	8	121,271,277,256,14,20,197,292,	0,121,394,672,930,953,974,1173,	6645,6772,7044,7321,7577,7594,7614,7811,
1432	3	0	0	6	17	4	23	-	CL1639.Contig2_5	1452	0	1452	gi|527217940|gb|ATLV01019707.1|	8941	6645	8103	9	121,271,126,138,256,14,20,197,292,	0,121,394,520,659,917,940,961,1160,	6645,6772,7044,7183,7321,7577,7594,7614,7811,
933	1	0	0	3	3	1	76	-	CL163.Contig1_5	938	0	937	gi|527215599|gb|ATLV01022048.1|	58161	10383	11393	5	374,93,240,4,223,	1,375,469,710,715,	10383,10833,10926,11166,11170,
520	1	0	0	1	1	1	76	-	CL163.Contig2_5	555	32	554	gi|527215599|gb|ATLV01022048.1|	58161	10383	10980	3	374,93,54,	1,375,469,	10383,10833,10926,
426	0	0	0	0	0	1	1118	+	CL1640.Contig1_5	601	175	601	gi|527226867|gb|ATLV01011328.1|	11905	3737	5281	2	210,216,	175,385,	3737,5065,
248	0	0	0	0	0	1	3275	+	CL1640.Contig2_5	423	175	423	gi|527226867|gb|ATLV01011328.1|	11905	3737	7260	2	210,38,	175,385,	3737,7222,
283	0	0	0	1	2	0	0	+	CL1641.Contig1_5	1040	0	285	gi|527220087|gb|ATLV01018108.1|	284	1	284	2	173,110,	0,175,	1,174,
283	0	0	0	1	2	0	0	+	CL1641.Contig2_5	1009	0	285	gi|527220087|gb|ATLV01018108.1|	284	1	284	2	173,110,	0,175,	1,174,
197	2	0	0	0	0	0	0	+	CL1643.Contig1_5	200	1	200	gi|527214865|gb|ATLV01022782.1|	4781	18	217	1	199,	1,	18,
1781	13	0	0	2	65	8	727	-	CL1644.Contig1_5	1859	0	1859	gi|527213601|gb|ATLV01024046.1|	118956	19683	22204	10	132,141,110,101,164,214,39,63,63,767,	0,132,273,383,484,648,862,901,1028,1092,	19683,19885,20097,20460,20641,20886,21169,21297,21374,21437,
1870	13	0	0	2	65	7	638	-	CL1644.Contig2_5	1948	0	1948	gi|527213601|gb|ATLV01024046.1|	118956	19683	22204	9	132,141,110,101,164,214,191,63,767,	0,132,273,383,484,648,862,1117,1181,	19683,19885,20097,20460,20641,20886,21169,21374,21437,
300	0	0	0	0	0	1	423	+	CL1645.Contig1_5	388	0	300	gi|527213706|gb|ATLV01023941.1|	205063	58678	59401	2	132,168,	0,132,	58678,59233,
388	0	0	0	0	0	1	423	+	CL1645.Contig2_5	388	0	388	gi|527213706|gb|ATLV01023941.1|	205063	58678	59489	2	132,256,	0,132,	58678,59233,
430	0	0	0	0	0	2	678	-	CL1646.Contig1_5	430	0	430	gi|527224783|gb|ATLV01013412.1|	66674	28113	29221	3	242,107,81,	0,242,349,	28113,28957,29140,
416	0	0	0	0	0	1	602	-	CL1646.Contig2_5	416	0	416	gi|527224783|gb|ATLV01013412.1|	66674	28113	29131	2	242,174,	0,242,	28113,28957,
320	0	0	0	0	0	0	0	-	CL1647.Contig1_5	320	0	320	gi|527216237|gb|ATLV01021410.1|	106860	86479	86799	1	320,	0,	86479,
2031	27	0	0	3	11	4	18	+	CL1648.Contig1_5	2386	0	2069	gi|527218759|gb|ATLV01019036.1|	4095	2019	4095	6	13,1105,291,396,240,13,	0,18,1124,1420,1816,2056,	2019,2038,3143,3435,3841,4082,
2032	29	0	0	5	56	4	15	+	CL1648.Contig2_5	2434	0	2117	gi|527218759|gb|ATLV01019036.1|	4095	2019	4095	7	13,1105,291,396,7,236,13,	0,18,1124,1420,1819,1868,2104,	2019,2038,3143,3435,3831,3845,4082,
639	13	0	0	2	72	1	10	+	CL1649.Contig1_5	724	0	724	gi|527226858|gb|ATLV01011337.1|	54511	10979	11641	3	304,219,129,	0,375,595,	10979,11293,11512,
657	5	0	0	1	1	0	0	+	CL1649.Contig2_5	663	0	663	gi|527226858|gb|ATLV01011337.1|	54511	10979	11641	2	533,129,	0,534,	10979,11512,
286	0	0	0	0	0	1	712	-	CL164.Contig1_5	286	0	286	gi|527215026|gb|ATLV01022621.1|	15417	12190	13188	2	175,111,	0,175,	12190,13077,
217	0	0	0	0	0	1	160	-	CL164.Contig2_5	217	0	217	gi|527215026|gb|ATLV01022621.1|	15417	12190	12567	2	175,42,	0,175,	12190,12525,
334	2	0	0	0	0	2	597	-	CL1650.Contig1_5	467	0	336	gi|527223384|gb|ATLV01014811.1|	13992	9212	10145	3	63,130,143,	131,194,324,	9212,9348,10002,
204	2	0	0	0	0	1	727	-	CL1650.Contig2_5	337	0	206	gi|527223384|gb|ATLV01014811.1|	13992	9212	10145	2	63,143,	131,194,	9212,10002,
439	7	0	0	2	39	1	1	-	CL1652.Contig1_5	485	0	485	gi|527216214|gb|ATLV01021433.1|	32857	16394	16841	4	177,103,83,83,	0,177,284,402,	16394,16572,16675,16758,
440	6	0	0	1	4	1	1	-	CL1652.Contig2_5	450	0	450	gi|527216214|gb|ATLV01021433.1|	32857	16394	16841	3	177,103,166,	0,177,284,	16394,16572,16675,
913	12	0	0	1	6	0	0	+	CL1653.Contig1_5	1473	538	1469	gi|527211017|gb|ATLV01026630.1|	10298	424	1349	2	752,173,	538,1296,	424,1176,
920	10	0	0	2	18	2	407	+	CL1653.Contig2_5	1349	397	1345	gi|527211017|gb|ATLV01026630.1|	10298	12	1349	3	10,747,173,	397,413,1172,	12,423,1176,
516	0	0	0	0	0	1	2887	+	CL1654.Contig1_5	516	0	516	gi|527213706|gb|ATLV01023941.1|	205063	39814	43217	2	77,439,	0,77,	39814,42778,
430	0	0	0	0	0	2	2973	+	CL1654.Contig2_5	430	0	430	gi|527213706|gb|ATLV01023941.1|	205063	39814	43217	3	77,165,188,	0,77,242,	39814,42778,43029,
166	0	0	0	0	0	2	145	+	CL1655.Contig1_5	263	0	166	gi|527213554|gb|ATLV01024093.1|	272089	244372	244683	3	35,88,43,	0,35,123,	244372,244481,244640,
225	0	0	0	0	0	2	145	+	CL1655.Contig2_5	225	0	225	gi|527213554|gb|ATLV01024093.1|	272089	244372	244742	3	35,88,102,	0,35,123,	244372,244481,244640,
553	0	0	0	0	0	2	210	+	CL1656.Contig1_5	553	0	553	gi|527223565|gb|ATLV01014630.1|	48272	6272	7035	3	121,63,369,	0,121,184,	6272,6499,6666,
387	0	0	0	0	0	2	163	+	CL1657.Contig1_5	387	0	387	gi|527212584|gb|ATLV01025063.1|	9639	2467	3017	3	122,148,117,	0,122,270,	2467,2662,2900,
798	0	0	0	1	2	0	0	+	CL1658.Contig1_5	800	0	800	gi|527219816|gb|ATLV01018379.1|	93981	56939	57737	2	528,270,	0,530,	56939,57467,
403	0	0	0	1	2	0	0	+	CL1658.Contig2_5	477	72	477	gi|527219816|gb|ATLV01018379.1|	93981	57334	57737	2	133,270,	72,207,	57334,57467,
943	5	0	0	0	0	1	70	-	CL1659.Contig1_5	1041	0	948	gi|527219266|gb|ATLV01018745.1|	22570	9659	10677	2	828,120,	93,921,	9659,10557,
1032	8	0	0	0	0	1	70	-	CL1659.Contig2_5	1040	0	1040	gi|527219266|gb|ATLV01018745.1|	22570	9567	10677	2	920,120,	0,920,	9567,10557,
547	0	0	0	0	0	1	85	-	CL1660.Contig1_5	548	1	548	gi|527216328|gb|ATLV01021319.1|	25240	4421	5053	2	120,427,	0,120,	4421,4626,
484	0	0	0	0	0	0	0	-	CL1660.Contig2_5	485	1	485	gi|527216328|gb|ATLV01021319.1|	25240	4569	5053	1	484,	0,	4569,
3490	4	0	0	0	0	5	477	-	CL1661.Contig1_5	3494	0	3494	gi|527218617|gb|ATLV01019116.1|	26907	6210	10181	6	430,850,266,1656,196,96,	0,430,1280,1546,3202,3398,	6210,6754,7662,8101,9820,10085,
3433	4	0	0	0	0	5	1195	-	CL1661.Contig2_5	3437	0	3437	gi|527218617|gb|ATLV01019116.1|	26907	6210	10842	6	430,850,266,1656,196,39,	0,430,1280,1546,3202,3398,	6210,6754,7662,8101,9820,10803,
281	0	0	0	0	0	1	3147	-	CL1663.Contig1_5	281	0	281	gi|527217533|gb|ATLV01020114.1|	34994	11048	14476	2	69,212,	0,69,	11048,14264,
380	0	0	0	0	0	2	5805	-	CL1663.Contig2_5	380	0	380	gi|527217533|gb|ATLV01020114.1|	34994	8291	14476	3	84,84,212,	0,84,168,	8291,9145,14264,
883	9	0	0	1	1	0	0	-	CL1664.Contig1_5	893	0	893	gi|527211888|gb|ATLV01025759.1|	18994	6172	7064	2	695,197,	0,696,	6172,6867,
531	7	0	0	2	11	1	25	-	CL1664.Contig2_5	549	0	549	gi|527211888|gb|ATLV01025759.1|	18994	6501	7064	3	57,284,197,	0,67,352,	6501,6583,6867,
436	0	0	0	0	0	1	85	-	CL1665.Contig1_5	436	0	436	gi|527220386|gb|ATLV01017809.1|	34118	32373	32894	2	302,134,	0,302,	32373,32760,
403	0	0	0	0	0	1	118	-	CL1665.Contig2_5	403	0	403	gi|527220386|gb|ATLV01017809.1|	34118	32373	32894	2	302,101,	0,302,	32373,32793,
556	4	0	0	0	0	1	73	+	CL1667.Contig1_5	560	0	560	gi|527224894|gb|ATLV01013301.1|	59256	28667	29300	2	435,125,	0,435,	28667,29175,
498	4	0	0	0	0	1	73	+	CL1667.Contig2_5	533	0	502	gi|527224894|gb|ATLV01013301.1|	59256	28667	29242	2	435,67,	0,435,	28667,29175,
1410	5	0	0	1	6	1	92	-	CL1668.Contig1_5	1421	0	1421	gi|527215674|gb|ATLV01021973.1|	81561	13617	15124	3	132,109,1174,	0,138,247,	13617,13749,13950,
1348	6	0	0	1	6	2	153	-	CL1668.Contig2_5	1360	0	1360	gi|527215674|gb|ATLV01021973.1|	81561	13617	15124	4	132,109,841,272,	0,138,247,1088,	13617,13749,13950,14852,
326	0	0	0	1	3	3	1161	+	CL1669.Contig1_5	331	2	331	gi|527234636|gb|ATLV01003559.1|	7320	4483	5970	4	5,6,164,151,	2,7,16,180,	4483,4490,4497,5819,
550	0	0	0	1	3	3	937	+	CL1669.Contig2_5	555	2	555	gi|527234636|gb|ATLV01003559.1|	7320	4483	5970	4	5,6,164,375,	2,7,16,180,	4483,4490,4497,5595,
354	0	0	0	0	0	2	193	+	CL166.Contig1_5	354	0	354	gi|527216828|gb|ATLV01020819.1|	10402	7518	8065	3	110,182,62,	0,110,292,	7518,7731,8003,
291	0	0	0	0	0	1	90	+	CL166.Contig2_5	291	0	291	gi|527216828|gb|ATLV01020819.1|	10402	7684	8065	2	229,62,	0,229,	7684,8003,
63	0	0	0	0	0	0	0	+	CL1670.Contig1_5	709	0	63	gi|527212720|gb|ATLV01024927.1|	2459	2396	2459	1	63,	0,	2396,
422	0	0	0	0	0	1	113	+	CL1671.Contig1_5	422	0	422	gi|527222979|gb|ATLV01015216.1|	43250	36482	37017	2	371,51,	0,371,	36482,36966,
410	0	0	0	0	0	1	125	+	CL1671.Contig2_5	410	0	410	gi|527222979|gb|ATLV01015216.1|	43250	36482	37017	2	371,39,	0,371,	36482,36978,
364	0	0	0	0	0	0	0	-	CL1672.Contig1_5	364	0	364	gi|527213756|gb|ATLV01023891.1|	37211	8850	9214	1	364,	0,	8850,
604	0	0	0	0	0	0	0	+	CL1672.Contig2_5	604	0	604	gi|527213756|gb|ATLV01023891.1|	37211	16721	17325	1	604,	0,	16721,
1515	2	0	0	0	0	3	152	-	CL1673.Contig1_5	1517	0	1517	gi|527223886|gb|ATLV01014309.1|	23100	20935	22604	4	252,443,287,535,	0,252,695,982,	20935,21188,21703,22069,
1276	2	0	0	0	0	4	391	-	CL1673.Contig2_5	1278	0	1278	gi|527223886|gb|ATLV01014309.1|	23100	20935	22604	5	252,443,287,248,48,	0,252,695,982,1230,	20935,21188,21703,22069,22556,
294	0	0	0	0	0	1	83	+	CL1674.Contig1_5	294	0	294	gi|527227561|gb|ATLV01010634.1|	13838	9966	10343	2	93,201,	0,93,	9966,10142,
256	0	0	0	0	0	1	83	+	CL1674.Contig2_5	293	0	256	gi|527227561|gb|ATLV01010634.1|	13838	9966	10305	2	93,163,	0,93,	9966,10142,
312	0	0	0	0	0	1	82	+	CL1676.Contig1_5	312	0	312	gi|527227192|gb|ATLV01011003.1|	7326	5604	5998	2	143,169,	0,143,	5604,5829,
279	0	0	0	0	0	1	82	+	CL1676.Contig2_5	312	0	279	gi|527227192|gb|ATLV01011003.1|	7326	5604	5965	2	143,136,	0,143,	5604,5829,
523	0	0	0	3	16	1	12	-	CL1677.Contig1_5	539	0	539	gi|527210874|gb|ATLV01026773.1|	47390	17241	17776	4	327,57,12,127,	0,339,399,412,	17241,17568,17637,17649,
513	5	0	0	2	4	2	17	-	CL1677.Contig2_5	522	0	522	gi|527210874|gb|ATLV01026773.1|	47390	17241	17776	4	325,54,12,127,	0,325,382,395,	17241,17571,17637,17649,
2617	3	0	0	1	1	9	7782	-	CL1678.Contig1_5	2641	20	2641	gi|527223458|gb|ATLV01014737.1|	123977	45578	55980	11	404,166,185,212,111,348,189,149,110,649,97,	0,405,571,756,968,1079,1427,1616,1765,1875,2524,	45578,45982,46221,46496,47525,48726,49156,49435,51791,52045,55883,
2506	3	0	0	1	1	8	7893	-	CL1678.Contig2_5	2530	20	2530	gi|527223458|gb|ATLV01014737.1|	123977	45578	55980	10	404,166,185,212,348,189,149,110,649,97,	0,405,571,756,968,1316,1505,1654,1764,2413,	45578,45982,46221,46496,48726,49156,49435,51791,52045,55883,
732	0	0	0	1	1	2	167	-	CL167.Contig1_5	733	0	733	gi|527221483|gb|ATLV01016712.1|	55102	32957	33856	4	172,183,327,50,	0,172,355,683,	32957,33208,33479,33806,
430	0	0	0	1	1	0	0	-	CL167.Contig2_5	431	0	431	gi|527221483|gb|ATLV01016712.1|	55102	33426	33856	2	380,50,	0,381,	33426,33806,
1341	0	0	0	0	0	6	775	-	CL1681.Contig1_5	1341	0	1341	gi|527220614|gb|ATLV01017581.1|	74997	33201	35317	7	107,141,498,261,127,126,81,	0,107,248,746,1007,1134,1260,	33201,33390,33619,34286,34620,34809,35236,
1299	0	0	0	0	0	6	817	-	CL1681.Contig2_5	1299	0	1299	gi|527220614|gb|ATLV01017581.1|	74997	33201	35317	7	107,141,498,219,127,126,81,	0,107,248,746,965,1092,1218,	33201,33390,33619,34328,34620,34809,35236,
538	2	0	0	0	0	2	265	+	CL1682.Contig1_5	540	0	540	gi|527211864|gb|ATLV01025783.1|	6413	2462	3267	3	47,178,315,	0,47,225,	2462,2649,2952,
438	0	0	0	0	0	2	367	+	CL1682.Contig2_5	438	0	438	gi|527211864|gb|ATLV01025783.1|	6413	2462	3267	3	47,178,213,	0,47,225,	2462,2649,3054,
266	0	0	0	0	0	1	140	+	CL1682.Contig3_5	266	0	266	gi|527211864|gb|ATLV01025783.1|	6413	2462	2868	2	47,219,	0,47,	2462,2649,
913	2	0	0	0	0	1	9	+	CL1683.Contig1_5	1128	213	1128	gi|527217632|gb|ATLV01020015.1|	1916	803	1727	2	893,22,	213,1106,	803,1705,
1854	0	0	0	1	1	3	2274	-	CL1684.Contig1_5	2752	0	1855	gi|527214314|gb|ATLV01023333.1|	11463	0	4128	5	32,191,63,592,976,	897,929,1120,1183,1776,	0,451,731,2560,3152,
1854	0	0	0	1	1	3	2274	-	CL1684.Contig2_5	2660	0	1855	gi|527214314|gb|ATLV01023333.1|	11463	0	4128	5	32,191,63,592,976,	805,837,1028,1091,1684,	0,451,731,2560,3152,
611	1	0	0	0	0	5	440	-	CL1684.Contig3_5	1382	648	1260	gi|527214315|gb|ATLV01023332.1|	23477	22425	23477	6	80,67,114,91,171,89,	122,202,269,383,474,645,	22425,22577,22719,22914,23140,23388,
605	0	0	0	0	0	5	440	-	CL1684.Contig4_5	1290	648	1253	gi|527214315|gb|ATLV01023332.1|	23477	22432	23477	6	73,67,114,91,171,89,	37,110,177,291,382,553,	22432,22577,22719,22914,23140,23388,
265	0	0	0	1	1	0	0	-	CL1685.Contig1_5	267	0	266	gi|527232864|gb|ATLV01005331.1|	1688	653	918	2	76,189,	1,78,	653,729,
311	0	0	0	0	0	0	0	+	CL1687.Contig1_5	337	0	311	gi|527210564|gb|ATLV01027083.1|	132178	56531	56842	1	311,	0,	56531,
337	0	0	0	0	0	0	0	+	CL1687.Contig2_5	337	0	337	gi|527210564|gb|ATLV01027083.1|	132178	56531	56868	1	337,	0,	56531,
1175	1	0	0	0	0	7	2210	+	CL1688.Contig1_5	1176	0	1176	gi|527210547|gb|ATLV01027100.1|	225686	76460	79846	8	143,94,137,59,104,111,201,327,	0,143,237,374,433,537,648,849,	76460,77548,77761,78649,78893,79064,79248,79519,
990	0	0	0	0	0	5	3623	+	CL1688.Contig2_5	990	0	990	gi|527210547|gb|ATLV01027100.1|	225686	73794	78407	6	152,319,155,94,137,133,	0,152,471,626,720,857,	73794,74022,75016,77548,77761,78274,
506	1	0	0	0	0	3	1440	+	CL1688.Contig3_5	507	0	507	gi|527210547|gb|ATLV01027100.1|	225686	76460	78407	4	143,94,137,133,	0,143,237,374,	76460,77548,77761,78274,
423	24	0	0	0	0	1	7443	-	CL168.Contig1_5	447	0	447	gi|527223093|gb|ATLV01015102.1|	43997	1001	8891	2	370,77,	0,370,	1001,8814,
222	0	0	0	1	3	1	1	+	CL1690.Contig1_5	385	0	225	gi|527224652|gb|ATLV01013543.1|	11443	9066	9289	3	116,101,5,	0,116,220,	9066,9183,9284,
236	0	0	0	0	0	1	1	+	CL1690.Contig2_5	262	0	236	gi|527224652|gb|ATLV01013543.1|	11443	9066	9303	2	116,120,	0,116,	9066,9183,
545	6	0	0	1	15	2	2	+	CL1691.Contig1_5	566	0	566	gi|527215954|gb|ATLV01021693.1|	25334	21685	22238	4	159,59,54,279,	0,174,233,287,	21685,21844,21904,21959,
552	1	0	0	0	0	0	0	+	CL1691.Contig2_5	553	0	553	gi|527215954|gb|ATLV01021693.1|	25334	21685	22238	1	553,	0,	21685,
1278	0	0	0	0	0	6	3985	+	CL1692.Contig1_5	1291	13	1291	gi|527220094|gb|ATLV01018101.1|	50476	36630	41893	7	174,114,210,189,188,175,228,	13,187,301,511,700,888,1063,	36630,36873,37149,37520,37785,38471,41665,
1068	0	0	0	0	0	5	4195	+	CL1692.Contig2_5	1081	13	1081	gi|527220094|gb|ATLV01018101.1|	50476	36630	41893	6	174,114,189,188,175,228,	13,187,301,490,678,853,	36630,36873,37520,37785,38471,41665,
295	0	0	0	0	0	0	0	+	CL1693.Contig1_5	295	0	295	gi|527213965|gb|ATLV01023682.1|	15234	4749	5044	1	295,	0,	4749,
215	0	0	0	0	0	0	0	+	CL1693.Contig2_5	295	0	215	gi|527213965|gb|ATLV01023682.1|	15234	4749	4964	1	215,	0,	4749,
159	0	0	0	0	0	0	0	-	CL1694.Contig1_5	249	0	159	gi|527225599|gb|ATLV01012596.1|	2027	938	1097	1	159,	90,	938,
207	0	0	0	0	0	0	0	-	CL1694.Contig2_5	207	0	207	gi|527225599|gb|ATLV01012596.1|	2027	890	1097	1	207,	0,	890,
438	9	0	0	1	49	2	4668	+	CL1695.Contig1_5	496	0	496	gi|527225706|gb|ATLV01012489.1|	7332	768	5883	3	165,65,217,	0,214,279,	768,5597,5666,
255	3	0	0	0	0	1	4609	+	CL1695.Contig2_5	258	0	258	gi|527225706|gb|ATLV01012489.1|	7332	768	5635	2	166,92,	0,166,	768,5543,
506	0	0	0	0	0	1	84	+	CL1696.Contig1_5	1009	225	731	gi|527220602|gb|ATLV01017593.1|	1482	892	1482	2	361,145,	225,586,	892,1337,
506	0	0	0	0	0	1	84	+	CL1696.Contig2_5	982	198	704	gi|527220602|gb|ATLV01017593.1|	1482	892	1482	2	361,145,	198,559,	892,1337,
447	7	0	0	0	0	1	69	-	CL1697.Contig1_5	454	0	454	gi|527213931|gb|ATLV01023716.1|	42053	36651	37174	2	219,235,	0,219,	36651,36939,
251	4	0	0	0	0	0	0	-	CL1697.Contig2_5	255	0	255	gi|527213931|gb|ATLV01023716.1|	42053	36651	36906	1	255,	0,	36651,
1247	5	0	0	0	0	3	783	-	CL1698.Contig1_5	1256	0	1252	gi|527211736|gb|ATLV01025911.1|	12039	5778	7813	4	90,539,390,233,	4,94,633,1023,	5778,5945,6559,7580,
1234	4	0	0	0	0	2	706	-	CL1698.Contig2_5	1238	0	1238	gi|527211736|gb|ATLV01025911.1|	12039	5869	7813	3	615,390,233,	0,615,1005,	5869,6559,7580,
1213	4	0	0	0	0	3	242	-	CL1698.Contig3_5	1221	0	1217	gi|527211736|gb|ATLV01025911.1|	12039	5778	7237	4	90,539,390,198,	4,94,633,1023,	5778,5945,6559,7039,
1200	3	0	0	0	0	2	165	-	CL1698.Contig4_5	1203	0	1203	gi|527211736|gb|ATLV01025911.1|	12039	5869	7237	3	615,390,198,	0,615,1005,	5869,6559,7039,
766	5	0	0	0	0	4	431	-	CL169.Contig1_5	771	0	771	gi|527217932|gb|ATLV01019715.1|	24966	15760	16962	5	293,200,182,78,18,	0,293,493,675,753,	15760,16126,16396,16860,16944,
728	4	0	0	0	0	4	431	-	CL169.Contig2_5	770	0	732	gi|527217932|gb|ATLV01019715.1|	24966	15799	16962	5	254,200,182,78,18,	38,292,492,674,752,	15799,16126,16396,16860,16944,
2760	18	0	0	4	7	1	6	+	CL16.Contig1_5	3361	0	2785	gi|527215731|gb|ATLV01021916.1|	11688	8904	11688	6	137,594,41,297,1502,207,	0,140,736,778,1076,2578,	8904,9041,9635,9676,9973,11481,
1836	16	0	0	2	16	1	6	+	CL16.Contig2_5	2601	157	2025	gi|527215731|gb|ATLV01021916.1|	11688	9830	11688	4	11,132,1502,207,	157,183,316,1818,	9830,9841,9973,11481,
823	3	0	0	2	16	0	0	+	CL16.Contig3_5	1081	157	999	gi|527215731|gb|ATLV01021916.1|	11688	9830	10656	3	11,132,683,	157,183,316,	9830,9841,9973,
1342	5	0	0	0	0	4	1164	-	CL1700.Contig1_5	2312	965	2312	gi|527220462|gb|ATLV01017733.1|	8217	5032	7543	5	733,237,159,70,148,	0,733,970,1129,1199,	5032,5832,6169,6337,7395,
1462	5	0	0	0	0	5	1640	-	CL1700.Contig2_5	1468	1	1468	gi|527220462|gb|ATLV01017733.1|	8217	5032	8139	6	733,237,159,70,147,121,	0,733,970,1129,1199,1346,	5032,5832,6169,6337,7395,8018,
957	6	0	0	3	4	0	0	+	CL1700.Contig3_5	1368	0	967	gi|527234402|gb|ATLV01003793.1|	1306	333	1296	4	428,209,209,117,	0,429,640,850,	333,761,970,1179,
1556	2	0	0	1	1	5	3908	+	CL1701.Contig1_5	1559	0	1559	gi|527216827|gb|ATLV01020820.1|	13337	1487	6953	7	75,49,286,35,131,496,486,	0,75,124,411,446,577,1073,	1487,1572,4632,4918,5019,5894,6467,
1483	2	0	0	1	1	4	3981	+	CL1701.Contig2_5	1486	0	1486	gi|527216827|gb|ATLV01020820.1|	13337	1487	6953	6	51,286,35,131,496,486,	0,51,338,373,504,1000,	1487,4632,4918,5019,5894,6467,
196	0	0	0	0	0	0	0	-	CL1702.Contig1_5	261	65	261	gi|527224641|gb|ATLV01013554.1|	8854	7448	7644	1	196,	0,	7448,
197	0	0	0	0	0	0	0	-	CL1702.Contig2_5	232	35	232	gi|527224641|gb|ATLV01013554.1|	8854	7448	7645	1	197,	0,	7448,
899	0	0	0	0	0	1	91	-	CL1703.Contig1_5	899	0	899	gi|527212566|gb|ATLV01025081.1|	48754	29982	30972	2	736,163,	0,736,	29982,30809,
818	0	0	0	0	0	0	0	-	CL1703.Contig2_5	818	0	818	gi|527212566|gb|ATLV01025081.1|	48754	29982	30800	1	818,	0,	29982,
263	0	0	0	0	0	2	137	-	CL1704.Contig1_5	263	0	263	gi|527213351|gb|ATLV01024296.1|	46761	30265	30665	3	102,143,18,	0,102,245,	30265,30441,30647,
863	3	0	0	0	0	2	143	+	CL1704.Contig2_5	866	0	866	gi|527215548|gb|ATLV01022099.1|	21767	14857	15866	3	200,143,523,	0,200,343,	14857,15127,15343,
580	0	0	0	0	0	0	0	+	CL1706.Contig1_5	580	0	580	gi|527214995|gb|ATLV01022652.1|	9121	2080	2660	1	580,	0,	2080,
538	0	0	0	0	0	1	373	+	CL1706.Contig2_5	538	0	538	gi|527214995|gb|ATLV01022652.1|	9121	1749	2660	2	62,476,	0,62,	1749,2184,
487	0	0	0	0	0	1	93	+	CL1706.Contig3_5	487	0	487	gi|527214995|gb|ATLV01022652.1|	9121	2080	2660	2	396,91,	0,396,	2080,2569,
445	0	0	0	0	0	2	466	+	CL1706.Contig4_5	445	0	445	gi|527214995|gb|ATLV01022652.1|	9121	1749	2660	3	62,292,91,	0,62,354,	1749,2184,2569,
723	0	0	0	1	1	0	0	-	CL1707.Contig1_5	724	0	724	gi|527216151|gb|ATLV01021496.1|	74741	39573	40296	2	249,474,	0,250,	39573,39822,
355	0	0	0	1	1	1	124	-	CL1707.Contig2_5	356	0	356	gi|527216151|gb|ATLV01021496.1|	74741	39573	40052	3	249,43,63,	0,250,293,	39573,39822,39989,
345	1	0	0	0	0	0	0	-	CL1708.Contig1_5	346	0	346	gi|527223755|gb|ATLV01014440.1|	45800	25686	26032	1	346,	0,	25686,
691	7	0	0	0	0	0	0	+	CL1709.Contig1_5	698	0	698	gi|527210874|gb|ATLV01026773.1|	47390	18266	18964	1	698,	0,	18266,
697	0	0	0	0	0	2	1416	+	CL170.Contig1_5	792	0	697	gi|527213146|gb|ATLV01024501.1|	97845	18409	20522	3	229,357,111,	0,229,586,	18409,18699,20411,
791	0	0	0	0	0	2	1416	+	CL170.Contig2_5	791	0	791	gi|527213146|gb|ATLV01024501.1|	97845	18409	20616	3	229,357,205,	0,229,586,	18409,18699,20411,
1426	0	0	0	1	2	4	3805	-	CL1710.Contig1_5	1428	0	1428	gi|527210553|gb|ATLV01027094.1|	97012	53378	58609	6	401,115,110,191,86,523,	0,401,516,626,819,905,	53378,54518,55227,55406,55597,58086,
1125	0	0	0	1	2	4	1477	-	CL1710.Contig2_5	1127	0	1127	gi|527210553|gb|ATLV01027094.1|	97012	53378	55980	6	401,115,110,191,86,222,	0,401,516,626,819,905,	53378,54518,55227,55406,55597,55758,
607	12	0	0	0	0	0	0	+	CL1711.Contig1_5	619	0	619	gi|527215304|gb|ATLV01022343.1|	89639	74456	75075	1	619,	0,	74456,
539	0	0	0	1	1	1	1593	+	CL1712.Contig1_5	984	0	540	gi|527223128|gb|ATLV01015067.1|	27535	16873	19005	3	165,70,304,	0,165,236,	16873,18631,18701,
405	0	0	0	1	1	1	1317	+	CL1712.Contig2_5	850	0	406	gi|527223128|gb|ATLV01015067.1|	27535	17283	19005	3	31,70,304,	0,31,102,	17283,18631,18701,
367	0	0	0	0	0	1	16790	+	CL1712.Contig3_5	543	176	543	gi|527223117|gb|ATLV01015078.1|	32259	4086	21243	2	195,172,	176,371,	4086,21071,
463	0	0	0	0	0	2	1818	-	CL1713.Contig1_5	463	0	463	gi|527214259|gb|ATLV01023388.1|	22023	1269	3550	3	287,146,30,	0,287,433,	1269,1640,3520,
1498	11	0	0	4	7	1	1	-	CL1714.Contig1_5	1541	0	1516	gi|527217907|gb|ATLV01019740.1|	7399	2205	3715	5	145,676,92,21,575,	25,171,850,944,966,	2205,2350,3026,3119,3140,
576	0	0	0	0	0	1	56	-	CL1715.Contig1_5	576	0	576	gi|527214293|gb|ATLV01023354.1|	16919	3165	3797	2	89,487,	0,89,	3165,3310,
560	0	0	0	0	0	1	72	-	CL1715.Contig2_5	560	0	560	gi|527214293|gb|ATLV01023354.1|	16919	3165	3797	2	73,487,	0,73,	3165,3310,
550	0	0	0	0	0	0	0	-	CL1715.Contig3_5	550	0	550	gi|527214293|gb|ATLV01023354.1|	16919	3247	3797	1	550,	0,	3247,
398	8	0	0	0	0	1	76	+	CL1716.Contig1_5	406	0	406	gi|527225601|gb|ATLV01012594.1|	19337	5813	6295	2	31,375,	0,31,	5813,5920,
542	5	0	0	4	35	0	0	-	CL1717.Contig1_5	695	0	582	gi|527217315|gb|ATLV01020332.1|	91298	73768	74315	5	23,191,95,201,37,	113,137,329,456,658,	73768,73791,73982,74077,74278,
542	5	0	0	3	3	0	0	-	CL1717.Contig2_5	663	0	550	gi|527217315|gb|ATLV01020332.1|	91298	73768	74315	4	23,191,296,37,	113,137,329,626,	73768,73791,73982,74278,
851	0	0	0	0	0	2	2946	-	CL1718.Contig1_5	851	0	851	gi|527215677|gb|ATLV01021970.1|	49699	7819	11616	3	224,524,103,	0,224,748,	7819,9588,11513,
826	0	0	0	0	0	1	1545	-	CL1718.Contig2_5	826	0	826	gi|527215677|gb|ATLV01021970.1|	49699	7819	10190	2	224,602,	0,224,	7819,9588,
1391	0	0	0	0	0	2	603	-	CL1719.Contig1_5	1415	0	1391	gi|527214275|gb|ATLV01023372.1|	109929	26086	28080	3	977,409,5,	24,1001,1410,	26086,27277,28075,
1093	0	0	0	0	0	0	0	-	CL1719.Contig2_5	1093	0	1093	gi|527214275|gb|ATLV01023372.1|	109929	26062	27155	1	1093,	0,	26062,
516	13	0	0	3	24	1	30	-	CL1719.Contig3_5	581	5	558	gi|527214275|gb|ATLV01023372.1|	109929	27127	27686	4	31,11,15,472,	23,76,88,104,	27127,27188,27199,27214,
1050	3	0	0	0	0	4	308	+	CL171.Contig1_5	1053	0	1053	gi|527216151|gb|ATLV01021496.1|	74741	21509	22870	5	237,152,327,116,221,	0,237,389,716,832,	21509,21818,22033,22435,22649,
1030	3	0	0	0	0	5	600	+	CL171.Contig2_5	1033	0	1033	gi|527216151|gb|ATLV01021496.1|	74741	21509	23142	6	237,152,327,116,90,111,	0,237,389,716,832,922,	21509,21818,22033,22435,22649,23031,
866	3	0	0	0	0	3	236	+	CL171.Contig3_5	869	0	869	gi|527216151|gb|ATLV01021496.1|	74741	21765	22870	4	205,327,116,221,	0,205,532,648,	21765,22033,22435,22649,
846	3	0	0	0	0	4	528	+	CL171.Contig4_5	849	0	849	gi|527216151|gb|ATLV01021496.1|	74741	21765	23142	5	205,327,116,90,111,	0,205,532,648,738,	21765,22033,22435,22649,23031,
270	0	0	0	0	0	2	136	-	CL1721.Contig1_5	270	0	270	gi|527220241|gb|ATLV01017954.1|	1896	891	1297	3	55,169,46,	0,55,224,	891,1021,1251,
261	0	0	0	0	0	1	75	-	CL1721.Contig2_5	261	0	261	gi|527220241|gb|ATLV01017954.1|	1896	891	1227	2	55,206,	0,55,	891,1021,
208	2	0	0	0	0	0	0	+	CL1722.Contig1_5	210	0	210	gi|527225045|gb|ATLV01013150.1|	233766	93800	94010	1	210,	0,	93800,
1172	0	0	0	0	0	1	67	-	CL1722.Contig2_5	1172	0	1172	gi|527225045|gb|ATLV01013150.1|	233766	91332	92571	2	216,956,	0,216,	91332,91615,
268	0	0	0	0	0	1	1466	-	CL1723.Contig1_5	268	0	268	gi|527215726|gb|ATLV01021921.1|	7152	475	2209	2	192,76,	0,192,	475,2133,
243	0	0	0	0	0	1	1491	-	CL1723.Contig2_5	243	0	243	gi|527215726|gb|ATLV01021921.1|	7152	475	2209	2	192,51,	0,192,	475,2158,
796	44	0	0	0	0	0	0	-	CL1724.Contig1_5	840	0	840	gi|527221038|gb|ATLV01017157.1|	109262	80838	81678	1	840,	0,	80838,
515	0	0	0	0	0	0	0	-	CL1724.Contig2_5	515	0	515	gi|527221038|gb|ATLV01017157.1|	109262	80838	81353	1	515,	0,	80838,
1217	0	0	0	0	0	2	631	-	CL1725.Contig1_5	1217	0	1217	gi|527215286|gb|ATLV01022361.1|	98005	29159	31007	3	742,129,346,	0,742,871,	29159,29972,30661,
902	0	0	0	0	0	1	71	-	CL1725.Contig2_5	902	0	902	gi|527215286|gb|ATLV01022361.1|	98005	29159	30132	2	742,160,	0,742,	29159,29972,
1927	7	0	0	0	0	2	1032	+	CL1726.Contig1_5	1935	0	1934	gi|527222270|gb|ATLV01015925.1|	28336	17112	20078	3	94,486,1354,	0,94,580,	17112,17284,18724,
2061	7	0	0	0	0	3	898	+	CL1726.Contig2_5	2069	0	2068	gi|527222270|gb|ATLV01015925.1|	28336	17112	20078	4	94,486,134,1354,	0,94,580,714,	17112,17284,18078,18724,
1553	8	0	0	0	0	0	0	+	CL1726.Contig3_5	1562	0	1561	gi|527222270|gb|ATLV01015925.1|	28336	18517	20078	1	1561,	0,	18517,
748	4	0	0	1	3	2	4288	+	CL1727.Contig1_5	1184	0	755	gi|527216319|gb|ATLV01021328.1|	13971	4327	9367	4	8,527,136,81,	0,11,538,674,	4327,4335,5824,9286,
748	4	0	0	1	3	2	4288	+	CL1727.Contig2_5	1158	0	755	gi|527216319|gb|ATLV01021328.1|	13971	4327	9367	4	8,527,136,81,	0,11,538,674,	4327,4335,5824,9286,
617	1	0	0	0	0	2	153	-	CL1728.Contig1_5	618	0	618	gi|527223712|gb|ATLV01014483.1|	28676	5836	6607	3	39,420,159,	0,39,459,	5836,5950,6448,
559	1	0	0	0	0	1	75	-	CL1728.Contig2_5	560	0	560	gi|527223712|gb|ATLV01014483.1|	28676	5836	6471	2	39,521,	0,39,	5836,5950,
647	0	0	0	0	0	2	189	-	CL1729.Contig1_5	857	210	857	gi|527223907|gb|ATLV01014288.1|	4373	945	1781	3	61,300,286,	0,61,361,	945,1091,1495,
647	0	0	0	0	0	2	189	-	CL1729.Contig2_5	760	113	760	gi|527223907|gb|ATLV01014288.1|	4373	945	1781	3	61,300,286,	0,61,361,	945,1091,1495,
336	1	0	0	0	0	1	844	-	CL172.Contig1_5	443	0	337	gi|527216132|gb|ATLV01021515.1|	34576	30852	32033	2	131,206,	106,237,	30852,31827,
398	1	0	0	0	0	1	844	-	CL172.Contig2_5	399	0	399	gi|527216132|gb|ATLV01021515.1|	34576	30790	32033	2	193,206,	0,193,	30790,31827,
887	0	0	0	0	0	2	1209	-	CL1730.Contig1_5	887	0	887	gi|527221046|gb|ATLV01017149.1|	41655	15936	18032	3	604,159,124,	0,604,763,	15936,17673,17908,
809	0	0	0	0	0	2	1287	-	CL1730.Contig2_5	809	0	809	gi|527221046|gb|ATLV01017149.1|	41655	15936	18032	3	604,159,46,	0,604,763,	15936,17673,17986,
475	3	0	0	0	0	1	73	+	CL1731.Contig1_5	478	0	478	gi|527224982|gb|ATLV01013213.1|	23257	11330	11881	2	90,388,	0,90,	11330,11493,
409	0	0	0	0	0	2	142	+	CL1731.Contig2_5	409	0	409	gi|527224982|gb|ATLV01013213.1|	23257	11330	11881	3	90,200,119,	0,90,290,	11330,11493,11762,
1675	2	0	0	3	6	3	1980	-	CL1732.Contig1_5	1684	1	1684	gi|527211888|gb|ATLV01025759.1|	18994	934	4591	7	58,188,86,220,247,351,527,	0,58,246,332,555,803,1156,	934,1087,1354,3246,3466,3713,4064,
1457	2	0	0	3	6	1	1751	-	CL1732.Contig2_5	1466	1	1466	gi|527211888|gb|ATLV01025759.1|	18994	1381	4591	5	114,220,247,351,527,	0,114,337,585,938,	1381,3246,3466,3713,4064,
1298	5	0	0	0	0	2	4980	-	CL1733.Contig1_5	1303	0	1303	gi|527223459|gb|ATLV01014736.1|	86075	31906	38189	3	938,231,134,	0,938,1169,	31906,33733,38055,
1202	9	0	0	3	8	3	990	-	CL1733.Contig2_5	1219	0	1219	gi|527223459|gb|ATLV01014736.1|	86075	31906	34107	5	938,187,33,5,48,	0,938,1126,1165,1171,	31906,33733,33925,34054,34059,
406	6	0	0	0	0	2	152	-	CL1734.Contig1_5	412	0	412	gi|527217413|gb|ATLV01020234.1|	8242	3939	4503	3	57,243,112,	0,57,300,	3939,4074,4391,
2799	32	0	0	9	103	12	12433	+	CL1735.Contig1_5	2934	0	2934	gi|527215734|gb|ATLV01021913.1|	25683	8510	23774	16	32,90,128,17,13,11,71,17,251,470,243,457,30,350,431,220,	0,41,132,261,279,293,310,384,401,656,1126,1446,1903,1933,2283,2714,	8510,8552,8644,8772,8810,8825,8839,8910,8928,9182,9678,9921,12388,12923,13372,23554,
2580	31	0	0	9	103	11	2682	+	CL1735.Contig2_5	2898	0	2714	gi|527215734|gb|ATLV01021913.1|	25683	8510	13803	15	32,90,128,17,13,11,71,17,251,470,243,457,30,350,431,	0,41,132,261,279,293,310,384,401,656,1126,1446,1903,1933,2283,	8510,8552,8644,8772,8810,8825,8839,8910,8928,9182,9678,9921,12388,12923,13372,
1782	17	0	0	1	77	4	12365	+	CL1735.Contig3_5	1876	0	1876	gi|527215734|gb|ATLV01021913.1|	25683	9610	23774	6	311,457,30,350,431,220,	0,388,845,875,1225,1656,	9610,9921,12388,12923,13372,23554,
1563	16	0	0	1	77	3	2614	+	CL1735.Contig4_5	1840	0	1656	gi|527215734|gb|ATLV01021913.1|	25683	9610	13803	5	311,457,30,350,431,	0,388,845,875,1225,	9610,9921,12388,12923,13372,
1781	17	0	0	0	0	5	12366	+	CL1735.Contig5_5	1798	0	1798	gi|527215734|gb|ATLV01021913.1|	25683	9610	23774	6	309,458,30,350,431,220,	0,309,767,797,1147,1578,	9610,9920,12388,12923,13372,23554,
1562	16	0	0	0	0	4	2615	+	CL1735.Contig6_5	1762	0	1578	gi|527215734|gb|ATLV01021913.1|	25683	9610	13803	5	309,458,30,350,431,	0,309,767,797,1147,	9610,9920,12388,12923,13372,
639	5	0	0	2	8	0	0	-	CL1737.Contig1_5	853	0	652	gi|527222318|gb|ATLV01015877.1|	20151	44	688	3	613,7,24,	201,821,829,	44,657,664,
639	5	0	0	2	8	0	0	-	CL1737.Contig2_5	830	0	652	gi|527222318|gb|ATLV01015877.1|	20151	44	688	3	613,7,24,	178,798,806,	44,657,664,
879	0	0	0	1	1	1	74	+	CL1738.Contig1_5	880	0	880	gi|527223254|gb|ATLV01014941.1|	24260	1491	2444	3	209,265,405,	0,209,475,	1491,1774,2039,
791	0	0	0	1	1	2	162	+	CL1738.Contig2_5	792	0	792	gi|527223254|gb|ATLV01014941.1|	24260	1491	2444	4	209,265,67,250,	0,209,475,542,	1491,1774,2039,2194,
170	4	0	0	2	57	2	73	+	CL1739.Contig1_5	252	0	231	gi|527216419|gb|ATLV01021228.1|	58271	4788	5035	3	154,10,10,	0,188,221,	4788,4992,5025,
201	7	0	0	0	0	0	0	+	CL1739.Contig2_5	208	0	208	gi|527216419|gb|ATLV01021228.1|	58271	4788	4996	1	208,	0,	4788,
2864	16	0	0	0	0	1	108	+	CL173.Contig1_5	2880	0	2880	gi|527215690|gb|ATLV01021957.1|	40794	4475	7463	2	1172,1708,	0,1172,	4475,5755,
2477	16	0	0	0	0	1	495	+	CL173.Contig2_5	2493	0	2493	gi|527215690|gb|ATLV01021957.1|	40794	4475	7463	2	785,1708,	0,785,	4475,5755,
386	0	0	0	0	0	0	0	+	CL1740.Contig1_5	386	0	386	gi|527221008|gb|ATLV01017187.1|	32325	1756	2142	1	386,	0,	1756,
303	0	0	0	0	0	1	360	+	CL1740.Contig2_5	303	0	303	gi|527221008|gb|ATLV01017187.1|	32325	1756	2419	2	204,99,	0,204,	1756,2320,
694	1	0	0	0	0	1	713	-	CL1741.Contig1_5	695	0	695	gi|527218603|gb|ATLV01019123.1|	152184	36695	38103	2	537,158,	0,537,	36695,37945,
575	2	0	0	0	0	0	0	-	CL1741.Contig2_5	583	6	583	gi|527218603|gb|ATLV01019123.1|	152184	36695	37272	1	577,	0,	36695,
1624	16	0	0	0	0	5	388	+	CL1742.Contig1_5	1640	0	1640	gi|527225196|gb|ATLV01012999.1|	22131	7078	9106	6	259,192,87,463,411,228,	0,259,451,538,1001,1412,	7078,7419,7691,7846,8380,8878,
1257	17	0	0	0	0	3	226	+	CL1742.Contig2_5	1274	0	1274	gi|527225196|gb|ATLV01012999.1|	22131	7606	9106	4	170,465,411,228,	0,170,635,1046,	7606,7844,8380,8878,
397	0	0	0	0	0	1	68	+	CL1743.Contig1_5	397	0	397	gi|527223521|gb|ATLV01014674.1|	58556	37119	37584	2	44,353,	0,44,	37119,37231,
313	0	0	0	0	0	1	68	+	CL1743.Contig2_5	397	0	313	gi|527223521|gb|ATLV01014674.1|	58556	37119	37500	2	44,269,	0,44,	37119,37231,
487	6	0	0	2	6	1	6	-	CL1744.Contig1_5	820	0	499	gi|527223147|gb|ATLV01015048.1|	68057	61500	61999	3	8,308,177,	321,334,643,	61500,61514,61822,
784	0	0	0	0	0	3	200	+	CL1745.Contig1_5	784	0	784	gi|527224960|gb|ATLV01013235.1|	190375	176786	177770	4	146,247,284,107,	0,146,393,677,	176786,177006,177323,177663,
709	1	0	0	0	0	3	200	+	CL1745.Contig2_5	784	0	710	gi|527224960|gb|ATLV01013235.1|	190375	176786	177696	4	146,247,284,33,	0,146,393,677,	176786,177006,177323,177663,
495	0	0	0	1	1	2	4	+	CL1747.Contig1_5	510	0	496	gi|527235452|gb|ATLV01002743.1|	1136	611	1110	4	449,34,6,6,	0,449,484,490,	611,1061,1095,1104,
469	8	0	0	0	0	0	0	+	CL1747.Contig2_5	477	0	477	gi|527233567|gb|ATLV01004628.1|	18435	2160	2637	1	477,	0,	2160,
1419	48	0	0	3	38	2	17	-	CL1749.Contig1_5	1510	0	1505	gi|527222690|gb|ATLV01015505.1|	40457	28360	29844	4	28,571,281,587,	5,56,636,923,	28360,28396,28967,29257,
1140	49	0	0	3	38	2	17	-	CL1749.Contig2_5	1577	345	1572	gi|527222690|gb|ATLV01015505.1|	40457	28360	29566	4	28,571,281,309,	5,56,636,923,	28360,28396,28967,29257,
1147	42	0	0	3	38	2	17	-	CL1749.Contig3_5	1380	148	1375	gi|527222690|gb|ATLV01015505.1|	40457	28360	29566	4	28,571,281,309,	5,56,636,923,	28360,28396,28967,29257,
1139	49	0	0	3	38	2	17	-	CL1749.Contig4_5	1377	146	1372	gi|527222690|gb|ATLV01015505.1|	40457	28360	29565	4	28,571,281,308,	5,56,636,923,	28360,28396,28967,29257,
1396	10	0	0	0	0	5	3207	-	CL174.Contig1_5	2499	714	2120	gi|527214147|gb|ATLV01023500.1|	4613	0	4613	6	24,186,191,662,189,154,	379,403,589,780,1442,1631,	0,826,1143,1950,2682,4459,
1396	10	0	0	0	0	5	3207	-	CL174.Contig2_5	2493	714	2120	gi|527214147|gb|ATLV01023500.1|	4613	0	4613	6	24,186,191,662,189,154,	373,397,583,774,1436,1625,	0,826,1143,1950,2682,4459,
1339	4	0	0	0	0	5	3270	-	CL174.Contig3_5	2436	714	2057	gi|527214147|gb|ATLV01023500.1|	4613	0	4613	6	24,186,191,662,189,91,	379,403,589,780,1442,1631,	0,826,1143,1950,2682,4522,
1339	4	0	0	0	0	5	3270	-	CL174.Contig4_5	2430	714	2057	gi|527214147|gb|ATLV01023500.1|	4613	0	4613	6	24,186,191,662,189,91,	373,397,583,774,1436,1625,	0,826,1143,1950,2682,4522,
406	7	0	0	1	7	0	0	-	CL1750.Contig1_5	420	0	420	gi|527218119|gb|ATLV01019528.1|	3344	301	714	2	83,330,	0,90,	301,384,
340	1	0	0	0	0	0	0	-	CL1750.Contig2_5	341	0	341	gi|527218121|gb|ATLV01019526.1|	10416	7135	7476	1	341,	0,	7135,
334	0	0	0	0	0	0	0	-	CL1751.Contig1_5	676	342	676	gi|527213858|gb|ATLV01023789.1|	121262	119041	119375	1	334,	0,	119041,
330	0	0	0	0	0	1	1079	-	CL1751.Contig2_5	429	99	429	gi|527213857|gb|ATLV01023790.1|	13003	5778	7187	2	87,243,	0,87,	5778,6944,
347	1	0	0	0	0	1	125	+	CL1752.Contig1_5	472	0	348	gi|527216271|gb|ATLV01021376.1|	41873	37995	38468	2	114,234,	0,114,	37995,38234,
462	3	0	0	0	0	1	125	+	CL1752.Contig2_5	465	0	465	gi|527216271|gb|ATLV01021376.1|	41873	37995	38585	2	114,351,	0,114,	37995,38234,
2154	11	0	0	0	0	7	2536	+	CL1754.Contig1_5	2180	15	2180	gi|527213085|gb|ATLV01024562.1|	57503	21298	25999	8	595,186,246,99,267,234,395,143,	15,610,796,1042,1141,1408,1642,2037,	21298,21959,22214,22533,23092,23658,25357,25856,
838	5	0	0	0	0	4	2053	+	CL1754.Contig2_5	843	0	843	gi|527213085|gb|ATLV01024562.1|	57503	23103	25999	5	7,64,234,395,143,	0,7,71,305,700,	23103,23365,23658,25357,25856,
343	3	0	0	0	0	3	1221	+	CL1754.Contig3_5	346	0	346	gi|527213085|gb|ATLV01024562.1|	57503	23103	24670	4	7,64,234,41,	0,7,71,305,	23103,23365,23658,24629,
377	0	0	0	0	0	1	74	-	CL1755.Contig1_5	377	0	377	gi|527222041|gb|ATLV01016154.1|	119388	85012	85463	2	253,124,	0,253,	85012,85339,
295	0	0	0	0	0	0	0	-	CL1755.Contig2_5	295	0	295	gi|527222041|gb|ATLV01016154.1|	119388	85012	85307	1	295,	0,	85012,
542	0	0	0	0	0	2	1688	+	CL1756.Contig1_5	542	0	542	gi|527218510|gb|ATLV01019169.1|	41329	27232	29462	3	43,171,328,	0,43,214,	27232,28817,29134,
518	0	0	0	0	0	2	1712	+	CL1756.Contig2_5	518	0	518	gi|527218510|gb|ATLV01019169.1|	41329	27232	29462	3	43,171,304,	0,43,214,	27232,28817,29158,
582	0	0	0	0	0	2	521	-	CL1757.Contig1_5	638	56	638	gi|527227003|gb|ATLV01011192.1|	27969	26760	27863	3	335,144,103,	0,335,479,	26760,27307,27760,
564	0	0	0	0	0	2	539	-	CL1757.Contig2_5	620	56	620	gi|527227003|gb|ATLV01011192.1|	27969	26760	27863	3	335,126,103,	0,335,461,	26760,27307,27760,
675	11	0	0	0	0	3	3071	+	CL1758.Contig1_5	686	0	686	gi|527223778|gb|ATLV01014417.1|	128198	97445	101202	4	140,110,278,158,	0,140,250,528,	97445,97659,98394,101044,
633	17	0	0	1	2	3	771	+	CL1758.Contig2_5	652	0	652	gi|527223778|gb|ATLV01014417.1|	128198	97445	98866	4	140,110,278,122,	0,140,250,530,	97445,97659,98394,98744,
581	1	0	0	3	3	1	790	-	CL1759.Contig1_5	811	226	811	gi|527210951|gb|ATLV01026696.1|	15739	14367	15739	5	269,217,17,7,72,	0,269,487,505,513,	14367,15426,15643,15660,15667,
203	1	0	0	0	0	1	1	-	CL1759.Contig2_5	204	0	204	gi|527210950|gb|ATLV01026697.1|	20614	2117	2322	2	156,48,	0,156,	2117,2274,
935	8	0	0	0	0	3	169	-	CL175.Contig1_5	943	0	943	gi|527210775|gb|ATLV01026872.1|	33634	13393	14505	4	82,148,192,521,	0,82,230,422,	13393,13554,13790,13984,
299	3	0	0	0	0	2	87	-	CL175.Contig2_5	302	0	302	gi|527210775|gb|ATLV01026872.1|	33634	13393	13782	3	82,193,27,	0,82,275,	13393,13554,13755,
328	0	0	0	0	0	0	0	-	CL1761.Contig1_5	328	0	328	gi|527223849|gb|ATLV01014346.1|	7575	4694	5022	1	328,	0,	4694,
1130	0	0	0	1	1	3	3060	+	CL1762.Contig1_5	1131	0	1131	gi|527223521|gb|ATLV01014674.1|	58556	4099	8289	5	327,469,128,157,49,	0,328,797,925,1082,	4099,4426,5543,7202,8240,
272	0	0	0	0	0	1	881	+	CL1762.Contig2_5	272	0	272	gi|527223521|gb|ATLV01014674.1|	58556	7136	8289	2	223,49,	0,223,	7136,8240,
769	0	0	0	0	0	0	0	-	CL1763.Contig1_5	769	0	769	gi|527211888|gb|ATLV01025759.1|	18994	11278	12047	1	769,	0,	11278,
420	0	0	0	1	32	0	0	-	CL1763.Contig2_5	452	0	452	gi|527211888|gb|ATLV01025759.1|	18994	11278	11698	2	378,42,	0,410,	11278,11656,
610	0	0	0	0	0	1	386	-	CL1764.Contig1_5	610	0	610	gi|527214738|gb|ATLV01022909.1|	8099	2204	3200	2	518,92,	0,518,	2204,3108,
571	0	0	0	0	0	1	64	-	CL1764.Contig2_5	571	0	571	gi|527214738|gb|ATLV01022909.1|	8099	2204	2839	2	518,53,	0,518,	2204,2786,
588	14	0	0	1	20	4	460	+	CL1765.Contig1_5	666	44	666	gi|527241247|gb|ATLV01000928.1|	7153	5583	6645	5	21,81,393,84,23,	44,85,166,559,643,	5583,5605,5687,6147,6622,
369	3	0	0	1	1	2	165	+	CL1765.Contig2_5	373	0	373	gi|527222791|gb|ATLV01015404.1|	7223	979	1516	4	118,146,66,42,	0,119,265,331,	979,1097,1310,1474,
1780	0	0	0	1	1	2	67	+	CL1766.Contig1_5	1781	0	1781	gi|527222979|gb|ATLV01015216.1|	43250	2061	3908	4	136,735,119,790,	0,136,871,991,	2061,2263,2999,3118,
1753	0	0	0	1	1	2	94	+	CL1766.Contig2_5	1754	0	1754	gi|527222979|gb|ATLV01015216.1|	43250	2061	3908	4	136,708,119,790,	0,136,844,964,	2061,2290,2999,3118,
1399	2	0	0	1	21	2	160	+	CL1767.Contig1_5	1442	20	1442	gi|527218397|gb|ATLV01019250.1|	57652	40007	41568	4	916,147,274,64,	20,936,1083,1378,	40007,40994,41230,41504,
1524	5	0	0	0	0	4	256	+	CL1767.Contig2_5	1550	20	1549	gi|527218397|gb|ATLV01019250.1|	57652	40007	41792	5	916,147,222,165,79,	20,936,1083,1305,1470,	40007,40994,41230,41473,41713,
1399	2	0	0	0	0	2	160	+	CL1767.Contig3_5	1421	20	1421	gi|527218397|gb|ATLV01019250.1|	57652	40007	41568	3	916,147,338,	20,936,1083,	40007,40994,41230,
934	0	0	0	0	0	2	552	-	CL1768.Contig1_5	934	0	934	gi|527225937|gb|ATLV01012258.1|	55332	16672	18158	3	480,393,61,	0,480,873,	16672,17263,18097,
921	0	0	0	0	0	2	565	-	CL1768.Contig2_5	921	0	921	gi|527225937|gb|ATLV01012258.1|	55332	16672	18158	3	480,380,61,	0,480,860,	16672,17263,18097,
973	3	0	0	0	0	3	923	-	CL1769.Contig1_5	976	0	976	gi|527224098|gb|ATLV01014097.1|	3423	609	2508	4	622,99,164,91,	0,622,721,885,	609,1315,2144,2417,
902	3	0	0	0	0	1	84	-	CL1769.Contig2_5	905	0	905	gi|527224098|gb|ATLV01014097.1|	3423	609	1598	2	622,283,	0,622,	609,1315,
182	6	0	0	1	15	0	0	-	CL176.Contig1_5	203	0	203	gi|527220764|gb|ATLV01017431.1|	27849	17103	17291	2	124,64,	0,139,	17103,17227,
683	0	0	0	0	0	1	525	-	CL1770.Contig1_5	683	0	683	gi|527214625|gb|ATLV01023022.1|	61960	14877	16085	2	442,241,	0,442,	14877,15844,
581	0	0	0	0	0	1	525	-	CL1770.Contig2_5	651	0	581	gi|527214625|gb|ATLV01023022.1|	61960	14979	16085	2	340,241,	70,410,	14979,15844,
571	0	0	0	0	0	1	68	+	CL1771.Contig1_5	571	0	571	gi|527212528|gb|ATLV01025119.1|	67293	34108	34747	2	321,250,	0,321,	34108,34497,
558	0	0	0	0	0	2	163	+	CL1771.Contig2_5	558	0	558	gi|527212528|gb|ATLV01025119.1|	67293	34026	34747	3	104,204,250,	0,104,308,	34026,34225,34497,
886	3	0	0	0	0	3	518	+	CL1772.Contig1_5	906	17	906	gi|527221222|gb|ATLV01016973.1|	11890	9857	11264	4	390,88,126,285,	17,407,495,621,	9857,10312,10579,10979,
872	2	0	0	0	0	3	533	+	CL1772.Contig2_5	891	17	891	gi|527221222|gb|ATLV01016973.1|	11890	9857	11264	4	390,88,111,285,	17,407,495,606,	9857,10312,10780,10979,
418	3	0	0	0	0	1	1096	+	CL1773.Contig1_5	908	487	908	gi|527226169|gb|ATLV01012026.1|	9162	83	1600	2	233,188,	487,720,	83,1412,
418	3	0	0	0	0	1	1096	+	CL1773.Contig2_5	559	138	559	gi|527226169|gb|ATLV01012026.1|	9162	83	1600	2	233,188,	138,371,	83,1412,
304	0	0	0	0	0	0	0	+	CL1774.Contig1_5	304	0	304	gi|527227681|gb|ATLV01010514.1|	12669	7927	8231	1	304,	0,	7927,
3278	1	0	0	1	1	6	1170	-	CL1776.Contig1_5	3989	0	3280	gi|527216149|gb|ATLV01021498.1|	156884	94669	99118	8	242,600,366,333,378,102,290,968,	709,952,1552,1918,2251,2629,2731,3021,	94669,94911,96238,96684,97087,97537,97726,98150,
3894	1	0	0	2	2	6	1170	-	CL1776.Contig2_5	3897	0	3897	gi|527216149|gb|ATLV01021498.1|	156884	94053	99118	9	212,646,600,366,333,378,102,290,968,	0,213,860,1460,1826,2159,2537,2639,2929,	94053,94265,94911,96238,96684,97087,97537,97726,98150,
2101	5	0	0	4	6	4	13	-	CL1777.Contig1_5	2112	0	2112	gi|527217226|gb|ATLV01020421.1|	24169	21124	23243	7	352,122,192,786,96,544,14,	0,352,475,668,1457,1554,2098,	21124,21484,21608,21800,22587,22683,23229,
1067	3	0	0	2	2	2	10	-	CL1777.Contig2_5	1396	324	1396	gi|527217226|gb|ATLV01020421.1|	24169	21124	22204	4	352,122,192,404,	0,352,475,668,	21124,21484,21608,21800,
321	2	0	0	0	0	1	1446	+	CL1778.Contig1_5	323	0	323	gi|527220010|gb|ATLV01018185.1|	32654	8639	10408	2	212,111,	0,212,	8639,10297,
287	1	0	0	0	0	1	1481	+	CL1778.Contig2_5	288	0	288	gi|527220010|gb|ATLV01018185.1|	32654	8639	10408	2	177,111,	0,177,	8639,10297,
401	6	0	0	0	0	0	0	-	CL1779.Contig1_5	407	0	407	gi|527218605|gb|ATLV01019122.1|	227008	210525	210932	1	407,	0,	210525,
274	0	0	0	0	0	0	0	-	CL1779.Contig2_5	274	0	274	gi|527218605|gb|ATLV01019122.1|	227008	212784	213058	1	274,	0,	212784,
413	2	0	0	0	0	1	14430	+	CL177.Contig1_5	415	0	415	gi|527221207|gb|ATLV01016988.1|	35510	1386	16231	2	41,374,	0,41,	1386,15857,
407	2	0	0	0	0	1	13659	+	CL177.Contig2_5	409	0	409	gi|527221207|gb|ATLV01016988.1|	35510	2163	16231	2	35,374,	0,35,	2163,15857,
765	0	0	0	0	0	1	58	+	CL1780.Contig1_5	765	0	765	gi|527223054|gb|ATLV01015141.1|	21020	14976	15799	2	238,527,	0,238,	14976,15272,
576	0	0	0	0	0	0	0	+	CL1780.Contig2_5	576	0	576	gi|527223054|gb|ATLV01015141.1|	21020	15223	15799	1	576,	0,	15223,
1729	3	0	0	1	17	7	4447	-	CL1781.Contig1_5	1837	0	1749	gi|527217900|gb|ATLV01019747.1|	18505	1714	7893	8	13,59,142,163,140,143,649,423,	88,118,177,319,482,622,765,1414,	1714,1881,2016,2246,4449,6141,6350,7470,
1388	3	0	0	0	0	4	3103	-	CL1781.Contig2_5	1404	0	1391	gi|527217900|gb|ATLV01019747.1|	18505	3399	7893	5	36,140,143,649,423,	13,49,189,332,981,	3399,4449,6141,6350,7470,
961	4	0	0	0	0	2	136	+	CL1782.Contig1_5	1126	0	965	gi|527225190|gb|ATLV01013005.1|	10982	9881	10982	3	423,163,379,	0,423,586,	9881,10369,10603,
798	4	0	0	0	0	1	299	+	CL1782.Contig2_5	963	0	802	gi|527225190|gb|ATLV01013005.1|	10982	9881	10982	2	423,379,	0,423,	9881,10603,
274	6	0	0	1	1	1	272	+	CL1783.Contig1_5	282	1	282	gi|527217413|gb|ATLV01020234.1|	8242	17	569	3	102,11,167,	1,103,115,	17,391,402,
239	1	0	0	0	0	0	0	-	CL1783.Contig2_5	240	0	240	gi|527218987|gb|ATLV01018916.1|	1349	997	1237	1	240,	0,	997,
706	12	0	0	2	35	6	1420	+	CL1784.Contig1_5	753	0	753	gi|527217165|gb|ATLV01020482.1|	11985	5598	7736	7	114,15,23,85,312,114,55,	0,119,134,187,272,584,698,	5598,5716,5732,5762,5848,6784,7681,
205	0	0	0	0	0	0	0	+	CL1784.Contig2_5	205	0	205	gi|527217165|gb|ATLV01020482.1|	11985	5639	5844	1	205,	0,	5639,
398	8	0	0	1	1	1	85	-	CL1785.Contig1_5	458	0	407	gi|527210657|gb|ATLV01026990.1|	27206	31	522	2	287,119,	51,339,	31,403,
333	6	0	0	0	0	1	152	-	CL1785.Contig2_5	390	0	339	gi|527210657|gb|ATLV01026990.1|	27206	31	522	2	287,52,	51,338,	31,470,
556	0	0	0	0	0	2	4672	-	CL1786.Contig1_5	1161	605	1161	gi|527224778|gb|ATLV01013417.1|	87173	80846	86074	3	146,193,217,	0,146,339,	80846,84726,85857,
556	0	0	0	0	0	2	4672	-	CL1786.Contig2_5	1122	566	1122	gi|527224778|gb|ATLV01013417.1|	87173	80846	86074	3	146,193,217,	0,146,339,	80846,84726,85857,
556	0	0	0	0	0	2	4672	-	CL1786.Contig3_5	776	220	776	gi|527224778|gb|ATLV01013417.1|	87173	80846	86074	3	146,193,217,	0,146,339,	80846,84726,85857,
2232	4	0	0	1	1	7	1268	-	CL1787.Contig1_5	2237	0	2237	gi|527223188|gb|ATLV01015007.1|	109709	95218	98722	9	525,114,563,135,199,34,394,82,190,	0,525,639,1202,1337,1537,1571,1965,2047,	95218,95812,96006,96630,97053,97252,97705,98171,98532,
2000	3	0	0	0	0	6	1501	-	CL1787.Contig2_5	2003	0	2003	gi|527223188|gb|ATLV01015007.1|	109709	95218	98722	7	525,114,563,135,394,82,190,	0,525,639,1202,1337,1731,1813,	95218,95812,96006,96630,97705,98171,98532,
588	4	0	0	0	0	1	78	-	CL1788.Contig1_5	939	347	939	gi|527216226|gb|ATLV01021421.1|	20264	16193	16863	2	108,484,	0,108,	16193,16379,
497	2	0	0	0	0	2	171	-	CL1788.Contig2_5	846	347	846	gi|527216226|gb|ATLV01021421.1|	20264	16193	16863	3	108,323,68,	0,108,431,	16193,16379,16795,
1010	4	0	0	0	0	0	0	+	CL1789.Contig1_5	1030	16	1030	gi|527227526|gb|ATLV01010669.1|	97286	96124	97138	1	1014,	16,	96124,
715	4	0	0	1	10	3	2140	+	CL178.Contig1_5	746	17	746	gi|527214692|gb|ATLV01022955.1|	63018	58588	61447	4	70,222,331,96,	17,97,319,650,	58588,58664,58971,61351,
281	2	0	0	0	0	0	0	-	CL178.Contig2_5	283	0	283	gi|527225018|gb|ATLV01013177.1|	228254	214375	214658	1	283,	0,	214375,
1116	0	0	0	0	0	5	2642	+	CL1791.Contig1_5	1116	0	1116	gi|527223024|gb|ATLV01015171.1|	50269	11560	15318	6	301,204,96,201,186,128,	0,301,505,601,802,988,	11560,11934,12206,12364,14888,15190,
849	0	0	0	0	0	3	203	+	CL1791.Contig2_5	849	0	849	gi|527223024|gb|ATLV01015171.1|	50269	11560	12612	4	301,204,96,248,	0,301,505,601,	11560,11934,12206,12364,
240	0	0	0	0	0	0	0	-	CL1792.Contig1_5	240	0	240	gi|527215346|gb|ATLV01022301.1|	98702	64187	64427	1	240,	0,	64187,
220	0	0	0	0	0	1	3400	-	CL1792.Contig2_5	220	0	220	gi|527215346|gb|ATLV01022301.1|	98702	60807	64427	2	44,176,	0,44,	60807,64251,
1880	15	0	0	0	0	2	5	+	CL1793.Contig1_5	2377	0	1895	gi|527230014|gb|ATLV01008181.1|	16305	6439	8339	3	160,45,1690,	0,160,205,	6439,6603,6649,
1880	15	0	0	0	0	2	5	+	CL1793.Contig2_5	2238	0	1895	gi|527230014|gb|ATLV01008181.1|	16305	6439	8339	3	160,45,1690,	0,160,205,	6439,6603,6649,
2728	1	0	0	1	1	6	7286	+	CL1794.Contig1_5	2730	0	2730	gi|527223436|gb|ATLV01014759.1|	136174	74355	84370	8	1120,156,93,496,87,495,166,116,	0,1120,1276,1369,1865,1952,2447,2614,	74355,75627,76408,76591,79384,83590,84088,84254,
114	0	0	0	0	0	0	0	+	CL1795.Contig1_5	234	0	114	gi|527222905|gb|ATLV01015290.1|	20065	17356	17470	1	114,	0,	17356,
112	2	0	0	0	0	0	0	+	CL1795.Contig2_5	228	0	114	gi|527222905|gb|ATLV01015290.1|	20065	17356	17470	1	114,	0,	17356,
344	7	0	0	3	26	2	5	+	CL1796.Contig1_5	377	0	377	gi|527224081|gb|ATLV01014114.1|	84056	56949	57305	5	54,124,74,62,37,	0,73,201,278,340,	56949,57007,57131,57205,57268,
349	6	0	0	2	7	1	1	+	CL1796.Contig2_5	362	0	362	gi|527224081|gb|ATLV01014114.1|	84056	56949	57305	4	182,74,62,37,	0,186,263,325,	56949,57131,57205,57268,
452	2	0	0	0	0	5	2037	-	CL1798.Contig1_5	454	0	454	gi|527222591|gb|ATLV01015604.1|	31387	6156	8647	6	44,216,48,12,118,16,	0,44,260,308,320,438,	6156,6278,7494,8196,8421,8631,
392	2	0	0	0	0	3	2097	-	CL1798.Contig2_5	394	0	394	gi|527222591|gb|ATLV01015604.1|	31387	6156	8647	4	44,216,118,16,	0,44,260,378,	6156,6278,8421,8631,
1454	14	0	0	1	3	2	2	-	CL1799.Contig1_5	1472	0	1471	gi|527224081|gb|ATLV01014114.1|	84056	63949	65419	3	153,563,752,	1,157,720,	63949,64103,64667,
1013	0	0	0	0	0	1	75	-	CL17.Contig1_5	1013	0	1013	gi|527218436|gb|ATLV01019211.1|	43997	5700	6788	2	945,68,	0,945,	5700,6720,
983	0	0	0	0	0	1	59	-	CL17.Contig2_5	983	0	983	gi|527218436|gb|ATLV01019211.1|	43997	5700	6742	2	961,22,	0,961,	5700,6720,
267	0	0	0	0	0	1	309	-	CL1800.Contig1_5	267	0	267	gi|527210828|gb|ATLV01026819.1|	10881	3171	3747	2	44,223,	0,44,	3171,3524,
928	1	0	0	0	0	2	1664	+	CL1801.Contig1_5	929	0	929	gi|527223800|gb|ATLV01014395.1|	47306	27125	29718	3	31,878,20,	0,31,909,	27125,28819,29698,
848	1	0	0	0	0	3	1744	+	CL1801.Contig2_5	849	0	849	gi|527223800|gb|ATLV01014395.1|	47306	27125	29718	4	31,312,486,20,	0,31,343,829,	27125,28819,29211,29698,
597	18	0	0	0	0	1	39	+	CL1802.Contig1_5	622	7	622	gi|527227281|gb|ATLV01010914.1|	4645	2973	3627	2	23,592,	7,30,	2973,3035,
520	20	0	0	0	0	1	39	+	CL1802.Contig2_5	609	7	547	gi|527227281|gb|ATLV01010914.1|	4645	2973	3552	2	23,517,	7,30,	2973,3035,
560	35	0	0	0	0	0	0	+	CL1802.Contig3_5	596	0	595	gi|527227281|gb|ATLV01010914.1|	4645	3751	4346	1	595,	0,	3751,
484	37	0	0	0	0	0	0	+	CL1802.Contig4_5	583	0	521	gi|527227281|gb|ATLV01010914.1|	4645	3751	4272	1	521,	0,	3751,
1780	9	0	0	1	2	2	85	+	CL1803.Contig1_5	2577	6	1797	gi|527220169|gb|ATLV01018026.1|	16986	13090	14964	4	375,913,216,285,	6,383,1296,1512,	13090,13465,14379,14679,
307	0	0	0	0	0	0	0	-	CL1804.Contig1_5	307	0	307	gi|527222915|gb|ATLV01015280.1|	36648	10388	10695	1	307,	0,	10388,
442	2	0	0	0	0	3	1350	+	CL1806.Contig1_5	444	0	444	gi|527222029|gb|ATLV01016166.1|	11057	7063	8857	4	196,97,80,71,	0,196,293,373,	7063,7321,7482,8786,
662	9	0	0	1	1	1	28	-	CL1807.Contig1_5	672	0	672	gi|527213789|gb|ATLV01023858.1|	97974	23922	24621	3	163,135,373,	0,163,299,	23922,24113,24248,
213	1	0	0	0	0	0	0	-	CL1807.Contig2_5	214	0	214	gi|527213789|gb|ATLV01023858.1|	97974	23922	24136	1	214,	0,	23922,
533	3	0	0	1	15	3	211	-	CL1808.Contig1_5	551	0	551	gi|527211627|gb|ATLV01026020.1|	36454	4553	5300	4	229,109,94,104,	0,229,338,447,	4553,4886,5100,5196,
537	1	0	0	0	0	2	209	-	CL1808.Contig2_5	538	0	538	gi|527211627|gb|ATLV01026020.1|	36454	4553	5300	3	229,109,200,	0,229,338,	4553,4886,5100,
1124	6	0	0	5	6	0	0	+	CL1809.Contig1_5	1136	0	1136	gi|527214213|gb|ATLV01023434.1|	69858	10908	12038	6	174,142,135,113,174,392,	0,175,319,455,569,744,	10908,11082,11224,11359,11472,11646,
238	16	0	0	0	0	0	0	+	CL180.Contig1_5	254	0	254	gi|527239490|gb|ATLV01001860.1|	6034	1408	1662	1	254,	0,	1408,
1489	50	0	0	0	0	1	2909	+	CL180.Contig2_5	1746	0	1539	gi|527239481|gb|ATLV01001862.1|	9076	3274	7722	2	443,1096,	0,443,	3274,6626,
1638	35	0	0	0	0	1	61	+	CL180.Contig3_5	1673	0	1673	gi|527239481|gb|ATLV01001862.1|	9076	6110	7844	2	455,1218,	0,455,	6110,6626,
83	7	0	0	0	0	0	0	-	CL180.Contig4_5	297	207	297	gi|527223848|gb|ATLV01014347.1|	8041	5763	5853	1	90,	0,	5763,
2334	10	0	0	0	0	2	1629	+	CL1810.Contig1_5	2344	0	2344	gi|527217136|gb|ATLV01020511.1|	39602	26121	30094	3	740,1420,184,	0,740,2160,	26121,27896,29910,
1651	7	0	0	0	0	3	1611	+	CL1810.Contig2_5	1658	0	1658	gi|527217136|gb|ATLV01020511.1|	39602	26825	30094	4	36,18,1420,184,	0,36,54,1474,	26825,27230,27896,29910,
779	29	0	0	1	3	0	0	+	CL1811.Contig1_5	812	0	811	gi|527214979|gb|ATLV01022668.1|	110333	96006	96814	2	438,370,	0,441,	96006,96444,
2088	3	0	0	3	5	9	569	-	CL1812.Contig1_5	2096	0	2096	gi|527222903|gb|ATLV01015292.1|	47375	33577	36237	12	238,132,177,137,322,160,144,267,223,163,44,84,	0,238,370,547,684,1006,1166,1310,1577,1802,1966,2012,	33577,33912,34134,34377,34583,34978,35218,35441,35722,35946,36109,36153,
2167	3	0	0	3	5	8	490	-	CL1812.Contig2_5	2175	0	2175	gi|527222903|gb|ATLV01015292.1|	47375	33577	36237	11	238,132,177,137,322,160,490,223,163,44,84,	0,238,370,547,684,1006,1166,1656,1881,2045,2091,	33577,33912,34134,34377,34583,34978,35218,35722,35946,36109,36153,
1054	2	0	0	1	12	0	0	+	CL1813.Contig1_5	1497	429	1497	gi|527216388|gb|ATLV01021259.1|	78075	76190	77246	2	429,627,	429,870,	76190,76619,
924	7	0	0	3	11	3	12	+	CL1814.Contig1_5	942	0	942	gi|527222945|gb|ATLV01015250.1|	33234	22391	23334	5	51,7,314,4,555,	0,59,67,381,387,	22391,22448,22460,22775,22779,
896	12	0	0	3	11	4	35	+	CL1814.Contig2_5	919	0	919	gi|527222945|gb|ATLV01015250.1|	33234	22391	23334	6	51,7,66,225,4,555,	0,59,67,133,358,364,	22391,22448,22460,22549,22775,22779,
712	0	0	0	0	0	1	69	+	CL1815.Contig1_5	712	0	712	gi|527223613|gb|ATLV01014582.1|	114479	9553	10334	2	550,162,	0,550,	9553,10172,
427	19	0	0	0	0	1	71	+	CL1815.Contig2_5	482	0	446	gi|527223614|gb|ATLV01014581.1|	114877	112112	112629	2	320,126,	0,320,	112112,112503,
862	2	0	0	0	0	2	144	-	CL1816.Contig1_5	1098	234	1098	gi|527221067|gb|ATLV01017128.1|	1389	381	1389	3	469,251,144,	0,469,720,	381,919,1245,
270	0	0	0	0	0	1	1	+	CL1817.Contig1_5	672	402	672	gi|527226010|gb|ATLV01012185.1|	3312	0	271	2	236,34,	402,638,	0,237,
185	0	0	0	0	0	0	0	+	CL1818.Contig1_5	315	130	315	gi|527213521|gb|ATLV01024126.1|	309117	8964	9149	1	185,	130,	8964,
1224	0	0	0	0	0	2	11693	+	CL1819.Contig1_5	1224	0	1224	gi|527227010|gb|ATLV01011185.1|	160730	65161	78078	3	663,454,107,	0,663,1117,	65161,77092,77971,
1017	0	0	0	0	0	3	16173	+	CL1819.Contig2_5	1017	0	1017	gi|527227010|gb|ATLV01011185.1|	160730	60888	78078	4	36,420,454,107,	0,36,456,910,	60888,65404,77092,77971,
1040	6	0	0	0	0	7	890	-	CL181.Contig1_5	1297	23	1069	gi|527212885|gb|ATLV01024762.1|	1936	0	1936	8	39,12,161,149,288,97,253,47,	228,267,279,440,589,877,974,1227,	0,119,132,365,611,1193,1635,1889,
859	6	0	0	0	0	6	618	-	CL181.Contig2_5	1093	0	865	gi|527212885|gb|ATLV01024762.1|	1936	0	1483	7	39,12,161,149,288,97,119,	228,267,279,440,589,877,974,	0,119,132,365,611,1193,1364,
418	0	0	0	1	1	2	6311	+	CL1820.Contig1_5	419	0	419	gi|527212514|gb|ATLV01025133.1|	58670	35731	42460	4	181,14,54,169,	0,181,196,250,	35731,36697,36711,42291,
350	0	0	0	0	0	1	6379	+	CL1820.Contig2_5	350	0	350	gi|527212514|gb|ATLV01025133.1|	58670	35731	42460	2	181,169,	0,181,	35731,42291,
1369	5	0	0	0	0	0	0	-	CL1822.Contig1_5	1374	0	1374	gi|527221671|gb|ATLV01016524.1|	12034	2161	3535	1	1374,	0,	2161,
1348	5	0	0	0	0	1	21	-	CL1822.Contig2_5	1353	0	1353	gi|527221671|gb|ATLV01016524.1|	12034	2161	3535	2	1308,45,	0,1308,	2161,3490,
518	0	0	0	0	0	0	0	-	CL1823.Contig1_5	613	0	518	gi|527225747|gb|ATLV01012448.1|	7566	912	1430	1	518,	95,	912,
581	0	0	0	0	0	0	0	-	CL1823.Contig2_5	581	0	581	gi|527225747|gb|ATLV01012448.1|	7566	849	1430	1	581,	0,	849,
972	0	0	0	1	11	5	535	+	CL1824.Contig1_5	1052	0	983	gi|527213701|gb|ATLV01023946.1|	134419	10011	11518	6	22,148,417,61,314,10,	0,22,170,587,648,973,	10011,10186,10427,10914,11060,11508,
1052	0	0	0	0	0	4	401	+	CL1824.Contig2_5	1052	0	1052	gi|527213701|gb|ATLV01023946.1|	134419	10011	11464	5	22,148,417,61,404,	0,22,170,587,648,	10011,10186,10427,10914,11060,
824	4	0	0	0	0	4	3718	+	CL1825.Contig1_5	828	0	828	gi|527217949|gb|ATLV01019698.1|	65073	38601	43147	5	105,186,128,94,315,	0,105,291,419,513,	38601,38871,39595,41493,42832,
451	1	0	0	0	0	1	1245	+	CL1825.Contig2_5	452	0	452	gi|527217949|gb|ATLV01019698.1|	65073	41450	43147	2	137,315,	0,137,	41450,42832,
338	1	0	0	0	0	2	486	-	CL1826.Contig1_5	339	0	339	gi|527225496|gb|ATLV01012699.1|	23984	14771	15596	3	156,175,8,	0,156,331,	14771,15347,15588,
202	1	0	0	0	0	0	0	-	CL1826.Contig2_5	203	0	203	gi|527225496|gb|ATLV01012699.1|	23984	14771	14974	1	203,	0,	14771,
439	0	0	0	0	0	1	4152	+	CL1827.Contig1_5	486	0	439	gi|527225752|gb|ATLV01012443.1|	43354	15209	19800	2	92,347,	0,92,	15209,19453,
408	0	0	0	0	0	1	6084	+	CL1827.Contig2_5	455	0	408	gi|527225752|gb|ATLV01012443.1|	43354	13308	19800	2	61,347,	0,61,	13308,19453,
402	0	0	0	0	0	1	3976	+	CL1827.Contig3_5	449	0	402	gi|527225752|gb|ATLV01012443.1|	43354	15422	19800	2	55,347,	0,55,	15422,19453,
796	0	0	0	0	0	2	127	+	CL1828.Contig1_5	796	0	796	gi|527215594|gb|ATLV01022053.1|	87448	1937	2860	3	494,120,182,	0,494,614,	1937,2499,2678,
779	0	0	0	0	0	2	144	+	CL1828.Contig2_5	779	0	779	gi|527215594|gb|ATLV01022053.1|	87448	1937	2860	3	462,135,182,	0,462,597,	1937,2484,2678,
349	0	0	0	1	1	1	59	+	CL1828.Contig3_5	350	0	350	gi|527215594|gb|ATLV01022053.1|	87448	2452	2860	3	13,154,182,	0,14,168,	2452,2465,2678,
1024	56	0	0	1	1	3	147	-	CL1829.Contig1_5	1361	0	1081	gi|527227829|gb|ATLV01010366.1|	22928	17349	18576	5	126,451,7,360,136,	280,406,857,865,1225,	17349,17553,18005,18012,18440,
598	17	0	0	0	0	1	68	-	CL1829.Contig2_5	615	0	615	gi|527227829|gb|ATLV01010366.1|	22928	17893	18576	2	479,136,	0,479,	17893,18440,
400	8	0	0	0	0	1	58	+	CL1829.Contig3_5	408	0	408	gi|527227829|gb|ATLV01010366.1|	22928	20188	20654	2	270,138,	0,270,	20188,20516,
613	1	0	0	1	1	0	0	-	CL182.Contig1_5	733	0	615	gi|527213552|gb|ATLV01024095.1|	51500	4780	5394	2	28,586,	118,147,	4780,4808,
688	0	0	0	1	1	0	0	-	CL182.Contig2_5	689	0	689	gi|527213552|gb|ATLV01024095.1|	51500	4706	5394	2	102,586,	0,103,	4706,4808,
291	0	0	0	0	0	1	78	-	CL1830.Contig1_5	291	0	291	gi|527223755|gb|ATLV01014440.1|	45800	34239	34608	2	272,19,	0,272,	34239,34589,
262	0	0	0	0	0	2	458	-	CL1830.Contig2_5	262	0	262	gi|527223755|gb|ATLV01014440.1|	45800	33888	34608	3	72,171,19,	0,72,243,	33888,34340,34589,
346	2	0	0	0	0	1	73	+	CL1831.Contig1_5	348	0	348	gi|527213356|gb|ATLV01024291.1|	23177	7950	8371	2	287,61,	0,287,	7950,8310,
323	2	0	0	0	0	2	96	+	CL1831.Contig2_5	325	0	325	gi|527213356|gb|ATLV01024291.1|	23177	7950	8371	3	30,234,61,	0,30,264,	7950,8003,8310,
1152	2	0	0	0	0	1	1	+	CL1832.Contig1_5	1961	110	1264	gi|527234621|gb|ATLV01003574.1|	1155	0	1155	2	816,338,	110,926,	0,817,
300	2	0	0	0	0	0	0	+	CL1833.Contig1_5	302	0	302	gi|527215304|gb|ATLV01022343.1|	89639	80937	81239	1	302,	0,	80937,
279	2	0	0	0	0	1	70	+	CL1833.Contig2_5	281	0	281	gi|527215304|gb|ATLV01022343.1|	89639	80937	81288	2	251,30,	0,251,	80937,81258,
452	0	0	0	0	0	0	0	+	CL1834.Contig1_5	456	0	452	gi|527223473|gb|ATLV01014722.1|	81907	2058	2510	1	452,	0,	2058,
426	0	0	0	1	4	1	26	+	CL1834.Contig2_5	434	0	430	gi|527223473|gb|ATLV01014722.1|	81907	2058	2510	2	142,284,	0,146,	2058,2226,
459	1	0	0	1	2	1	2987	+	CL1835.Contig1_5	462	0	462	gi|527220344|gb|ATLV01017851.1|	33927	19271	22718	3	113,206,141,	0,113,321,	19271,22371,22577,
382	1	0	0	1	2	1	2928	+	CL1835.Contig2_5	385	0	385	gi|527220344|gb|ATLV01017851.1|	33927	19407	22718	3	36,206,141,	0,36,244,	19407,22371,22577,
976	0	0	0	0	0	0	0	-	CL1836.Contig1_5	999	0	976	gi|527210908|gb|ATLV01026739.1|	116382	71501	72477	1	976,	23,	71501,
955	0	0	0	0	0	1	21	-	CL1836.Contig2_5	978	0	955	gi|527210908|gb|ATLV01026739.1|	116382	71501	72477	2	605,350,	23,628,	71501,72127,
218	0	0	0	0	0	0	0	-	CL1838.Contig1_5	218	0	218	gi|527223053|gb|ATLV01015142.1|	67563	20715	20933	1	218,	0,	20715,
2374	32	0	0	8	24	6	28	+	CL1839.Contig1_5	2430	0	2430	gi|527223786|gb|ATLV01014409.1|	11797	6675	9109	14	883,50,91,152,236,43,229,14,435,40,5,187,13,28,	0,885,935,1028,1180,1416,1459,1691,1711,2147,2193,2198,2388,2402,	6675,7558,7614,7705,7867,8105,8154,8383,8397,8832,8874,8881,9068,9081,
2329	30	0	0	6	17	6	75	+	CL1839.Contig2_5	2376	0	2376	gi|527223786|gb|ATLV01014409.1|	11797	6675	9109	13	883,50,91,152,236,43,229,14,429,5,186,13,28,	0,885,935,1028,1180,1416,1459,1691,1711,2140,2145,2334,2348,	6675,7558,7614,7705,7867,8105,8154,8383,8397,8868,8882,9068,9081,
450	2	0	0	0	0	0	0	+	CL183.Contig1_5	452	0	452	gi|527213256|gb|ATLV01024391.1|	86199	1307	1759	1	452,	0,	1307,
85	5	0	0	0	0	0	0	+	CL183.Contig2_5	229	0	90	gi|527213256|gb|ATLV01024391.1|	86199	2490	2580	1	90,	0,	2490,
1561	6	0	0	0	0	1	252	+	CL1840.Contig1_5	1567	0	1567	gi|527222273|gb|ATLV01015922.1|	29004	2367	4186	2	509,1058,	0,509,	2367,3128,
1135	5	0	0	0	0	0	0	+	CL1840.Contig2_5	1140	0	1140	gi|527222273|gb|ATLV01015922.1|	29004	3046	4186	1	1140,	0,	3046,
759	2	0	0	0	0	2	1884	+	CL1841.Contig1_5	761	0	761	gi|527224123|gb|ATLV01014072.1|	16287	6860	9505	3	250,150,361,	0,250,400,	6860,8902,9144,
675	2	0	0	0	0	3	1968	+	CL1841.Contig2_5	677	0	677	gi|527224123|gb|ATLV01014072.1|	16287	6860	9505	4	250,150,150,127,	0,250,400,550,	6860,8902,9144,9378,
268	1	0	0	0	0	1	73	-	CL1842.Contig1_5	277	8	277	gi|527213149|gb|ATLV01024498.1|	54989	45639	45981	2	16,253,	0,16,	45639,45728,
236	2	0	0	0	0	1	73	+	CL1842.Contig2_5	238	0	238	gi|527213149|gb|ATLV01024498.1|	54989	51872	52183	2	222,16,	0,222,	51872,52167,
209	0	0	0	0	0	0	0	+	CL1843.Contig1_5	209	0	209	gi|527217209|gb|ATLV01020438.1|	66327	55342	55551	1	209,	0,	55342,
1181	11	0	0	1	6	3	4120	-	CL1844.Contig1_5	1198	0	1198	gi|527224372|gb|ATLV01013823.1|	17021	11422	16734	4	694,282,202,14,	0,694,976,1184,	11422,12198,16436,16720,
1058	12	0	0	0	0	2	83	-	CL1844.Contig2_5	1070	0	1070	gi|527224372|gb|ATLV01013823.1|	17021	11422	12575	3	694,292,84,	0,694,986,	11422,12198,12491,
474	9	0	0	0	0	0	0	+	CL1845.Contig1_5	483	0	483	gi|527212370|gb|ATLV01025277.1|	21194	10768	11251	1	483,	0,	10768,
453	12	0	0	0	0	1	18	+	CL1845.Contig2_5	465	0	465	gi|527212370|gb|ATLV01025277.1|	21194	10768	11251	2	102,363,	0,102,	10768,10888,
614	1	0	0	0	0	0	0	-	CL1846.Contig1_5	615	0	615	gi|527225525|gb|ATLV01012670.1|	25141	10934	11549	1	615,	0,	10934,
541	0	0	0	0	0	3	225	+	CL1847.Contig1_5	541	0	541	gi|527227564|gb|ATLV01010631.1|	21066	14516	15282	4	325,37,117,62,	0,325,362,479,	14516,14914,15026,15220,
372	0	0	0	0	0	0	0	+	CL1847.Contig2_5	372	0	372	gi|527227564|gb|ATLV01010631.1|	21066	14516	14888	1	372,	0,	14516,
915	2	0	0	0	0	4	2912	+	CL1848.Contig1_5	922	5	922	gi|527221204|gb|ATLV01016991.1|	17119	5536	9365	5	412,167,95,196,47,	5,417,584,679,875,	5536,6023,6289,9041,9318,
886	2	0	0	0	0	5	4565	+	CL1848.Contig2_5	889	1	889	gi|527221204|gb|ATLV01016991.1|	17119	3912	9365	6	200,183,167,95,196,47,	1,201,384,551,646,842,	3912,5765,6023,6289,9041,9318,
764	2	0	0	0	0	5	4687	+	CL1848.Contig3_5	767	1	767	gi|527221204|gb|ATLV01016991.1|	17119	3912	9365	6	200,61,167,95,196,47,	1,201,262,429,524,720,	3912,5887,6023,6289,9041,9318,
326	0	0	0	0	0	0	0	-	CL1849.Contig1_5	326	0	326	gi|527223221|gb|ATLV01014974.1|	25793	14403	14729	1	326,	0,	14403,
165	0	0	0	0	0	0	0	-	CL1849.Contig2_5	217	52	217	gi|527223221|gb|ATLV01014974.1|	25793	14403	14568	1	165,	0,	14403,
353	6	0	0	0	0	2	421	+	CL184.Contig1_5	359	0	359	gi|527221673|gb|ATLV01016522.1|	3286	2139	2919	3	13,265,81,	0,13,278,	2139,2231,2838,
312	4	0	0	1	2	2	351	+	CL184.Contig2_5	318	0	318	gi|527221673|gb|ATLV01016522.1|	3286	2139	2806	4	13,265,25,13,	0,13,278,305,	2139,2231,2768,2793,
765	0	0	0	0	0	3	297	+	CL1850.Contig1_5	766	1	766	gi|527222913|gb|ATLV01015282.1|	65864	19916	20978	4	443,145,95,82,	1,444,589,684,	19916,20447,20728,20896,
717	0	0	0	0	0	2	224	+	CL1850.Contig2_5	718	1	718	gi|527222913|gb|ATLV01015282.1|	65864	19916	20857	3	443,145,129,	1,444,589,	19916,20447,20728,
751	0	0	0	0	0	4	484	-	CL1851.Contig1_5	751	0	751	gi|527225918|gb|ATLV01012277.1|	78355	11548	12783	5	213,99,162,192,85,	0,213,312,474,666,	11548,11833,12008,12437,12698,
309	0	0	0	0	0	1	69	-	CL1851.Contig2_5	309	0	309	gi|527225918|gb|ATLV01012277.1|	78355	12405	12783	2	224,85,	0,224,	12405,12698,
450	0	0	0	0	0	1	82	+	CL1852.Contig1_5	450	0	450	gi|527222054|gb|ATLV01016141.1|	197761	104889	105421	2	155,295,	0,155,	104889,105126,
404	0	0	0	0	0	1	128	+	CL1852.Contig2_5	404	0	404	gi|527222054|gb|ATLV01016141.1|	197761	104889	105421	2	109,295,	0,109,	104889,105126,
395	0	0	0	0	0	0	0	+	CL1852.Contig3_5	395	0	395	gi|527222054|gb|ATLV01016141.1|	197761	105026	105421	1	395,	0,	105026,
258	0	0	0	0	0	1	67	+	CL1853.Contig1_5	258	0	258	gi|527216380|gb|ATLV01021267.1|	143472	136762	137087	2	84,174,	0,84,	136762,136913,
218	0	0	0	0	0	0	0	+	CL1853.Contig2_5	218	0	218	gi|527216380|gb|ATLV01021267.1|	143472	136869	137087	1	218,	0,	136869,
447	0	0	0	0	0	4	349	-	CL1855.Contig1_5	447	0	447	gi|527223229|gb|ATLV01014966.1|	165125	94078	94874	5	21,61,95,171,99,	0,21,82,177,348,	94078,94256,94381,94530,94775,
308	0	0	0	0	0	1	74	-	CL1855.Contig2_5	308	0	308	gi|527223229|gb|ATLV01014966.1|	165125	94492	94874	2	209,99,	0,209,	94492,94775,
584	1	0	0	0	0	0	0	+	CL1856.Contig1_5	702	0	585	gi|527214402|gb|ATLV01023245.1|	63783	49617	50202	1	585,	0,	49617,
657	0	0	0	0	0	0	0	+	CL1856.Contig2_5	657	0	657	gi|527214402|gb|ATLV01023245.1|	63783	49617	50274	1	657,	0,	49617,
1929	0	0	0	0	0	3	3870	-	CL1857.Contig1_5	1929	0	1929	gi|527213513|gb|ATLV01024134.1|	151402	90948	96747	4	1251,154,377,147,	0,1251,1405,1782,	90948,95725,96156,96600,
1529	0	0	0	0	0	0	0	-	CL1857.Contig2_5	1529	0	1529	gi|527213513|gb|ATLV01024134.1|	151402	90948	92477	1	1529,	0,	90948,
531	0	0	0	0	0	0	0	+	CL1858.Contig1_5	531	0	531	gi|527213557|gb|ATLV01024090.1|	36239	23302	23833	1	531,	0,	23302,
331	0	0	0	0	0	0	0	+	CL1858.Contig2_5	440	109	440	gi|527213557|gb|ATLV01024090.1|	36239	23502	23833	1	331,	109,	23502,
380	0	0	0	0	0	0	0	+	CL1859.Contig1_5	380	0	380	gi|527217790|gb|ATLV01019857.1|	64717	16906	17286	1	380,	0,	16906,
160	0	0	0	0	0	0	0	+	CL1859.Contig2_5	206	46	206	gi|527217790|gb|ATLV01019857.1|	64717	17126	17286	1	160,	46,	17126,
608	0	0	0	0	0	0	0	-	CL185.Contig1_5	608	0	608	gi|527218298|gb|ATLV01019349.1|	78633	72716	73324	1	608,	0,	72716,
422	3	0	0	0	0	0	0	+	CL1860.Contig1_5	425	0	425	gi|527227844|gb|ATLV01010351.1|	3673	994	1419	1	425,	0,	994,
97	0	0	0	0	0	0	0	+	CL1861.Contig1_5	222	0	97	gi|527218239|gb|ATLV01019408.1|	1031	934	1031	1	97,	0,	934,
263	0	0	0	0	0	0	0	+	CL1862.Contig1_5	263	0	263	gi|527213601|gb|ATLV01024046.1|	118956	115752	116015	1	263,	0,	115752,
410	0	0	0	0	0	0	0	+	CL1863.Contig1_5	449	0	410	gi|527213550|gb|ATLV01024097.1|	108157	11448	11858	1	410,	0,	11448,
449	0	0	0	0	0	0	0	+	CL1863.Contig2_5	449	0	449	gi|527213550|gb|ATLV01024097.1|	108157	11448	11897	1	449,	0,	11448,
1495	9	0	0	2	74	9	3224	-	CL1864.Contig1_5	1578	0	1578	gi|527233352|gb|ATLV01004843.1|	27763	3312	8040	11	20,46,41,46,47,376,390,136,169,193,40,	0,20,113,154,200,274,650,1040,1176,1345,1538,	3312,3609,4176,4495,4804,4851,5471,6230,7154,7564,8000,
1383	6	0	0	0	0	6	2148	-	CL1864.Contig2_5	1389	0	1389	gi|527233352|gb|ATLV01004843.1|	27763	4503	8040	7	38,423,390,136,169,193,40,	0,38,461,851,987,1156,1349,	4503,4804,5471,6230,7154,7564,8000,
643	0	0	0	0	0	1	125	+	CL1865.Contig1_5	643	0	643	gi|527218534|gb|ATLV01019157.1|	34540	29595	30363	2	574,69,	0,574,	29595,30294,
533	0	0	0	1	41	1	17	+	CL1865.Contig2_5	704	0	574	gi|527218534|gb|ATLV01019157.1|	34540	29595	30145	2	523,10,	0,564,	29595,30135,
463	5	0	0	0	0	0	0	+	CL1866.Contig1_5	468	0	468	gi|527226399|gb|ATLV01011796.1|	38858	10475	10943	1	468,	0,	10475,
381	5	0	0	0	0	0	0	+	CL1866.Contig2_5	428	0	386	gi|527226399|gb|ATLV01011796.1|	38858	10475	10861	1	386,	0,	10475,
1433	17	0	0	0	0	3	585	-	CL1867.Contig1_5	1450	0	1450	gi|527225602|gb|ATLV01012593.1|	19380	12641	14676	4	286,70,1048,46,	0,286,356,1404,	12641,12998,13524,14630,
246	0	0	0	0	0	0	0	-	CL1868.Contig1_5	305	0	246	gi|527214259|gb|ATLV01023388.1|	22023	13384	13630	1	246,	59,	13384,
198	0	0	0	1	1	1	1290	-	CL1868.Contig2_5	258	0	199	gi|527214259|gb|ATLV01023388.1|	22023	13384	14872	3	148,28,22,	59,207,236,	13384,14822,14850,
501	1	0	0	0	0	2	615	+	CL186.Contig1_5	502	0	502	gi|527219518|gb|ATLV01018617.1|	134438	6605	7722	3	153,151,198,	0,153,304,	6605,6824,7524,
401	0	0	0	0	0	2	830	+	CL186.Contig2_5	401	0	401	gi|527219518|gb|ATLV01018617.1|	134438	6605	7836	3	153,151,97,	0,153,304,	6605,6824,7739,
539	0	0	0	0	0	1	70	+	CL1870.Contig1_5	540	0	539	gi|527218298|gb|ATLV01019349.1|	78633	29358	29967	2	466,73,	0,466,	29358,29894,
521	1	0	0	1	1	2	87	+	CL1870.Contig2_5	524	0	523	gi|527218298|gb|ATLV01019349.1|	78633	29358	29967	3	252,197,73,	0,253,450,	29358,29627,29894,
1018	3	0	0	1	13	2	151	+	CL1871.Contig1_5	1034	0	1034	gi|527224015|gb|ATLV01014180.1|	68450	1550	2722	3	529,361,131,	0,542,903,	1550,2080,2591,
456	0	0	0	0	0	1	2336	-	CL1872.Contig1_5	629	0	456	gi|527210806|gb|ATLV01026841.1|	20922	1897	4689	2	288,168,	173,461,	1897,4521,
386	0	0	0	0	0	1	2406	-	CL1872.Contig2_5	559	0	386	gi|527210806|gb|ATLV01026841.1|	20922	1897	4689	2	288,98,	173,461,	1897,4591,
2144	32	0	0	0	0	2	159	+	CL1873.Contig1_5	2202	26	2202	gi|527216219|gb|ATLV01021428.1|	38806	3954	6289	3	1929,128,119,	26,1955,2083,	3954,5965,6170,
2172	6	0	0	1	4	4	334	-	CL1874.Contig1_5	2214	32	2214	gi|527228219|gb|ATLV01009976.1|	54731	45659	48171	5	216,292,763,900,7,	0,216,508,1271,2175,	45659,45964,46432,47263,48164,
952	5	0	0	1	4	1	1	-	CL1874.Contig2_5	993	32	993	gi|527228219|gb|ATLV01009976.1|	54731	47213	48171	2	950,7,	0,954,	47213,48164,
1368	0	0	0	0	0	1	54	-	CL1876.Contig1_5	1368	0	1368	gi|527225078|gb|ATLV01013117.1|	98926	84427	85849	2	929,439,	0,929,	84427,85410,
361	0	0	0	0	0	0	0	+	CL1876.Contig2_5	361	0	361	gi|527214988|gb|ATLV01022659.1|	27717	6862	7223	1	361,	0,	6862,
691	0	0	0	0	0	1	7476	+	CL1877.Contig1_5	691	0	691	gi|527212510|gb|ATLV01025137.1|	60322	25205	33372	2	612,79,	0,612,	25205,33293,
623	0	0	0	0	0	2	19326	+	CL1877.Contig2_5	623	0	623	gi|527212510|gb|ATLV01025137.1|	60322	13423	33372	3	51,493,79,	0,51,544,	13423,25324,33293,
303	1	0	0	0	0	0	0	-	CL1878.Contig1_5	304	0	304	gi|527217314|gb|ATLV01020333.1|	16822	3915	4219	1	304,	0,	3915,
1133	6	0	0	0	0	1	75	-	CL1878.Contig2_5	1139	0	1139	gi|527225645|gb|ATLV01012550.1|	19800	15259	16473	2	276,863,	0,276,	15259,15610,
1108	7	0	0	1	13	1	75	-	CL1878.Contig3_5	1128	0	1128	gi|527225645|gb|ATLV01012550.1|	19800	15283	16473	3	64,188,863,	0,77,265,	15283,15347,15610,
2115	0	0	0	0	0	1	537	-	CL1879.Contig1_5	2115	0	2115	gi|527213856|gb|ATLV01023791.1|	151864	9647	12299	2	1425,690,	0,1425,	9647,11609,
1625	0	0	0	0	0	1	537	-	CL1879.Contig2_5	1846	221	1846	gi|527213856|gb|ATLV01023791.1|	151864	9647	11809	2	1425,200,	0,1425,	9647,11609,
240	0	0	0	0	0	1	1079	-	CL187.Contig1_5	240	0	240	gi|527213869|gb|ATLV01023778.1|	114621	31673	32992	2	99,141,	0,99,	31673,32851,
431	0	0	0	1	1	1	1552	+	CL1880.Contig1_5	432	0	432	gi|527214058|gb|ATLV01023589.1|	16647	5112	7095	3	227,130,74,	0,228,358,	5112,5339,7021,
394	1	0	0	1	1	1	1552	+	CL1880.Contig2_5	431	0	396	gi|527214058|gb|ATLV01023589.1|	16647	5112	7059	3	227,130,38,	0,228,358,	5112,5339,7021,
393	0	0	0	1	1	2	2141	+	CL1880.Contig3_5	394	0	394	gi|527214058|gb|ATLV01023589.1|	16647	4561	7095	4	31,158,130,74,	0,31,190,320,	4561,5181,5339,7021,
356	1	0	0	1	1	2	2141	+	CL1880.Contig4_5	393	0	358	gi|527214058|gb|ATLV01023589.1|	16647	4561	7059	4	31,158,130,38,	0,31,190,320,	4561,5181,5339,7021,
1000	0	0	0	1	1	2	3243	-	CL1881.Contig1_5	1001	0	1001	gi|527220995|gb|ATLV01017200.1|	28467	2601	6844	4	460,213,281,46,	0,460,673,955,	2601,3126,6517,6798,
467	0	0	0	1	1	0	0	-	CL1881.Contig2_5	468	0	468	gi|527220995|gb|ATLV01017200.1|	28467	6377	6844	2	421,46,	0,422,	6377,6798,
377	3	0	0	0	0	1	67	-	CL1882.Contig1_5	380	0	380	gi|527224362|gb|ATLV01013833.1|	9838	1654	2101	2	197,183,	0,197,	1654,1918,
223	0	0	0	0	0	0	0	-	CL1882.Contig2_5	223	0	223	gi|527224362|gb|ATLV01013833.1|	9838	1878	2101	1	223,	0,	1878,
1186	1	0	0	0	0	2	999	+	CL1883.Contig1_5	1187	0	1187	gi|527223625|gb|ATLV01014570.1|	278141	2051	4237	3	185,77,925,	0,185,262,	2051,3158,3312,
1023	1	0	0	0	0	0	0	+	CL1883.Contig2_5	1024	0	1024	gi|527223625|gb|ATLV01014570.1|	278141	3213	4237	1	1024,	0,	3213,
504	0	0	0	0	0	0	0	+	CL1884.Contig1_5	534	0	504	gi|527214388|gb|ATLV01023259.1|	116339	56210	56714	1	504,	0,	56210,
533	0	0	0	0	0	0	0	+	CL1884.Contig2_5	533	0	533	gi|527214388|gb|ATLV01023259.1|	116339	56210	56743	1	533,	0,	56210,
726	0	0	0	0	0	1	69	+	CL1885.Contig1_5	726	0	726	gi|527214389|gb|ATLV01023258.1|	37566	16873	17668	2	388,338,	0,388,	16873,17330,
494	6	0	0	0	0	2	2389	+	CL1886.Contig1_5	500	0	500	gi|527214046|gb|ATLV01023601.1|	36710	29877	32766	3	138,188,174,	0,138,326,	29877,31656,32592,
433	7	0	0	0	0	2	1644	+	CL1886.Contig2_5	444	0	440	gi|527214046|gb|ATLV01023601.1|	36710	29877	31961	3	138,232,70,	0,138,370,	29877,31656,31891,
148	1	0	0	2	88	0	0	+	CL1887.Contig1_5	237	0	237	gi|527217171|gb|ATLV01020476.1|	10689	10	159	3	12,111,26,	0,13,211,	10,22,133,
903	1	0	0	3	12	2	85	-	CL1887.Contig2_5	932	16	932	gi|527217173|gb|ATLV01020474.1|	7290	1286	2275	5	55,427,64,158,200,	0,55,487,556,716,	1286,1423,1850,1917,2075,
698	3	0	0	0	0	3	189	+	CL1888.Contig1_5	705	4	705	gi|527218713|gb|ATLV01019068.1|	28853	5244	6134	4	176,112,214,199,	4,180,292,506,	5244,5477,5651,5935,
679	3	0	0	0	0	3	208	+	CL1888.Contig2_5	686	4	686	gi|527218713|gb|ATLV01019068.1|	28853	5244	6134	4	176,93,214,199,	4,180,273,487,	5244,5496,5651,5935,
1130	3	0	0	0	0	1	80	-	CL188.Contig1_5	1133	0	1133	gi|527216419|gb|ATLV01021228.1|	58271	2436	3649	2	387,746,	0,387,	2436,2903,
443	3	0	0	0	0	0	0	-	CL188.Contig2_5	446	0	446	gi|527216419|gb|ATLV01021228.1|	58271	2436	2882	1	446,	0,	2436,
405	1	0	0	0	0	0	0	-	CL1890.Contig1_5	406	0	406	gi|527216474|gb|ATLV01021173.1|	55499	53760	54166	1	406,	0,	53760,
299	0	0	0	0	0	1	1	+	CL1891.Contig1_5	299	0	299	gi|527222262|gb|ATLV01015933.1|	23964	9773	10073	2	260,39,	0,260,	9773,10034,
205	1	0	0	0	0	0	0	+	CL1892.Contig1_5	206	0	206	gi|527220523|gb|ATLV01017672.1|	4182	3104	3310	1	206,	0,	3104,
2649	7	0	0	2	3	3	234	+	CL1892.Contig2_5	2659	0	2659	gi|527220525|gb|ATLV01017670.1|	13235	8857	11747	6	155,215,970,799,223,294,	0,155,370,1340,2141,2365,	8857,9073,9365,10431,11230,11453,
382	3	0	0	0	0	0	0	-	CL1893.Contig1_5	385	0	385	gi|527217726|gb|ATLV01019921.1|	22742	3229	3614	1	385,	0,	3229,
1316	3	0	0	0	0	3	1304	-	CL1894.Contig1_5	1365	46	1365	gi|527218617|gb|ATLV01019116.1|	26907	19487	22110	4	372,305,502,140,	0,372,677,1179,	19487,21013,21390,21970,
994	3	0	0	1	1	2	150	-	CL1894.Contig2_5	1044	46	1044	gi|527218617|gb|ATLV01019116.1|	26907	20963	22110	4	38,317,502,140,	0,39,356,858,	20963,21001,21390,21970,
1676	15	0	0	0	0	4	277	-	CL1895.Contig1_5	1691	0	1691	gi|527224333|gb|ATLV01013862.1|	30327	8647	10615	5	204,83,830,203,371,	0,204,287,1117,1320,	8647,8926,9079,9979,10244,
1193	4	0	0	0	0	2	145	-	CL1895.Contig2_5	1197	0	1197	gi|527224333|gb|ATLV01013862.1|	30327	8647	9989	3	204,83,910,	0,204,287,	8647,8926,9079,
412	0	0	0	0	0	1	171	-	CL1896.Contig1_5	412	0	412	gi|527225148|gb|ATLV01013047.1|	76258	43563	44146	2	109,303,	0,109,	43563,43843,
338	0	0	0	0	0	2	245	-	CL1896.Contig2_5	338	0	338	gi|527225148|gb|ATLV01013047.1|	76258	43563	44146	3	109,121,108,	0,109,230,	43563,43843,44038,
322	0	0	0	2	2	0	0	-	CL1897.Contig1_5	443	119	443	gi|527226089|gb|ATLV01012106.1|	898	576	898	3	78,91,153,	0,79,171,	576,654,745,
486	3	0	0	0	0	1	72	+	CL1898.Contig1_5	489	0	489	gi|527225593|gb|ATLV01012602.1|	14599	3998	4559	2	97,392,	0,97,	3998,4167,
715	1	0	0	0	0	2	402	+	CL1899.Contig1_5	721	5	721	gi|527213847|gb|ATLV01023800.1|	115828	18444	19562	3	508,96,112,	5,513,609,	18444,19286,19450,
658	1	0	0	0	0	1	334	+	CL1899.Contig2_5	664	5	664	gi|527213847|gb|ATLV01023800.1|	115828	18444	19437	2	508,151,	5,513,	18444,19286,
295	0	0	0	0	0	2	1000	+	CL1899.Contig3_5	295	0	295	gi|527213847|gb|ATLV01023800.1|	115828	18267	19562	3	87,96,112,	0,87,183,	18267,19286,19450,
2278	32	0	0	1	22	4	268	-	CL189.Contig1_5	2332	0	2332	gi|527232139|gb|ATLV01006056.1|	16121	950	3528	5	211,373,347,796,583,	0,211,584,931,1749,	950,1235,1705,2130,2945,
609	1	0	0	0	0	1	104	-	CL18.Contig1_5	610	0	610	gi|527213755|gb|ATLV01023892.1|	90814	9291	10005	2	242,368,	0,242,	9291,9637,
574	5	0	0	0	0	2	2843	-	CL18.Contig2_5	579	0	579	gi|527213755|gb|ATLV01023892.1|	90814	9291	12713	3	242,53,284,	0,242,295,	9291,9637,12429,
857	1	0	0	0	0	0	0	+	CL1900.Contig1_5	858	0	858	gi|527216843|gb|ATLV01020804.1|	3665	2480	3338	1	858,	0,	2480,
856	2	0	0	1	18	0	0	+	CL1900.Contig2_5	876	0	876	gi|527216843|gb|ATLV01020804.1|	3665	2480	3338	2	583,275,	0,601,	2480,3063,
836	4	0	0	0	0	1	18	+	CL1900.Contig3_5	840	0	840	gi|527216843|gb|ATLV01020804.1|	3665	2480	3338	2	708,132,	0,708,	2480,3206,
302	0	0	0	0	0	1	63	-	CL1901.Contig1_5	302	0	302	gi|527218928|gb|ATLV01018949.1|	49311	42225	42590	2	253,49,	0,253,	42225,42541,
1617	13	0	0	0	0	2	194	+	CL1902.Contig1_5	1630	0	1630	gi|527212342|gb|ATLV01025305.1|	6981	2775	4599	3	75,115,1440,	0,75,190,	2775,2974,3159,
2570	17	0	0	1	3	4	76	+	CL1902.Contig2_5	2596	0	2590	gi|527212342|gb|ATLV01025305.1|	6981	2581	5244	5	508,1514,24,6,535,	0,508,2022,2049,2055,	2581,3159,4674,4702,4709,
1495	0	0	0	1	1	1	69	+	CL1903.Contig1_5	1496	0	1496	gi|527214849|gb|ATLV01022798.1|	15356	1406	2970	3	278,1097,120,	0,278,1376,	1406,1753,2850,
1455	0	0	0	1	1	3	450	+	CL1903.Contig2_5	1456	0	1456	gi|527214849|gb|ATLV01022798.1|	15356	1065	2970	5	113,61,64,1097,120,	0,113,174,238,1336,	1065,1248,1620,1753,2850,
206	3	0	0	0	0	0	0	-	CL1904.Contig1_5	295	86	295	gi|527223041|gb|ATLV01015154.1|	11541	8602	8811	1	209,	0,	8602,
291	1	0	0	0	0	0	0	-	CL1904.Contig2_5	292	0	292	gi|527223041|gb|ATLV01015154.1|	11541	8602	8894	1	292,	0,	8602,
1650	0	0	0	1	1	4	378	-	CL1906.Contig1_5	1651	0	1651	gi|527224015|gb|ATLV01014180.1|	68450	60016	62044	6	309,274,138,92,214,623,	0,310,584,722,814,1028,	60016,60325,60702,60923,61135,61421,
1637	0	0	0	1	1	4	391	-	CL1906.Contig2_5	1638	0	1638	gi|527224015|gb|ATLV01014180.1|	68450	60016	62044	6	309,274,125,92,214,623,	0,310,584,709,801,1015,	60016,60325,60715,60923,61135,61421,
572	0	0	0	0	0	1	220	-	CL1907.Contig1_5	572	0	572	gi|527226563|gb|ATLV01011632.1|	32727	21513	22305	2	344,228,	0,344,	21513,22077,
398	0	0	0	0	0	0	0	-	CL1907.Contig2_5	398	0	398	gi|527226563|gb|ATLV01011632.1|	32727	21513	21911	1	398,	0,	21513,
1266	0	0	0	0	0	3	3105	+	CL1908.Contig1_5	1266	0	1266	gi|527215585|gb|ATLV01022062.1|	36897	25270	29641	4	256,562,153,295,	0,256,818,971,	25270,26411,28567,29346,
324	0	0	0	0	0	0	0	+	CL1908.Contig2_5	324	0	324	gi|527215585|gb|ATLV01022062.1|	36897	29317	29641	1	324,	0,	29317,
780	0	0	0	0	0	2	211	+	CL1909.Contig1_5	780	0	780	gi|527216149|gb|ATLV01021498.1|	156884	89764	90755	3	152,466,162,	0,152,618,	89764,90033,90593,
592	2	0	0	0	0	2	129	+	CL1909.Contig2_5	594	0	594	gi|527216149|gb|ATLV01021498.1|	156884	89764	90487	3	152,402,40,	0,152,554,	89764,90033,90447,
514	0	0	0	0	0	1	71	+	CL190.Contig1_5	514	0	514	gi|527213490|gb|ATLV01024157.1|	52021	7399	7984	2	426,88,	0,426,	7399,7896,
461	0	0	0	0	0	1	124	+	CL190.Contig2_5	461	0	461	gi|527213490|gb|ATLV01024157.1|	52021	7399	7984	2	373,88,	0,373,	7399,7896,
1020	21	0	0	0	0	2	1065	+	CL1910.Contig1_5	1041	0	1041	gi|527223785|gb|ATLV01014410.1|	15579	258	2364	3	351,619,71,	0,351,970,	258,688,2293,
1006	21	0	0	0	0	2	801	+	CL1910.Contig2_5	1027	0	1027	gi|527223785|gb|ATLV01014410.1|	15579	258	2086	3	351,621,55,	0,351,972,	258,688,2031,
436	14	0	0	0	0	0	0	+	CL1911.Contig1_5	450	0	450	gi|527219262|gb|ATLV01018749.1|	9862	6295	6745	1	450,	0,	6295,
780	1	0	0	0	0	3	5499	+	CL1913.Contig1_5	1118	0	781	gi|527214602|gb|ATLV01023045.1|	212562	131162	137442	4	282,174,162,163,	0,282,456,618,	131162,132778,133764,137279,
994	1	0	0	0	0	3	5499	+	CL1913.Contig2_5	995	0	995	gi|527214602|gb|ATLV01023045.1|	212562	131162	137656	4	282,174,162,377,	0,282,456,618,	131162,132778,133764,137279,
618	1	0	0	0	0	2	5661	+	CL1913.Contig3_5	956	0	619	gi|527214602|gb|ATLV01023045.1|	212562	131162	137442	3	282,174,163,	0,282,456,	131162,132778,137279,
832	1	0	0	0	0	2	5661	+	CL1913.Contig4_5	833	0	833	gi|527214602|gb|ATLV01023045.1|	212562	131162	137656	3	282,174,377,	0,282,456,	131162,132778,137279,
2702	0	0	0	2	2	3	238	+	CL1914.Contig1_5	2704	0	2704	gi|527217317|gb|ATLV01020330.1|	138094	39427	42367	6	184,112,248,402,175,1581,	0,185,298,546,948,1123,	39427,39611,39723,40064,40541,40786,
632	0	0	0	2	2	0	0	+	CL1914.Contig2_5	634	0	634	gi|527217317|gb|ATLV01020330.1|	138094	39427	40059	3	184,112,336,	0,185,298,	39427,39611,39723,
551	0	0	0	0	0	3	7575	-	CL1915.Contig1_5	551	0	551	gi|527213724|gb|ATLV01023923.1|	237247	200225	208351	4	260,107,128,56,	0,260,367,495,	200225,200578,207913,208295,
452	0	0	0	0	0	2	4655	-	CL1915.Contig2_5	484	32	484	gi|527213724|gb|ATLV01023923.1|	237247	200225	205332	3	260,107,85,	0,260,367,	200225,200578,205247,
785	8	0	0	1	2	1	1642	-	CL1916.Contig1_5	2160	587	1382	gi|527213649|gb|ATLV01023998.1|	4541	0	2435	3	316,334,143,	778,1096,1430,	0,316,2292,
785	8	0	0	1	2	1	1642	-	CL1916.Contig2_5	2143	587	1382	gi|527213649|gb|ATLV01023998.1|	4541	0	2435	3	316,334,143,	761,1079,1413,	0,316,2292,
380	0	0	0	0	0	1	11022	+	CL1917.Contig1_5	380	0	380	gi|527221009|gb|ATLV01017186.1|	74840	33705	45107	2	53,327,	0,53,	33705,44780,
367	0	0	0	0	0	1	10567	+	CL1917.Contig2_5	367	0	367	gi|527221009|gb|ATLV01017186.1|	74840	34173	45107	2	40,327,	0,40,	34173,44780,
144	5	0	0	1	14	1	8	+	CL1918.Contig1_5	268	0	163	gi|527218149|gb|ATLV01019498.1|	13501	1096	1253	2	20,129,	0,34,	1096,1124,
204	6	0	0	1	14	1	8	+	CL1918.Contig2_5	224	0	224	gi|527218149|gb|ATLV01019498.1|	13501	1096	1314	2	20,190,	0,34,	1096,1124,
346	0	0	0	0	0	1	1935	-	CL1919.Contig1_5	346	0	346	gi|527222055|gb|ATLV01016140.1|	94236	16645	18926	2	147,199,	0,147,	16645,18727,
1016	7	0	0	0	0	1	68	+	CL191.Contig1_5	1023	0	1023	gi|527212361|gb|ATLV01025286.1|	40876	27968	29059	2	469,554,	0,469,	27968,28505,
962	8	0	0	0	0	3	93	+	CL191.Contig2_5	986	0	970	gi|527212361|gb|ATLV01025286.1|	40876	27968	29031	4	469,453,23,25,	0,469,922,945,	27968,28505,28982,29006,
257	0	0	0	0	0	0	0	-	CL1920.Contig1_5	257	0	257	gi|527211386|gb|ATLV01026261.1|	4527	2302	2559	1	257,	0,	2302,
625	26	0	0	2	10	2	81	+	CL1921.Contig1_5	718	0	661	gi|527213680|gb|ATLV01023967.1|	48695	1114	1846	4	274,49,206,122,	0,276,333,539,	1114,1405,1454,1724,
609	1	0	0	0	0	2	146	+	CL1921.Contig2_5	610	0	610	gi|527213682|gb|ATLV01023965.1|	5991	3364	4120	3	431,141,38,	0,431,572,	3364,3860,4082,
230	3	0	0	0	0	1	70	-	CL1922.Contig1_5	233	0	233	gi|527220442|gb|ATLV01017753.1|	40571	23824	24127	2	77,156,	0,77,	23824,23971,
224	5	0	0	0	0	1	74	+	CL1922.Contig2_5	229	0	229	gi|527220442|gb|ATLV01017753.1|	40571	22677	22980	2	156,73,	0,156,	22677,22907,
1805	0	0	0	0	0	1	1543	-	CL1923.Contig1_5	1805	0	1805	gi|527216150|gb|ATLV01021497.1|	68877	59137	62485	2	731,1074,	0,731,	59137,61411,
837	0	0	0	0	0	1	984	-	CL1923.Contig2_5	837	0	837	gi|527216150|gb|ATLV01021497.1|	68877	59137	60958	2	731,106,	0,731,	59137,60852,
315	5	0	0	1	1	1	1	-	CL1924.Contig1_5	321	0	321	gi|527211074|gb|ATLV01026573.1|	3478	2959	3280	3	130,23,167,	0,131,154,	2959,3089,3113,
214	2	0	0	0	0	0	0	+	CL1925.Contig1_5	216	0	216	gi|527215568|gb|ATLV01022079.1|	10315	6367	6583	1	216,	0,	6367,
580	0	0	0	0	0	4	1972	+	CL1926.Contig1_5	580	0	580	gi|527218439|gb|ATLV01019208.1|	220888	163384	165936	5	31,105,91,171,182,	0,31,136,227,398,	163384,163496,165325,165503,165754,
484	0	0	0	0	0	2	167	+	CL1926.Contig2_5	484	0	484	gi|527218439|gb|ATLV01019208.1|	220888	165285	165936	3	131,171,182,	0,131,302,	165285,165503,165754,
745	0	0	0	0	0	2	3528	-	CL1927.Contig1_5	745	0	745	gi|527218679|gb|ATLV01019085.1|	40945	31027	35300	3	234,234,277,	0,234,468,	31027,34695,35023,
558	0	0	0	0	0	2	3715	-	CL1927.Contig2_5	558	0	558	gi|527218679|gb|ATLV01019085.1|	40945	31027	35300	3	47,234,277,	0,47,281,	31027,34695,35023,
1105	0	0	0	0	0	2	149	-	CL1928.Contig1_5	1105	0	1105	gi|527210733|gb|ATLV01026914.1|	117920	28778	30032	3	782,154,169,	0,782,936,	28778,29636,29863,
1026	0	0	0	0	0	3	228	-	CL1928.Contig2_5	1026	0	1026	gi|527210733|gb|ATLV01026914.1|	117920	28778	30032	4	154,549,154,169,	0,154,703,857,	28778,29011,29636,29863,
823	0	0	0	0	0	0	0	-	CL1928.Contig3_5	823	0	823	gi|527210733|gb|ATLV01026914.1|	117920	28778	29601	1	823,	0,	28778,
744	0	0	0	0	0	1	79	-	CL1928.Contig4_5	744	0	744	gi|527210733|gb|ATLV01026914.1|	117920	28778	29601	2	154,590,	0,154,	28778,29011,
473	0	0	0	0	0	0	0	+	CL1929.Contig1_5	473	0	473	gi|527223071|gb|ATLV01015124.1|	2592	1597	2070	1	473,	0,	1597,
383	0	0	0	0	0	1	90	+	CL1929.Contig2_5	383	0	383	gi|527223071|gb|ATLV01015124.1|	2592	1597	2070	2	286,97,	0,286,	1597,1973,
243	0	0	0	0	0	1	107	-	CL192.Contig1_5	243	0	243	gi|527219831|gb|ATLV01018364.1|	56419	34073	34423	2	140,103,	0,140,	34073,34320,
1044	0	0	0	0	0	2	13181	-	CL1930.Contig1_5	1044	0	1044	gi|527225318|gb|ATLV01012877.1|	34586	7324	21549	3	238,646,160,	0,238,884,	7324,9364,21389,
968	0	0	0	0	0	2	9814	-	CL1930.Contig2_5	968	0	968	gi|527225318|gb|ATLV01012877.1|	34586	7324	18106	3	238,646,84,	0,238,884,	7324,9364,18022,
398	0	0	0	0	0	1	13827	-	CL1930.Contig3_5	398	0	398	gi|527225318|gb|ATLV01012877.1|	34586	7324	21549	2	238,160,	0,238,	7324,21389,
860	4	0	0	1	1	0	0	-	CL1931.Contig1_5	865	0	865	gi|527223147|gb|ATLV01015048.1|	68057	61135	61999	2	687,177,	0,688,	61135,61822,
1452	1	0	0	1	10	3	206	+	CL1932.Contig1_5	1463	0	1463	gi|527232922|gb|ATLV01005273.1|	9886	3503	5162	4	137,1070,146,100,	0,137,1207,1363,	3503,3782,4915,5062,
1513	0	0	0	0	0	0	0	-	CL1933.Contig1_5	1679	166	1679	gi|527223252|gb|ATLV01014943.1|	10590	4215	5728	1	1513,	0,	4215,
396	0	0	0	0	0	1	65	+	CL1934.Contig1_5	489	0	396	gi|527214264|gb|ATLV01023383.1|	55224	2723	3184	2	113,283,	0,113,	2723,2901,
488	0	0	0	0	0	1	65	+	CL1934.Contig2_5	488	0	488	gi|527214264|gb|ATLV01023383.1|	55224	2723	3276	2	113,375,	0,113,	2723,2901,
297	8	0	0	2	2	0	0	-	CL1935.Contig1_5	307	0	307	gi|527216804|gb|ATLV01020843.1|	7073	3931	4236	3	78,56,171,	0,79,136,	3931,4009,4065,
1581	9	0	0	1	1	7	2279	+	CL1936.Contig1_5	1591	0	1591	gi|527234458|gb|ATLV01003737.1|	18175	10689	14558	9	444,168,92,105,8,92,97,146,438,	0,444,612,704,810,818,910,1007,1153,	10689,11214,12128,13002,13107,13242,13491,13910,14120,
934	6	0	0	1	1	4	670	+	CL1936.Contig2_5	941	0	941	gi|527234458|gb|ATLV01003737.1|	18175	12948	14558	6	159,8,92,97,146,438,	0,160,168,260,357,503,	12948,13107,13242,13491,13910,14120,
727	5	0	0	0	0	2	386	+	CL1936.Contig3_5	738	6	738	gi|527234458|gb|ATLV01003737.1|	18175	13440	14558	3	148,146,438,	6,154,300,	13440,13910,14120,
429	0	0	0	0	0	0	0	+	CL1937.Contig1_5	457	0	429	gi|527220692|gb|ATLV01017503.1|	8482	2128	2557	1	429,	0,	2128,
457	0	0	0	0	0	0	0	+	CL1937.Contig2_5	457	0	457	gi|527220692|gb|ATLV01017503.1|	8482	2128	2585	1	457,	0,	2128,
422	0	0	0	2	3	0	0	+	CL1939.Contig1_5	425	0	425	gi|527212720|gb|ATLV01024927.1|	2459	1446	1868	3	105,297,20,	0,106,405,	1446,1551,1848,
1618	0	0	0	0	0	7	8722	+	CL193.Contig1_5	2063	445	2063	gi|527213510|gb|ATLV01024137.1|	23504	8840	19180	8	152,172,149,92,270,91,280,412,	445,597,769,918,1010,1280,1371,1651,	8840,9060,9312,9531,13096,13866,17527,18768,
1667	0	0	0	0	0	7	11110	+	CL193.Contig2_5	2112	445	2112	gi|527213510|gb|ATLV01024137.1|	23504	8840	21617	8	152,172,149,92,270,91,280,461,	445,597,769,918,1010,1280,1371,1651,	8840,9060,9312,9531,13096,13866,17527,21156,
1134	2	0	0	0	0	6	4975	+	CL193.Contig3_5	1581	445	1581	gi|527213510|gb|ATLV01024137.1|	23504	8840	14951	7	152,172,149,92,270,91,210,	445,597,769,918,1010,1280,1371,	8840,9060,9312,9531,13096,13866,14741,
1600	0	0	0	2	4	2	143	+	CL193.Contig4_5	3407	1787	3391	gi|527213509|gb|ATLV01024138.1|	12890	207	1950	5	187,240,190,814,169,	1787,1974,2214,2405,3222,	207,470,777,967,1781,
1285	2	0	0	0	0	6	4824	+	CL193.Contig5_5	1732	445	1732	gi|527213510|gb|ATLV01024137.1|	23504	8840	14951	7	152,172,149,92,421,91,210,	445,597,769,918,1010,1431,1522,	8840,9060,9312,9531,11432,13866,14741,
1818	0	0	0	0	0	7	10959	+	CL193.Contig6_5	2263	445	2263	gi|527213510|gb|ATLV01024137.1|	23504	8840	21617	8	152,172,149,92,421,91,280,461,	445,597,769,918,1010,1431,1522,1802,	8840,9060,9312,9531,11432,13866,17527,21156,
1769	0	0	0	0	0	7	8571	+	CL193.Contig7_5	2214	445	2214	gi|527213510|gb|ATLV01024137.1|	23504	8840	19180	8	152,172,149,92,421,91,280,412,	445,597,769,918,1010,1431,1522,1802,	8840,9060,9312,9531,11432,13866,17527,18768,
1600	0	0	0	2	4	2	143	+	CL193.Contig8_5	3558	1938	3542	gi|527213509|gb|ATLV01024138.1|	12890	207	1950	5	187,240,190,814,169,	1938,2125,2365,2556,3373,	207,470,777,967,1781,
1285	21	0	0	0	0	2	136	-	CL1940.Contig1_5	1675	0	1306	gi|527213104|gb|ATLV01024543.1|	22317	0	1442	3	74,1182,50,	369,443,1625,	0,142,1392,
1669	0	0	0	0	0	3	564	+	CL1941.Contig1_5	1669	0	1669	gi|527212039|gb|ATLV01025608.1|	30712	7819	10052	4	984,248,141,296,	0,984,1232,1373,	7819,8872,9191,9756,
1591	0	0	0	0	0	3	642	+	CL1941.Contig2_5	1591	0	1591	gi|527212039|gb|ATLV01025608.1|	30712	7819	10052	4	984,248,141,218,	0,984,1232,1373,	7819,8872,9191,9834,
657	4	0	0	0	0	0	0	+	CL1942.Contig1_5	661	0	661	gi|527224932|gb|ATLV01013263.1|	28652	12471	13132	1	661,	0,	12471,
604	24	0	0	0	0	0	0	-	CL1943.Contig1_5	628	0	628	gi|527213931|gb|ATLV01023716.1|	42053	35558	36186	1	628,	0,	35558,
187	0	0	0	0	0	0	0	-	CL1945.Contig1_5	297	0	187	gi|527212514|gb|ATLV01025133.1|	58670	1407	1594	1	187,	110,	1407,
255	0	0	0	0	0	0	0	-	CL1945.Contig2_5	255	0	255	gi|527212514|gb|ATLV01025133.1|	58670	1339	1594	1	255,	0,	1339,
411	3	0	0	0	0	2	178	-	CL1946.Contig1_5	414	0	414	gi|527223361|gb|ATLV01014834.1|	15234	13950	14542	3	71,156,187,	0,71,227,	13950,14103,14355,
177	0	0	0	0	0	0	0	-	CL1946.Contig2_5	212	0	177	gi|527223361|gb|ATLV01014834.1|	15234	14365	14542	1	177,	35,	14365,
1493	0	0	0	0	0	5	3331	+	CL1947.Contig1_5	1493	0	1493	gi|527213429|gb|ATLV01024218.1|	67836	36955	41779	6	462,378,252,145,183,73,	0,462,840,1092,1237,1420,	36955,37696,38152,41234,41458,41706,
1112	0	0	0	0	0	2	357	+	CL1947.Contig2_5	1125	0	1112	gi|527213429|gb|ATLV01024218.1|	67836	36955	38424	3	462,378,272,	0,462,840,	36955,37696,38152,
1464	0	0	0	0	0	0	0	-	CL1948.Contig1_5	1464	0	1464	gi|527213464|gb|ATLV01024183.1|	60979	26737	28201	1	1464,	0,	26737,
1215	3	0	0	3	6	2	2495	-	CL1949.Contig1_5	1224	0	1224	gi|527216303|gb|ATLV01021344.1|	45561	5009	8722	5	382,399,129,58,250,	0,382,783,915,974,	5009,7883,8285,8414,8472,
422	2	0	0	0	0	0	0	-	CL1949.Contig2_5	424	0	424	gi|527216303|gb|ATLV01021344.1|	45561	5009	5433	1	424,	0,	5009,
2305	23	0	0	3	9	7	1532	+	CL194.Contig1_5	4250	0	2337	gi|527224742|gb|ATLV01013453.1|	8197	4337	8197	10	408,560,201,89,234,128,99,133,109,367,	0,409,972,1173,1267,1501,1629,1728,1861,1970,	4337,4745,5306,5508,5597,5840,6031,6213,6423,7830,
2305	23	0	0	3	9	7	1532	+	CL194.Contig2_5	4187	0	2337	gi|527224742|gb|ATLV01013453.1|	8197	4337	8197	10	408,560,201,89,234,128,99,133,109,367,	0,409,972,1173,1267,1501,1629,1728,1861,1970,	4337,4745,5306,5508,5597,5840,6031,6213,6423,7830,
2305	23	0	0	3	9	7	1532	+	CL194.Contig3_5	3863	0	2337	gi|527224742|gb|ATLV01013453.1|	8197	4337	8197	10	408,560,201,89,234,128,99,133,109,367,	0,409,972,1173,1267,1501,1629,1728,1861,1970,	4337,4745,5306,5508,5597,5840,6031,6213,6423,7830,
2305	23	0	0	3	9	7	1532	+	CL194.Contig4_5	3800	0	2337	gi|527224742|gb|ATLV01013453.1|	8197	4337	8197	10	408,560,201,89,234,128,99,133,109,367,	0,409,972,1173,1267,1501,1629,1728,1861,1970,	4337,4745,5306,5508,5597,5840,6031,6213,6423,7830,
2305	23	0	0	3	9	7	1532	+	CL194.Contig5_5	2629	0	2337	gi|527224742|gb|ATLV01013453.1|	8197	4337	8197	10	408,560,201,89,234,128,99,133,109,367,	0,409,972,1173,1267,1501,1629,1728,1861,1970,	4337,4745,5306,5508,5597,5840,6031,6213,6423,7830,
983	7	0	0	1	3	4	2565	+	CL194.Contig6_5	1858	0	993	gi|527224741|gb|ATLV01013454.1|	17820	3269	6824	6	310,122,133,129,205,91,	0,310,432,568,697,902,	3269,5736,5867,6000,6452,6733,
918	5	0	0	1	3	4	1078	+	CL194.Contig7_5	1791	0	926	gi|527224741|gb|ATLV01013454.1|	17820	4823	6824	6	243,122,133,129,205,91,	0,243,365,501,630,835,	4823,5736,5867,6000,6452,6733,
862	4	0	0	0	0	0	0	+	CL194.Contig8_5	1471	605	1471	gi|527224740|gb|ATLV01013455.1|	17824	46	912	1	866,	605,	46,
2247	9	0	0	3	6	3	1396	-	CL1950.Contig1_5	2673	0	2262	gi|527224917|gb|ATLV01013278.1|	19709	1943	5595	7	5,123,293,169,1125,228,313,	411,418,541,834,1003,2131,2360,	1943,1948,3319,3685,3929,5054,5282,
787	4	0	0	0	0	1	63	+	CL1952.Contig1_5	791	0	791	gi|527236010|gb|ATLV01002185.1|	1230	113	967	2	288,503,	0,288,	113,464,
290	1	0	0	0	0	1	68	+	CL1952.Contig2_5	291	0	291	gi|527236010|gb|ATLV01002185.1|	1230	608	967	2	139,152,	0,139,	608,815,
1509	0	0	0	0	0	4	297	-	CL1953.Contig1_5	1509	0	1509	gi|527224958|gb|ATLV01013237.1|	44273	16674	18480	5	948,140,174,38,209,	0,948,1088,1262,1300,	16674,17692,17911,18156,18271,
1475	0	0	0	0	0	4	297	-	CL1953.Contig2_5	1509	0	1475	gi|527224958|gb|ATLV01013237.1|	44273	16708	18480	5	914,140,174,38,209,	34,948,1088,1262,1300,	16708,17692,17911,18156,18271,
505	0	0	0	0	0	2	910	+	CL1954.Contig1_5	509	4	509	gi|527222977|gb|ATLV01015218.1|	45242	20433	21848	3	269,136,100,	4,273,409,	20433,21188,21748,
788	1	0	0	0	0	3	2573	-	CL1955.Contig1_5	789	0	789	gi|527217477|gb|ATLV01020170.1|	13324	8965	12327	4	152,314,230,93,	0,152,466,696,	8965,10561,11246,12234,
571	2	0	0	0	0	3	2789	-	CL1955.Contig2_5	573	0	573	gi|527217477|gb|ATLV01020170.1|	13324	8965	12327	4	152,98,230,93,	0,152,250,480,	8965,10031,11246,12234,
513	0	0	0	0	0	1	1444	-	CL1955.Contig3_5	513	0	513	gi|527217477|gb|ATLV01020170.1|	13324	8965	10922	2	152,361,	0,152,	8965,10561,
474	1	0	0	0	0	2	2887	-	CL1955.Contig4_5	475	0	475	gi|527217477|gb|ATLV01020170.1|	13324	8965	12327	3	152,230,93,	0,152,382,	8965,11246,12234,
684	0	0	0	0	0	2	1144	-	CL1956.Contig1_5	684	0	684	gi|527214406|gb|ATLV01023241.1|	71596	40690	42518	3	155,128,401,	0,155,283,	40690,40919,42117,
365	0	0	0	0	0	1	74	-	CL1956.Contig2_5	365	0	365	gi|527214406|gb|ATLV01023241.1|	71596	40690	41129	2	155,210,	0,155,	40690,40919,
349	0	0	0	0	0	2	1479	-	CL1956.Contig3_5	349	0	349	gi|527214406|gb|ATLV01023241.1|	71596	40690	42518	3	155,128,66,	0,155,283,	40690,40919,42452,
348	0	0	0	0	0	1	91	-	CL1956.Contig4_5	348	0	348	gi|527214406|gb|ATLV01023241.1|	71596	40690	41129	2	178,170,	0,178,	40690,40959,
157	0	0	0	0	0	0	0	+	CL1957.Contig1_5	219	0	157	gi|527213702|gb|ATLV01023945.1|	190585	162644	162801	1	157,	0,	162644,
404	5	0	0	0	0	1	88	-	CL1958.Contig1_5	409	0	409	gi|527214988|gb|ATLV01022659.1|	27717	4618	5115	2	184,225,	0,184,	4618,4890,
312	8	0	0	0	0	2	178	-	CL1958.Contig2_5	320	0	320	gi|527232083|gb|ATLV01006112.1|	8099	56	554	3	184,62,74,	0,184,246,	56,329,480,
433	0	0	0	0	0	2	127	-	CL1959.Contig1_5	433	0	433	gi|527213697|gb|ATLV01023950.1|	118055	66934	67494	3	170,161,102,	0,170,331,	66934,67166,67392,
395	0	0	0	0	0	2	165	-	CL1959.Contig2_5	395	0	395	gi|527213697|gb|ATLV01023950.1|	118055	66934	67494	3	170,123,102,	0,170,293,	66934,67204,67392,
505	2	0	0	0	0	2	1931	+	CL195.Contig1_5	507	0	507	gi|527215849|gb|ATLV01021798.1|	22560	18020	20458	3	260,153,94,	0,260,413,	18020,19084,20364,
622	0	0	0	0	0	0	0	+	CL1960.Contig1_5	622	0	622	gi|527224935|gb|ATLV01013260.1|	2771	1252	1874	1	622,	0,	1252,
471	2	0	0	0	0	0	0	-	CL1960.Contig2_5	473	0	473	gi|527226963|gb|ATLV01011232.1|	7269	6490	6963	1	473,	0,	6490,
548	0	0	0	0	0	0	0	-	CL1961.Contig1_5	548	0	548	gi|527213846|gb|ATLV01023801.1|	15767	3048	3596	1	548,	0,	3048,
465	0	0	0	0	0	1	83	-	CL1961.Contig2_5	465	0	465	gi|527213846|gb|ATLV01023801.1|	15767	3048	3596	2	179,286,	0,179,	3048,3310,
718	0	0	0	0	0	4	13330	-	CL1962.Contig1_5	718	0	718	gi|527225821|gb|ATLV01012374.1|	101357	56422	70470	5	271,96,71,97,183,	0,271,367,438,535,	56422,56772,60379,60526,70287,
651	1	0	0	0	0	4	8089	-	CL1962.Contig2_5	652	0	652	gi|527225821|gb|ATLV01012374.1|	101357	56422	65163	5	271,96,71,97,117,	0,271,367,438,535,	56422,56772,60379,60526,65046,
554	2	0	0	0	0	4	289	+	CL1963.Contig1_5	556	0	556	gi|527220643|gb|ATLV01017552.1|	2300	580	1425	5	9,177,103,140,127,	0,9,186,289,429,	580,661,913,1081,1298,
482	1	0	0	0	0	4	289	+	CL1963.Contig2_5	555	0	483	gi|527220643|gb|ATLV01017552.1|	2300	580	1352	5	9,177,103,140,54,	0,9,186,289,429,	580,661,913,1081,1298,
[truncated: 35,888 more rows]
