# Supplementary material for: De novo transcriptome sequencing and sequence analysis of the malaria vector Anopheles sinensis (Diptera: Culicidae)
Source: Parasit Vectors. 2014 Jul 7;7:314. doi: 10.1186/1756-3305-7-314 (PMC4105132; doi:10.1186/1756-3305-7-314)
Supplement: Additional file 4 — The ID and FPKM of unigenes, and the CBI, Nc and GC3 of ORF in each unigene in An. sinensis. [file 1756-3305-7-314-S4.xls]

## Sheet: Additional file 2
Additional file 4. The ID and FPKM of unigenes, and the CBI, Nc and GC3 of ORF in each unigene in An. sinensis.
Unigene ID	FPKM	Log10FPKM	CBI	Nc	GC3
CL1.Contig1_5	14.7548	1.16893	0.112	57.61	0.534
CL1.Contig2_5	0.6438	-0.191249	0.018	39.38	0.278
CL2.Contig1_5	1.066	0.0277572	0.145	36.86	0.748
CL2.Contig2_5	4.2802	0.631464	0.087	49.57	0.808
CL4.Contig1_5	5.209	0.716754	0.158	53.44	0.421
CL4.Contig2_5	10.1056	1.00456	0.102	56.44	0.386
CL7.Contig1_5	21.5742	1.33393	0.084	55.46	0.632
CL7.Contig2_5	47.7848	1.67929	0.077	50.73	0.657
CL7.Contig3_5	7.8892	0.897033	0.027	45.66	0.652
CL12.Contig1_5	36.6847	1.56448	0.381	30.68	0.798
CL12.Contig2_5	2.8325	0.45217	0.401	31.43	0.801
CL12.Contig3_5	10.3736	1.01593	0.376	30.2	0.801
CL12.Contig4_5	0.1365	-0.864867	0.396	30.93	0.803
CL12.Contig5_5	12.8479	1.10883	0.252	32.79	0.829
CL12.Contig6_5	49.2828	1.6927	0.271	33.01	0.832
CL13.Contig1_5	7.6542	0.8839	-0.032	51.24	0.562
CL13.Contig2_5	23.6589	1.37399	-0.047	38.3	0.58
CL14.Contig1_5	0.4531	-0.343806	0.367	34.47	0.907
CL14.Contig2_5	5.306	0.724767	0.25	39.09	0.797
CL16.Contig2_5	0.4582	-0.338945	0.106	53.6	0.657
CL16.Contig3_5	0.8057	-0.0938266	0.106	53.6	0.657
CL17.Contig1_5	35.703	1.5527	0.045	57.39	0.604
CL17.Contig2_5	3.0311	0.4816	0.045	57.39	0.604
CL18.Contig1_5	15.0293	1.17694	0.074	54.54	0.643
CL18.Contig2_5	4.5918	0.661983	0.05	56.94	0.615
CL22.Contig1_5	1.7122	0.233554	0.085	50.71	0.66
CL22.Contig2_5	0.2653	-0.576263	0.085	50.71	0.66
CL23.Contig1_5	13.3172	1.12441	0.214	34.06	0.751
CL23.Contig2_5	3.2777	0.515569	0.199	30.96	0.796
CL23.Contig3_5	3.6325	0.560206	0.18	29.59	0.786
CL23.Contig4_5	2.8093	0.448598	0.225	33.72	0.766
CL23.Contig5_5	7.3934	0.868844	0.155	28.99	0.786
CL23.Contig6_5	8.3976	0.924155	0.155	28.99	0.786
CL23.Contig7_5	3.4668	0.539929	0.18	29.59	0.786
CL25.Contig1_5	1.3162	0.119322	0.06	57.03	0.464
CL25.Contig2_5	0.4135	-0.383524	0.06	57.03	0.464
CL25.Contig3_5	0.5357	-0.271078	0.06	57.03	0.464
CL25.Contig4_5	0.3194	-0.495665	0.06	57.03	0.464
CL26.Contig1_5	4.0822	0.610894	0.099	45.27	0.61
CL26.Contig3_5	9.6283	0.98355	0.144	52.77	0.674
CL28.Contig1_5	9.706	0.98704	0.163	61	0.615
CL29.Contig1_5	0.0638	-1.19518	0.191	43.8	0.735
CL29.Contig2_5	0.2169	-0.66374	0.23	43.84	0.731
CL29.Contig3_5	2.3112	0.363838	0.268	35.38	0.826
CL29.Contig4_5	0.8639	-0.0635365	0.325	35.51	0.818
CL30.Contig1_5	1.9954	0.30003	-0.141	33.85	0.748
CL33.Contig1_5	31.4926	1.49821	0.17	41.51	0.734
CL33.Contig2_5	667.819	2.82466	0.304	32.59	0.828
CL37.Contig1_5	6.5894	0.818846	0.141	53.99	0.728
CL37.Contig2_5	1.9544	0.291013	0.129	43.75	0.69
CL38.Contig1_5	37.5689	1.57483	0.151	49.11	0.647
CL39.Contig1_5	8.7885	0.943915	0.19	52.61	0.634
CL39.Contig2_5	1.2686	0.103325	0.254	48.68	0.65
CL40.Contig1_5	0.2051	-0.688034	0.26	37.55	0.836
CL40.Contig2_5	0.3183	-0.497163	0.26	37.55	0.836
CL41.Contig1_5	8.3931	0.923922	0.239	38.48	0.783
CL43.Contig1_5	16.2655	1.21127	0.145	54.56	0.638
CL43.Contig2_5	1.155	0.062582	0.154	53.59	0.653
CL44.Contig1_5	0	#NUM!	0.216	43.54	0.752
CL44.Contig2_5	0	#NUM!	0.216	43.54	0.752
CL44.Contig3_5	0	#NUM!	0.216	43.54	0.752
CL44.Contig4_5	0	#NUM!	0.216	43.54	0.752
CL46.Contig1_5	2.0094	0.303066	0.228	52.42	0.641
CL46.Contig2_5	3.6352	0.560528	0.236	51.18	0.651
CL47.Contig1_5	14.6145	1.16478	0.118	55.11	0.627
CL47.Contig2_5	2.1436	0.331144	0.095	50.75	0.665
CL50.Contig1_5	3.2653	0.513923	-0.033	58.37	0.494
CL50.Contig2_5	1.146	0.0591846	-0.05	60.18	0.52
CL50.Contig3_5	2.4428	0.387888	-0.053	58.37	0.506
CL50.Contig4_5	1.0038	0.00164719	-0.074	60.18	0.533
CL51.Contig1_5	0.3517	-0.453828	0.288	33.7	0.85
CL51.Contig2_5	0.1291	-0.889074	0.214	36.36	0.83
CL52.Contig1_5	9.4413	0.975032	0.064	61	0.531
CL52.Contig2_5	8.4065	0.924615	-0.024	*****	0.492
CL53.Contig1_5	4.2998	0.633448	0.23	39.47	0.766
CL53.Contig2_5	1.2625	0.101231	0.23	39.47	0.766
CL54.Contig1_5	1.1906	0.0757659	0.236	42.59	0.761
CL54.Contig2_5	0.2046	-0.689094	0.24	35.43	0.782
CL55.Contig1_5	0.087	-1.06048	0.025	59.37	0.565
CL55.Contig2_5	0	#NUM!	0.025	59.37	0.565
CL55.Contig3_5	0	#NUM!	0.025	59.37	0.565
CL55.Contig6_5	2.7652	0.441727	-0.02	49.55	0.54
CL56.Contig1_5	23.792	1.37643	0.034	47.97	0.652
CL57.Contig1_5	6.594	0.819149	0.169	41.08	0.741
CL57.Contig2_5	0.3513	-0.454322	0.18	42.96	0.688
CL59.Contig1_5	0.719	-0.143271	0.208	45.69	0.716
CL59.Contig2_5	4.7061	0.672661	0.214	43.57	0.73
CL59.Contig3_5	0.0205	-1.68825	0.165	47.03	0.688
CL59.Contig4_5	1.0675	0.0283679	0.177	47.34	0.673
CL60.Contig1_5	3.6308	0.560002	0.162	40.24	0.505
CL61.Contig1_5	20.0198	1.30146	0.317	42.28	0.798
CL61.Contig2_5	18.9742	1.27816	0.367	36.52	0.833
CL65.Contig1_5	5.3284	0.726597	0.149	42.67	0.732
CL65.Contig2_5	18.257	1.26143	0.149	42.67	0.732
CL65.Contig3_5	3.4588	0.538925	0.149	42.67	0.732
CL66.Contig1_5	0	#NUM!	0.227	36.18	0.839
CL66.Contig2_5	2.4171	0.383295	0.202	36.61	0.82
CL67.Contig1_5	10.3744	1.01596	0.061	55.2	0.607
CL67.Contig2_5	0.6434	-0.191519	0.102	45.44	0.535
CL68.Contig1_5	403.178	2.6055	0.252	34.73	0.792
CL68.Contig2_5	474.367	2.67611	0.266	33.38	0.829
CL69.Contig1_5	0.1883	-0.72515	0.118	57.52	0.575
CL69.Contig2_5	44.0576	1.64402	0.119	57.39	0.573
CL69.Contig3_5	5.5818	0.746774	0.121	57.63	0.579
CL70.Contig1_5	12.1236	1.08363	0.101	50.64	0.676
CL71.Contig1_5	2.3023	0.362162	0.056	59.16	0.483
CL71.Contig2_5	1.4385	0.15791	0.059	59.7	0.494
CL72.Contig1_5	3.9952	0.601539	0.397	35.31	0.844
CL72.Contig2_5	0.4258	-0.370794	0.441	35.53	0.856
CL73.Contig1_5	0.0171	-1.767	0.234	37.75	0.831
CL73.Contig2_5	0	#NUM!	0.234	37.75	0.831
CL73.Contig3_5	0	#NUM!	0.234	37.75	0.831
CL73.Contig4_5	0.8881	-0.0515381	0.234	37.75	0.831
CL77.Contig1_5	0.8446	-0.0733489	0.354	32.47	0.771
CL77.Contig2_5	0.4817	-0.317223	0.354	32.47	0.771
CL77.Contig3_5	0.3427	-0.465086	0.354	32.47	0.771
CL79.Contig1_5	84.1691	1.92515	0.165	38.88	0.753
CL79.Contig2_5	18.859	1.27552	0.172	38.11	0.75
CL79.Contig3_5	11.0723	1.04424	0.175	37.15	0.768
CL80.Contig1_5	0.0998	-1.00087	0.069	52.7	0.653
CL80.Contig2_5	1.043	0.0182843	0.132	48.81	0.665
CL81.Contig1_5	0.2737	-0.562725	0.309	38.8	0.874
CL81.Contig2_5	0.7162	-0.144966	0.285	36.62	0.874
CL82.Contig1_5	7.3033	0.863519	0.227	28.36	0.633
CL83.Contig1_5	1.0088	0.00380507	0.199	47.06	0.655
CL83.Contig2_5	0.0648	-1.18842	0.199	47.06	0.655
CL83.Contig3_5	8.9104	0.949897	0.198	49.55	0.665
CL84.Contig1_5	0.9375	-0.0280287	0.094	44.62	0.686
CL84.Contig2_5	0.2645	-0.577574	0.14	52.92	0.671
CL86.Contig1_5	0.2065	-0.68508	0.079	61	0.411
CL86.Contig2_5	3.5261	0.547295	0.032	60.72	0.4
CL87.Contig1_5	4.9226	0.692195	0.112	47.47	0.673
CL87.Contig2_5	1.2839	0.108531	0.107	47.09	0.678
CL88.Contig2_5	5.4699	0.737979	0.112	46.58	0.688
CL88.Contig3_5	1.2851	0.108937	0.095	45.74	0.696
CL90.Contig1_5	0.4723	-0.325782	0.163	52.6	0.603
CL90.Contig2_5	0.4775	-0.321027	0.163	52.6	0.603
CL91.Contig1_5	0.3354	-0.474437	0.115	59.69	0.674
CL91.Contig2_5	0	#NUM!	0.115	59.69	0.674
CL92.Contig1_5	14.7833	1.16977	0.218	40.85	0.715
CL92.Contig2_5	10.0575	1.00249	0.384	40.49	0.746
CL93.Contig1_5	0	#NUM!	0.184	41.74	0.751
CL93.Contig2_5	0.1241	-0.906228	0.184	41.74	0.751
CL94.Contig1_5	15.6188	1.19365	0.229	42.89	0.767
CL94.Contig2_5	64.9389	1.8125	0.217	42.85	0.755
CL94.Contig4_5	4.2258	0.625909	0.272	41.87	0.75
CL95.Contig1_5	569.963	2.75585	0.451	28.06	0.933
CL95.Contig2_5	1679.47	3.22517	0.259	36.36	0.736
CL95.Contig3_5	2.321	0.365675	0.429	43.62	0.652
CL97.Contig1_5	144.251	2.15912	0.298	37.34	0.795
CL98.Contig1_5	11.2958	1.05292	0.038	49.37	0.6
CL98.Contig2_5	10.5462	1.0231	0.039	49.37	0.601
CL98.Contig3_5	0.1308	-0.883392	-0.162	50.4	0.339
CL100.Contig2_5	0.2236	-0.650528	0.046	49.34	0.567
CL100.Contig4_5	0.1918	-0.717151	0.065	55.89	0.569
CL100.Contig5_5	0.1626	-0.788879	0.107	46.49	0.603
CL100.Contig6_5	0.1852	-0.732359	0.138	44.04	0.611
CL101.Contig1_5	2.0464	0.310991	0.093	49.13	0.594
CL101.Contig2_5	1.1951	0.0774042	0.109	49.09	0.628
CL103.Contig1_5	8.3614	0.922279	0.33	48.39	0.432
CL103.Contig2_5	14.3285	1.1562	0.376	56.25	0.439
CL104.Contig1_5	1.9391	0.2876	0.28	47.38	0.66
CL104.Contig2_5	0	#NUM!	0.296	46.7	0.672
CL106.Contig1_5	55.3069	1.74278	0.065	47.81	0.66
CL109.Contig1_5	0.9783	-0.00952795	0.048	61	0.551
CL109.Contig2_5	0.0993	-1.00305	0.048	61	0.551
CL109.Contig3_5	0.4088	-0.388489	0.048	61	0.551
CL111.Contig1_5	2.0646	0.314836	0.325	41.58	0.753
CL111.Contig2_5	1.6106	0.206988	0.325	41.58	0.753
CL112.Contig1_5	0.0559	-1.25259	0.262	37.27	0.806
CL112.Contig2_5	0.0939	-1.02733	0.262	37.27	0.806
CL112.Contig3_5	1.248	0.0962146	0.262	37.27	0.806
CL112.Contig4_5	0.9385	-0.0275657	0.262	37.27	0.806
CL112.Contig5_5	0.9029	-0.0443603	0.275	39.39	0.777
CL113.Contig1_5	2.038	0.309204	0.114	41.93	0.678
CL113.Contig2_5	2.3277	0.366927	0.129	41.58	0.682
CL114.Contig1_5	4.883	0.688687	0.007	55.34	0.593
CL114.Contig2_5	0.1158	-0.936291	0.031	59.34	0.528
CL115.Contig1_5	9.9982	0.999922	0.117	47.84	0.706
CL115.Contig2_5	1.8154	0.258972	0.175	45.88	0.749
CL117.Contig1_5	4.7147	0.673454	0.166	55.96	0.631
CL117.Contig3_5	0.7111	-0.148069	0.166	55.96	0.631
CL117.Contig4_5	4.0566	0.608162	0.063	55.83	0.611
CL117.Contig7_5	4.2879	0.632245	0.145	45.28	0.692
CL118.Contig1_5	0.6112	-0.213817	-0.015	48.57	0.516
CL118.Contig2_5	0.2699	-0.568797	0.007	42.64	0.533
CL118.Contig3_5	1.8214	0.260405	-0.159	51.87	0.388
CL120.Contig1_5	19.0367	1.27959	0.058	39.05	0.754
CL121.Contig1_5	0.7559	-0.121536	0.166	53.07	0.63
CL121.Contig2_5	0.2523	-0.598083	0.166	53.07	0.63
CL122.Contig2_5	2.2544	0.353031	0.062	38.97	0.7
CL123.Contig1_5	0.8113	-0.0908185	0.101	50.06	0.642
CL123.Contig2_5	1.7508	0.243237	0.162	53.15	0.667
CL124.Contig1_5	3.9896	0.600929	0.12	58.19	0.554
CL124.Contig2_5	0.1445	-0.840132	0.12	58.19	0.554
CL127.Contig1_5	7.5821	0.87979	0.254	44.48	0.756
CL127.Contig2_5	1.9964	0.300248	0.254	44.48	0.756
CL127.Contig3_5	0.4605	-0.33677	0.254	44.48	0.756
CL128.Contig1_5	1151.78	3.06137	0.339	37.61	0.726
CL129.Contig1_5	1.071	0.0297895	0.213	46.81	0.719
CL129.Contig2_5	2.142	0.330819	0.182	44.14	0.721
CL130.Contig1_5	0	#NUM!	0.14	46.02	0.727
CL130.Contig2_5	0	#NUM!	0.149	43.57	0.74
CL130.Contig3_5	0	#NUM!	0.084	48.07	0.718
CL130.Contig4_5	0	#NUM!	0.099	39.68	0.754
CL131.Contig2_5	2.4576	0.390511	0.105	45.28	0.438
CL132.Contig1_5	2.7662	0.441884	0.042	58.5	0.544
CL132.Contig2_5	1.0246	0.0105544	0.042	58.5	0.544
CL132.Contig3_5	2.8925	0.461273	0.042	58.5	0.544
CL133.Contig1_5	3.3403	0.523785	0.207	55.43	0.628
CL133.Contig2_5	1.9401	0.287824	0.207	55.43	0.628
CL133.Contig3_5	0.4924	-0.307682	0.207	55.43	0.628
CL134.Contig1_5	69.7775	1.84372	0.23	45.03	0.684
CL134.Contig2_5	1.9194	0.283165	0.184	49.58	0.649
CL135.Contig1_5	1.1517	0.0613394	0.187	35.31	0.701
CL135.Contig2_5	0.4012	-0.396639	0.203	35.41	0.696
CL136.Contig1_5	8.3697	0.92271	0.224	36.14	0.854
CL136.Contig2_5	18.8977	1.27641	0.224	36.14	0.854
CL136.Contig3_5	12.8239	1.10802	0.224	36.14	0.854
CL138.Contig1_5	24.7216	1.39308	0.019	58.68	0.595
CL138.Contig2_5	12.8936	1.11037	0.019	58.68	0.595
CL139.Contig1_5	1.1129	0.0464561	0.135	56.41	0.594
CL141.Contig1_5	0.4983	-0.302509	0.101	52.48	0.642
CL141.Contig2_5	1.1852	0.0737916	0.068	53.64	0.593
CL141.Contig3_5	0.8142	-0.0892689	0.102	53.98	0.615
CL141.Contig4_5	0.0763	-1.11748	0.077	53.4	0.594
CL141.Contig5_5	0.111	-0.954677	0.029	53.67	0.513
CL141.Contig6_5	1.2208	0.0866445	0.081	52.41	0.531
CL141.Contig7_5	0.1439	-0.841939	0.039	55.89	0.541
CL141.Contig8_5	1.0241	0.0103424	0.032	53.13	0.511
CL142.Contig1_5	3.121	0.494294	0.237	40.25	0.764
CL142.Contig2_5	0.291	-0.536107	0.458	39	0.738
CL143.Contig1_5	99.1035	1.99609	0.306	35.51	0.848
CL143.Contig2_5	4.2072	0.623993	0.268	35.35	0.867
CL144.Contig1_5	1.2389	0.0930363	0.07	57.27	0.736
CL145.Contig1_5	3.8015	0.579955	0.292	45.5	0.739
CL145.Contig2_5	7.7508	0.889347	0.311	41.51	0.779
CL146.Contig1_5	54.7564	1.73843	0.182	35.02	0.84
CL146.Contig2_5	1755.06	3.24429	0.243	32.24	0.827
CL146.Contig3_5	0.0313	-1.50446	0.161	41.34	0.709
CL146.Contig4_5	13.6083	1.1338	0.154	42.52	0.695
CL146.Contig5_5	0.6007	-0.221342	0.161	41.34	0.709
CL146.Contig6_5	1.0525	0.0222221	0.196	32.95	0.803
CL146.Contig7_5	0.7069	-0.150642	0.196	32.95	0.803
CL147.Contig1_5	17.4256	1.24119	0.172	50.03	0.602
CL149.Contig1_5	1.9114	0.281352	0.146	37.17	0.785
CL149.Contig2_5	1.4422	0.159025	0.146	37.17	0.785
CL150.Contig1_5	22.5439	1.35303	0.131	44.55	0.753
CL150.Contig2_5	0.7503	-0.124765	-0.024	53.98	0.648
CL152.Contig1_5	418.806	2.62201	0.333	29.24	0.878
CL152.Contig2_5	0.114	-0.943095	0.24	37.18	0.738
CL152.Contig3_5	0.5945	-0.225848	0.214	35.55	0.759
CL152.Contig4_5	0.2406	-0.618704	0.24	37.18	0.738
CL152.Contig5_5	0.1805	-0.743523	0.273	37.23	0.74
CL152.Contig6_5	0	#NUM!	0.247	35.57	0.762
CL152.Contig7_5	0.6367	-0.196065	0.273	37.23	0.74
CL153.Contig1_5	1.9959	0.300139	0.132	44.59	0.708
CL154.Contig1_5	5.7475	0.759479	0.168	39.98	0.723
CL154.Contig2_5	1.856	0.268578	0.237	35.32	0.778
CL155.Contig1_5	2.1257	0.327502	0.252	43.96	0.636
CL155.Contig2_5	0.8715	-0.0597326	0.289	48.12	0.559
CL156.Contig1_5	21.608	1.33461	0.167	44.95	0.712
CL157.Contig1_5	11.6915	1.06787	-0.091	58.05	0.423
CL157.Contig2_5	4.3656	0.640044	-0.011	48.94	0.494
CL158.Contig1_5	67.9577	1.83224	0.105	28.42	0.827
CL158.Contig2_5	6.0973	0.785138	0.105	28.42	0.827
CL158.Contig3_5	2.1892	0.340285	0.058	29.64	0.841
CL158.Contig4_5	3.99	0.600973	0.058	29.64	0.841
CL158.Contig5_5	2.2225	0.346842	0.034	30.87	0.856
CL158.Contig6_5	4.9835	0.697534	0.034	30.87	0.856
CL160.Contig1_5	0.1255	-0.901356	0.134	47.14	0.678
CL160.Contig2_5	0.4339	-0.36261	0.137	45.7	0.694
CL160.Contig3_5	19.1307	1.28173	0.162	47.92	0.662
CL160.Contig4_5	0	#NUM!	0.123	49.35	0.634
CL160.Contig5_5	0.1993	-0.700493	0.139	46.81	0.682
CL160.Contig6_5	1.3804	0.140005	0.139	46.81	0.682
CL161.Contig1_5	27.8559	1.44492	0.151	50.25	0.706
CL162.Contig1_5	4.8834	0.688722	0.366	35.57	0.895
CL162.Contig2_5	1.2269	0.0888092	0.366	35.57	0.895
CL162.Contig3_5	2.0211	0.305588	0.366	35.57	0.895
CL163.Contig1_5	5.3267	0.726458	0.097	52.44	0.606
CL163.Contig2_5	0.2478	-0.605899	0.097	52.44	0.606
CL165.Contig1_5	5.3698	0.729958	0.307	41.52	0.67
CL166.Contig1_5	0.9064	-0.0426801	0.035	50.74	0.573
CL166.Contig2_5	0.1575	-0.802719	0.014	52.03	0.468
CL167.Contig1_5	5.3781	0.730629	0.138	49.68	0.702
CL167.Contig2_5	0.3191	-0.496073	-0.026	61	0.577
CL169.Contig1_5	0	#NUM!	-0.087	59.02	0.448
CL169.Contig2_5	0.0595	-1.22548	-0.087	59.02	0.448
CL170.Contig1_5	0.1158	-0.936291	0.027	49.69	0.54
CL170.Contig2_5	2.4339	0.386303	0.045	50.54	0.522
CL171.Contig1_5	0.4353	-0.361211	0.124	52.98	0.608
CL171.Contig2_5	0.4881	-0.311491	0.126	52.89	0.611
CL171.Contig3_5	0.3165	-0.499626	0.075	56.86	0.581
CL171.Contig4_5	0	#NUM!	0.073	53.14	0.584
CL172.Contig1_5	5.3807	0.730839	0.199	52.01	0.746
CL172.Contig2_5	2.5275	0.402691	0.249	46.69	0.762
CL173.Contig1_5	8.1492	0.911115	0.113	54.38	0.631
CL173.Contig2_5	0.5884	-0.230327	0.098	54.17	0.63
CL174.Contig1_5	0.0734	-1.1343	0.22	39.28	0.746
CL174.Contig2_5	0.3677	-0.434506	0.22	39.28	0.746
CL174.Contig3_5	0.0941	-1.02641	0.227	38.17	0.76
CL174.Contig4_5	0.1132	-0.946154	0.227	38.17	0.76
CL175.Contig1_5	18.7635	1.27331	0.097	52.38	0.65
CL175.Contig2_5	0.6071	-0.21674	0.019	54.16	0.613
CL178.Contig1_5	2299.09	3.36156	0.137	35.87	0.812
CL178.Contig2_5	391.172	2.59237	0.07	37.5	0.64
CL180.Contig1_5	2.707	0.432488	0.253	46.91	0.603
CL180.Contig2_5	49.4097	1.69381	0.27	41.15	0.709
CL180.Contig3_5	100.665	2.00288	0.254	42.72	0.71
CL180.Contig4_5	6.9453	0.841691	0.196	42.52	0.694
CL181.Contig1_5	10.8501	1.03543	0.091	54.26	0.626
CL181.Contig2_5	0.3775	-0.423083	0.094	51.97	0.665
CL183.Contig1_5	13.0824	1.11669	0.126	61	0.475
CL183.Contig2_5	13.0111	1.11431	0.094	*****	0.367
CL184.Contig1_5	2.9368	0.467874	0.132	47.53	0.745
CL184.Contig2_5	1.8739	0.272746	0.132	47.53	0.745
CL186.Contig1_5	19.541	1.29095	-0.016	48.42	0.511
CL186.Contig2_5	0.9145	-0.0388163	-0.016	48.42	0.511
CL188.Contig1_5	12.8657	1.10943	0.236	40.58	0.786
CL188.Contig2_5	2.0556	0.312939	0.246	40.21	0.766
CL189.Contig1_5	17.3568	1.23947	0.114	57.03	0.523
CL190.Contig1_5	1.3377	0.126359	0.266	34.87	0.807
CL190.Contig2_5	1.4915	0.173623	0.266	34.87	0.807
CL191.Contig1_5	1.9268	0.284837	0.113	50.43	0.627
CL191.Contig2_5	0.6509	-0.186486	0.113	50.43	0.627
CL192.Contig1_5	5.8478	0.766993	0.154	45.27	0.656
CL193.Contig1_5	0	#NUM!	0.309	50.63	0.641
CL193.Contig2_5	0	#NUM!	0.422	47.65	0.654
CL193.Contig3_5	2.3195	0.365394	0.29	36.62	0.804
CL193.Contig4_5	0.0942	-1.02595	0.464	46.22	0.648
CL193.Contig5_5	8.0721	0.906987	0.251	41.38	0.764
CL193.Contig6_5	0	#NUM!	0.402	44.89	0.68
CL193.Contig7_5	0.0621	-1.20691	0.39	45.2	0.665
CL193.Contig8_5	0.0902	-1.04479	0.322	41.49	0.737
CL194.Contig1_5	0.0755	-1.12205	0.207	42.33	0.773
CL194.Contig2_5	0.4927	-0.307417	0.209	42.65	0.774
CL194.Contig3_5	0.0475	-1.32331	0.235	40.09	0.804
CL194.Contig4_5	0.0483	-1.31605	0.236	39.68	0.808
CL194.Contig5_5	0.3487	-0.457548	0.241	39.92	0.833
CL194.Contig6_5	0.5428	-0.26536	0.065	52.17	0.664
CL194.Contig7_5	2.457	0.390405	0.205	41.4	0.789
CL194.Contig8_5	0.0623	-1.20551	0.225	39.88	0.789
CL195.Contig1_5	10.8495	1.03541	0.12	49.8	0.656
CL196.Contig1_5	1.7885	0.252489	0.036	58.13	0.527
CL196.Contig2_5	2.288	0.359456	-0.042	44.19	0.464
CL196.Contig3_5	4.2974	0.633206	0.107	43.61	0.692
CL199.Contig1_5	20.4939	1.31162	0.221	47.13	0.708
CL201.Contig1_5	10.7112	1.02984	0.022	61	0.54
CL203.Contig1_5	3.18	0.502427	0.064	52.23	0.469
CL203.Contig2_5	0.6456	-0.190036	0.064	52.23	0.469
CL204.Contig1_5	1.2499	0.0968753	0.189	40.38	0.779
CL204.Contig2_5	0	#NUM!	0.15	40.02	0.768
CL205.Contig1_5	1.7088	0.232691	0.1	43.56	0.673
CL205.Contig2_5	1.3574	0.132708	0.032	48.14	0.662
CL205.Contig3_5	0.1784	-0.748605	0.043	51.96	0.607
CL207.Contig1_5	2.2457	0.351352	-0.007	61	0.569
CL208.Contig1_5	10.9527	1.03952	0.113	52.9	0.556
CL209.Contig1_5	0.7454	-0.127611	0.2	43.42	0.593
CL209.Contig2_5	1.7679	0.247458	0.207	38.33	0.6
CL210.Contig1_5	2.9982	0.476861	0.196	44.86	0.694
CL210.Contig2_5	4.8388	0.684738	0.199	43.57	0.713
CL211.Contig1_5	12.7711	1.10623	0.136	55.35	0.638
CL214.Contig1_5	392.544	2.59389	0.231	37.77	0.732
CL215.Contig1_5	1.1472	0.0596391	0.023	52.34	0.6
CL215.Contig2_5	1.1193	0.0489465	0.02	51.87	0.613
CL215.Contig3_5	5.6462	0.751756	0.022	48.93	0.55
CL218.Contig1_5	0.9168	-0.0377254	0.153	31.46	0.746
CL218.Contig2_5	0.6481	-0.188358	0.153	31.46	0.746
CL218.Contig3_5	1.5172	0.181043	0.041	44.58	0.75
CL218.Contig4_5	1.1005	0.04159	0.041	44.58	0.75
CL219.Contig1_5	194.135	2.2881	0.131	53.17	0.573
CL221.Contig1_5	2.4874	0.395746	0.268	42.84	0.692
CL222.Contig1_5	56.9139	1.75522	0.137	47.55	0.67
CL222.Contig2_5	2.4879	0.395833	0.134	48.29	0.679
CL223.Contig1_5	0.033	-1.48149	0.098	47.03	0.703
CL223.Contig2_5	0.0671	-1.17328	0.098	47.03	0.703
CL223.Contig3_5	0	#NUM!	0.098	47.03	0.703
CL223.Contig4_5	0	#NUM!	0.098	47.03	0.703
CL223.Contig5_5	0.027	-1.56864	-0.047	48.61	0.673
CL224.Contig1_5	2.9711	0.472917	0.09	36.66	0.705
CL224.Contig2_5	6.8977	0.838704	0.087	35.42	0.742
CL226.Contig1_5	137.211	2.13739	0.133	54.73	0.635
CL227.Contig1_5	0.2088	-0.68027	0.081	50.33	0.642
CL227.Contig2_5	0.5177	-0.285922	0.079	48.59	0.626
CL227.Contig3_5	2.4038	0.380898	0.081	50.33	0.642
CL227.Contig4_5	0.1319	-0.879755	0.079	48.59	0.626
CL227.Contig5_5	4.876	0.688064	0.093	53.41	0.667
CL228.Contig1_5	0.7535	-0.122917	0.153	40.26	0.731
CL228.Contig2_5	2.3862	0.377707	0.153	40.26	0.731
CL229.Contig1_5	5.4875	0.739375	0.032	*****	0.464
CL229.Contig2_5	3.3759	0.52839	0.032	*****	0.464
CL230.Contig1_5	8.0831	0.907578	0.279	48.89	0.647
CL232.Contig1_5	4.4298	0.646384	0.165	37.36	0.846
CL232.Contig2_5	12.9274	1.11151	0.261	33.99	0.816
CL233.Contig1_5	0.3449	-0.462307	0.175	42.77	0.774
CL233.Contig2_5	1.4433	0.159357	0.178	43.01	0.765
CL234.Contig1_5	7.4001	0.869238	0.184	38.46	0.656
CL234.Contig2_5	4.4014	0.643591	0.184	30.55	0.656
CL235.Contig1_5	39.0166	1.59125	0.275	43.01	0.67
CL235.Contig2_5	28.8617	1.46032	0.051	43.17	0.573
CL238.Contig1_5	17.7175	1.2484	0.095	57.68	0.458
CL239.Contig1_5	8.7313	0.941079	0.178	41.43	0.752
CL239.Contig2_5	6.1001	0.785337	0.178	41.43	0.752
CL240.Contig1_5	0.575	-0.240332	-0.083	52.89	0.338
CL240.Contig2_5	0.5387	-0.268653	-0.066	54.21	0.333
CL240.Contig3_5	0	#NUM!	-0.088	61	0.376
CL240.Contig4_5	0	#NUM!	-0.065	61	0.37
CL241.Contig1_5	9.8289	0.992505	0.164	46.81	0.677
CL242.Contig1_5	3.0254	0.480783	0.068	50.72	0.656
CL243.Contig1_5	7.835	0.894039	0.127	53.05	0.698
CL243.Contig2_5	5.6214	0.749844	0.062	56.86	0.675
CL244.Contig1_5	1.4948	0.174583	-0.006	56.26	0.554
CL244.Contig2_5	1.0186	0.00800367	-0.123	61	0.392
CL245.Contig1_5	1.4837	0.171346	0.238	40.51	0.732
CL245.Contig2_5	1.5972	0.203359	0.244	39.87	0.742
CL245.Contig3_5	1.8259	0.261477	0.13	48.72	0.684
CL245.Contig4_5	1.873	0.272538	0.128	49.2	0.683
CL245.Contig5_5	1.9758	0.295743	0.134	47.47	0.697
CL245.Contig6_5	1.9269	0.284859	0.131	48.37	0.695
CL248.Contig2_5	1.3632	0.13456	0.222	36.93	0.77
CL249.Contig1_5	15.442	1.1887	0.084	36.74	0.753
CL249.Contig2_5	0.82	-0.0861861	0.08	36.44	0.757
CL249.Contig3_5	0.785	-0.10513	0.084	36.99	0.759
CL251.Contig1_5	0.2668	-0.573814	0.151	41.77	0.794
CL251.Contig2_5	0.3027	-0.518988	0.151	41.77	0.794
CL254.Contig2_5	25.63	1.40875	0.066	56.85	0.495
CL255.Contig1_5	0	#NUM!	0.363	41.86	0.788
CL255.Contig2_5	0.0928	-1.03245	0.26	48.41	0.727
CL255.Contig3_5	0.2079	-0.682146	0.348	44.76	0.873
CL255.Contig4_5	0	#NUM!	0.348	44.76	0.873
CL257.Contig1_5	2.0076	0.302677	-0.123	50.45	0.605
CL257.Contig2_5	4.5611	0.65907	0.163	35.61	0.695
CL259.Contig1_5	3.2908	0.517301	0.125	59.34	0.52
CL259.Contig2_5	5.6843	0.754677	0.125	59.34	0.52
CL261.Contig1_5	8.5912	0.934054	-0.028	58.62	0.458
CL262.Contig1_5	4.3377	0.63726	0.22	39.41	0.706
CL262.Contig2_5	221.477	2.34533	0.22	39.41	0.706
CL263.Contig1_5	12.7838	1.10666	-0.086	49.04	0.342
CL263.Contig2_5	21.6968	1.3364	-0.086	49.04	0.342
CL265.Contig1_5	2.1376	0.329926	0.265	41.17	0.768
CL265.Contig2_5	0.1967	-0.706196	0.265	41.17	0.768
CL267.Contig1_5	0.3862	-0.413188	0.195	38	0.775
CL267.Contig2_5	0.5793	-0.237096	0.194	38.16	0.778
CL268.Contig1_5	4.994	0.698449	-0.014	61	0.63
CL268.Contig2_5	3.3279	0.52217	0.055	61	0.624
CL268.Contig3_5	45.4645	1.65767	0.08	52.24	0.633
CL269.Contig1_5	3.3987	0.531313	0.135	57.7	0.523
CL269.Contig2_5	0.1746	-0.757956	0.094	61	0.485
CL270.Contig1_5	0.1643	-0.784362	-0.229	33.68	0.071
CL270.Contig2_5	0.6572	-0.182302	-0.229	33.68	0.071
CL272.Contig1_5	1.013	0.00560945	0.054	51.14	0.615
CL272.Contig2_5	1.6274	0.211494	0.031	40.79	0.58
CL275.Contig1_5	0.7484	-0.125866	-0.058	61	0.346
CL275.Contig2_5	15.2076	1.18206	0.038	57.73	0.473
CL276.Contig1_5	23.4855	1.3708	0.2	39.61	0.66
CL277.Contig1_5	11.0527	1.04347	0.044	51.71	0.635
CL277.Contig2_5	1.9657	0.293517	-0.014	50.25	0.606
CL278.Contig1_5	0.7869	-0.10408	0.076	51.67	0.541
CL278.Contig2_5	1.6174	0.208817	0.091	53.85	0.538
CL278.Contig3_5	1.8336	0.263305	0.091	53.85	0.538
CL278.Contig4_5	2.6757	0.427437	0.063	49.24	0.68
CL278.Contig5_5	3.1376	0.496598	0.069	49.56	0.675
CL278.Contig6_5	0	#NUM!	0.062	52.74	0.525
CL278.Contig7_5	0.9273	-0.0327797	0.099	50.72	0.563
CL278.Contig8_5	1.0914	0.0379839	0.053	51.88	0.572
CL278.Contig9_5	1.376	0.138618	0.074	51.81	0.539
CL278.Contig10_5	0.2057	-0.686766	0.06	53.03	0.524
CL278.Contig11_5	1.5112	0.179322	0.076	51.67	0.541
CL278.Contig12_5	0.0912	-1.04001	0.062	52.74	0.525
CL279.Contig1_5	2.5412	0.405039	0.162	61	0.438
CL279.Contig2_5	3.029	0.481299	0.2	45.1	0.431
CL281.Contig1_5	23.4129	1.36946	0.03	47.61	0.354
CL281.Contig2_5	23.6223	1.37332	0.03	40.48	0.347
CL281.Contig4_5	34.1474	1.53336	0.196	37.89	0.458
CL281.Contig5_5	22.2844	1.348	0.037	45.35	0.373
CL281.Contig6_5	23.1818	1.36515	0.04	45.96	0.376
CL281.Contig7_5	91.2135	1.96006	-0.049	34.26	0.429
CL283.Contig1_5	1.562	0.193681	0.185	43.06	0.69
CL283.Contig2_5	6.7575	0.829786	0.17	47.1	0.682
CL284.Contig1_5	0	#NUM!	0.011	54.32	0.545
CL284.Contig2_5	1.7041	0.231495	0.008	52.11	0.548
CL285.Contig1_5	27.5738	1.4405	0.042	60.53	0.517
CL285.Contig2_5	30.8769	1.48963	0.098	53.96	0.509
CL286.Contig1_5	229.744	2.36124	-0.004	30.82	0.722
CL287.Contig1_5	3.5639	0.551926	0.155	50.59	0.681
CL287.Contig2_5	0.4126	-0.384471	0.155	50.59	0.681
CL289.Contig1_5	22.4016	1.35028	0.201	52.13	0.656
CL294.Contig1_5	1.9062	0.280168	0.15	40.42	0.696
CL294.Contig2_5	0.6426	-0.192059	0.13	43.62	0.49
CL295.Contig1_5	0.7364	-0.132886	0.256	41.56	0.765
CL295.Contig2_5	0.9471	-0.0236042	0.103	57.8	0.646
CL296.Contig1_5	12.3248	1.09078	0.097	58.98	0.561
CL296.Contig2_5	1.5138	0.180069	0.097	58.98	0.561
CL297.Contig1_5	7.6855	0.885672	0.22	35.12	0.851
CL297.Contig2_5	0.9795	-0.00899556	0.22	35.12	0.851
CL299.Contig1_5	2.9186	0.465175	0.017	39.33	0.776
CL299.Contig2_5	1.1855	0.0739016	-0.057	42.41	0.717
CL300.Contig1_5	7.962	0.901022	0.07	44.86	0.617
CL300.Contig2_5	207.487	2.31699	0.07	44.86	0.617
CL301.Contig1_5	3.9957	0.601593	0.222	45.08	0.714
CL301.Contig2_5	0.1082	-0.965773	0.222	45.08	0.714
CL302.Contig1_5	18.0461	1.25638	0.154	53.13	0.642
CL303.Contig1_5	3.7479	0.573788	0.164	49.98	0.681
CL303.Contig2_5	0.4235	-0.373147	0.164	49.98	0.681
CL303.Contig3_5	0.6986	-0.155771	0.164	49.98	0.681
CL305.Contig1_5	6.5485	0.816142	0.063	40.76	0.815
CL306.Contig1_5	0.292	-0.534617	0.023	51.01	0.62
CL306.Contig2_5	0.5847	-0.233067	0.056	48.99	0.613
CL308.Contig1_5	1.8199	0.260048	0.096	60.43	0.504
CL308.Contig2_5	0.6825	-0.165897	0.117	55.21	0.496
CL310.Contig1_5	70.6158	1.8489	0.265	40.81	0.734
CL310.Contig2_5	39.7075	1.59887	0.265	40.81	0.734
CL312.Contig1_5	598.65	2.77717	0.345	37.37	0.771
CL312.Contig2_5	41.6971	1.62011	0.365	39.73	0.707
CL313.Contig1_5	0.0703	-1.15304	0.246	35.38	0.842
CL313.Contig2_5	0.283	-0.548214	0.163	45.9	0.756
CL313.Contig3_5	0.5166	-0.286846	0.174	45.4	0.763
CL313.Contig4_5	0.1893	-0.722849	0.246	35.38	0.842
CL313.Contig5_5	0.0868	-1.06148	0.246	35.38	0.842
CL313.Contig6_5	0.2243	-0.649171	0.241	35.23	0.84
CL313.Contig7_5	0.2251	-0.647625	0.174	45.4	0.763
CL313.Contig8_5	0.3188	-0.496482	0.174	45.4	0.763
CL314.Contig1_5	0.4959	-0.304606	0.275	47.56	0.537
CL314.Contig2_5	0.1419	-0.848018	0.275	47.56	0.537
CL317.Contig1_5	9.1406	0.960975	0.072	50.64	0.588
CL317.Contig2_5	1.1605	0.0646451	0.257	50.81	0.638
CL318.Contig1_5	12.5648	1.09916	0.241	46.78	0.673
CL318.Contig2_5	5.6038	0.748483	0.212	49.75	0.616
CL319.Contig1_5	38.9231	1.59021	0.165	50.17	0.638
CL319.Contig2_5	0.729	-0.137272	0.165	50.17	0.638
CL323.Contig2_5	21.5234	1.33291	0.211	39.91	0.608
CL324.Contig1_5	13.3392	1.12513	0.173	44.21	0.736
CL324.Contig2_5	3.2699	0.514534	0.196	44.99	0.735
CL325.Contig1_5	1.7468	0.242243	0.294	34.37	0.798
CL325.Contig2_5	3.6033	0.5567	0.294	34.37	0.798
CL328.Contig1_5	19.1514	1.2822	0.132	53.53	0.619
CL328.Contig2_5	7.9184	0.898637	0.061	55.33	0.596
CL329.Contig1_5	8.3636	0.922393	0.241	40.42	0.78
CL330.Contig1_5	2.6305	0.420038	0.122	46.22	0.69
CL330.Contig2_5	2.0144	0.304146	0.131	45.85	0.701
CL331.Contig1_5	3.3487	0.524876	0.127	59.16	0.568
CL331.Contig2_5	3.637	0.560743	0.137	60.17	0.58
CL335.Contig1_5	5.7524	0.759849	0.111	59.86	0.623
CL336.Contig1_5	1.7323	0.238623	0.141	51.14	0.57
CL336.Contig2_5	1.5916	0.201834	0.176	44.41	0.629
CL337.Contig1_5	1.9811	0.296906	0.187	57.76	0.592
CL337.Contig2_5	0.3473	-0.459295	0.188	59.8	0.626
CL338.Contig1_5	0.672	-0.172631	0.05	41.66	0.764
CL338.Contig2_5	2.0177	0.304857	0.05	41.66	0.764
CL338.Contig3_5	2.3142	0.364401	0.05	41.66	0.764
CL338.Contig4_5	1.4241	0.15354	0.05	41.66	0.764
CL338.Contig5_5	0.6882	-0.162285	0.05	41.66	0.764
CL339.Contig1_5	1.4666	0.166312	0.214	37.56	0.816
CL339.Contig2_5	4.2022	0.623477	0.214	37.56	0.816
CL339.Contig3_5	23.4179	1.36955	0.214	37.56	0.816
CL340.Contig1_5	3.3694	0.527553	0.212	42.75	0.766
CL340.Contig2_5	0.4519	-0.344958	0.22	42.5	0.764
CL340.Contig3_5	0.963	-0.0163737	0.225	46.12	0.739
CL341.Contig1_5	1.3055	0.115777	0.151	48.56	0.664
CL341.Contig2_5	2.1399	0.330393	0.172	46.16	0.693
CL341.Contig3_5	0.9878	-0.00533098	0.01	61	0.414
CL342.Contig1_5	0.4186	-0.378201	0.172	46.93	0.62
CL342.Contig2_5	3.7817	0.577687	0.172	46.93	0.62
CL343.Contig1_5	8.5076	0.929807	0.313	38.04	0.743
CL343.Contig2_5	119.287	2.07659	0.289	34.99	0.783
CL344.Contig1_5	21.2322	1.32699	0.177	47.27	0.69
CL344.Contig2_5	2.1571	0.33387	0.137	52.24	0.667
CL345.Contig1_5	3.986	0.600537	0.147	52.92	0.609
CL347.Contig1_5	0.2894	-0.538501	0.154	45.05	0.728
CL347.Contig2_5	0.4028	-0.394911	0.183	38.47	0.78
CL347.Contig3_5	0.4555	-0.341512	0.164	43.53	0.745
CL347.Contig4_5	0.1875	-0.726999	0.181	38.33	0.779
CL349.Contig1_5	25.4475	1.40565	0.262	49.05	0.65
CL349.Contig2_5	0.1894	-0.72262	0.212	50.48	0.671
CL350.Contig1_5	0	#NUM!	0.238	31.21	0.787
CL350.Contig2_5	0	#NUM!	0.238	31.21	0.787
CL350.Contig3_5	0	#NUM!	0.267	31.86	0.849
CL350.Contig4_5	0	#NUM!	0.267	31.86	0.849
CL350.Contig6_5	0.1221	-0.913284	0.125	48.24	0.701
CL350.Contig7_5	0	#NUM!	0.238	31.21	0.787
CL350.Contig8_5	0	#NUM!	0.267	31.86	0.849
CL352.Contig1_5	24.004	1.38028	0.123	56.31	0.545
CL352.Contig2_5	0.5316	-0.274415	0.096	58.14	0.541
CL353.Contig1_5	27.5861	1.44069	0.09	51.71	0.672
CL353.Contig2_5	0.7079	-0.150028	0.045	44.9	0.595
CL354.Contig1_5	0.1742	-0.758952	0.208	40	0.731
CL354.Contig2_5	0.3966	-0.401647	0.227	38.82	0.753
CL355.Contig1_5	0	#NUM!	-0.034	50.47	0.3
CL355.Contig2_5	0	#NUM!	-0.114	60.34	0.308
CL357.Contig1_5	0	#NUM!	0.213	41.18	0.791
CL357.Contig2_5	1.2147	0.084469	0.211	39.82	0.787
CL359.Contig1_5	1.4811	0.170584	0.036	61	0.46
CL359.Contig2_5	0	#NUM!	0.036	61	0.46
CL360.Contig1_5	4.8278	0.683749	0.038	35.1	0.745
CL360.Contig2_5	2.8698	0.457852	0.038	35.1	0.745
CL361.Contig1_5	6.9712	0.843308	0.183	45.31	0.771
CL361.Contig2_5	0	#NUM!	0.087	47.66	0.763
CL362.Contig1_5	1.9423	0.288316	0.268	46.59	0.784
CL362.Contig2_5	3.3805	0.528981	0.287	44.13	0.795
CL365.Contig1_5	6.9594	0.842572	0.127	49.25	0.659
CL365.Contig2_5	0.7711	-0.112889	0.154	47.88	0.671
CL369.Contig1_5	6.5249	0.814574	0.193	46.28	0.749
CL369.Contig2_5	0.1779	-0.749824	0.149	47.08	0.726
CL370.Contig1_5	0	#NUM!	0.153	44.08	0.655
CL370.Contig2_5	0.346	-0.460924	0.153	46.01	0.652
CL370.Contig3_5	0	#NUM!	0.153	44.08	0.655
CL370.Contig4_5	0.0889	-1.0511	0.153	46.01	0.652
CL370.Contig5_5	0	#NUM!	0.153	44.08	0.655
CL370.Contig6_5	0	#NUM!	0.153	46.01	0.652
CL370.Contig7_5	0	#NUM!	0.153	44.08	0.655
CL370.Contig8_5	0	#NUM!	0.153	46.01	0.652
CL371.Contig1_5	1.6257	0.21104	0.117	52.46	0.643
CL371.Contig2_5	0.0639	-1.1945	0.117	52.46	0.643
CL372.Contig1_5	10.2792	1.01196	0.401	32.39	0.853
CL372.Contig2_5	15.2372	1.18291	0.401	32.39	0.853
CL373.Contig1_5	240.707	2.38149	0.135	41.38	0.701
CL375.Contig1_5	0.7004	-0.154654	0.152	47.19	0.7
CL375.Contig2_5	1.6159	0.208414	0.152	47.19	0.7
CL375.Contig3_5	0.7668	-0.115318	0.22	47.68	0.626
CL375.Contig4_5	0.8073	-0.092965	0.17	53.12	0.701
CL375.Contig5_5	1.7847	0.251565	0.139	48.74	0.597
CL375.Contig6_5	1.8893	0.276301	0.17	53.12	0.701
CL375.Contig7_5	0.9355	-0.0289562	0.22	47.68	0.626
CL375.Contig8_5	2.2275	0.347818	0.139	48.74	0.597
CL376.Contig1_5	2.2779	0.357535	0.122	49.91	0.597
CL376.Contig2_5	0.5258	-0.279179	0.127	49.83	0.612
CL377.Contig1_5	3.5583	0.551243	-0.005	38.02	0.339
CL380.Contig1_5	3.7151	0.569971	0.264	37.53	0.749
CL380.Contig2_5	2.56	0.40824	0.213	50.09	0.67
CL380.Contig3_5	1.2283	0.0893045	0.261	35.97	0.782
CL380.Contig4_5	1.408	0.148603	0.153	61	0.571
CL381.Contig1_5	1.2973	0.11304	0.187	56.73	0.551
CL381.Contig2_5	3.6515	0.562471	0.187	56.73	0.551
CL383.Contig1_5	2.95	0.469822	0.45	38.41	0.813
CL383.Contig2_5	13.267	1.12277	0.445	33.72	0.773
CL384.Contig1_5	32.371	1.51016	0.235	32.84	0.927
CL385.Contig1_5	47.4045	1.67582	0.281	40.66	0.676
CL385.Contig2_5	185.435	2.26819	0.378	38.03	0.737
CL385.Contig3_5	42.5908	1.62932	0.21	38.14	0.741
CL386.Contig1_5	0	#NUM!	0.221	37.01	0.827
CL386.Contig2_5	0.1967	-0.706196	0.221	37.01	0.827
CL386.Contig3_5	0	#NUM!	0.221	37.01	0.827
CL386.Contig4_5	0	#NUM!	0.221	37.01	0.827
CL386.Contig5_5	0	#NUM!	0.221	37.01	0.827
CL386.Contig6_5	0	#NUM!	0.221	37.01	0.827
CL387.Contig1_5	9.5416	0.979621	0.137	49.77	0.635
CL387.Contig2_5	1.1798	0.0718084	0.137	49.77	0.635
CL388.Contig1_5	21.1408	1.32512	0.245	44.03	0.739
CL389.Contig1_5	5.9168	0.772087	0.231	37.94	0.799
CL389.Contig2_5	54.506	1.73644	0.227	38.29	0.795
CL390.Contig1_5	0.3499	-0.456056	0.004	55.49	0.481
CL390.Contig2_5	0	#NUM!	0.097	48.41	0.618
CL390.Contig3_5	0.2758	-0.559406	0.085	49.88	0.668
CL391.Contig1_5	5.2849	0.723037	0.064	44.64	0.71
CL391.Contig2_5	1.5029	0.17693	0.088	46.73	0.732
CL392.Contig2_5	34.151	1.5334	0.278	44.02	0.709
CL394.Contig1_5	11.7682	1.07071	0.15	61	0.625
CL394.Contig2_5	1.2338	0.0912448	0.15	61	0.625
CL395.Contig1_5	14.6096	1.16464	0.213	49.68	0.718
CL395.Contig2_5	1.8583	0.269116	0.204	48.67	0.586
CL396.Contig1_5	0.5439	-0.264481	0.156	44.48	0.718
CL396.Contig2_5	1.248	0.0962146	0.154	44.55	0.719
CL396.Contig3_5	0.543	-0.2652	0.13	46.09	0.699
CL396.Contig4_5	0.0762	-1.11805	0.102	48.87	0.672
CL396.Contig5_5	1.2063	0.0814553	0.132	46.22	0.698
CL397.Contig1_5	7.6851	0.88565	0.171	46.3	0.643
CL397.Contig2_5	0.5004	-0.300683	0.244	61	0.652
CL398.Contig1_5	0.0398	-1.40012	0.335	35.96	0.738
CL398.Contig2_5	0.2632	-0.579714	0.328	37.56	0.725
CL398.Contig3_5	0.4343	-0.36221	0.154	45.77	0.586
CL398.Contig4_5	0	#NUM!	0.335	35.96	0.738
CL398.Contig5_5	0	#NUM!	0.328	37.56	0.725
CL398.Contig6_5	1.2907	0.110825	0.154	45.77	0.586
CL399.Contig1_5	4.2104	0.624323	0.044	46.99	0.696
CL399.Contig2_5	51.7393	1.71382	0.103	46.03	0.706
CL400.Contig1_5	1.6062	0.2058	0.023	61	0.519
CL400.Contig2_5	0.6279	-0.20211	0.027	61	0.53
CL400.Contig3_5	0.327	-0.485452	0.051	61	0.559
CL402.Contig1_5	0.6238	-0.204955	0.043	58.54	0.545
CL402.Contig2_5	0	#NUM!	0.041	61	0.598
CL402.Contig3_5	0.2586	-0.587371	0.038	59.87	0.554
CL402.Contig4_5	0	#NUM!	0.038	59.87	0.554
CL402.Contig5_5	0	#NUM!	0.041	61	0.598
CL402.Contig6_5	0.0658	-1.18177	0.076	59.85	0.547
CL402.Contig7_5	0.2747	-0.561141	0.038	59.87	0.554
CL402.Contig8_5	0.6286	-0.201626	-0.002	58.08	0.59
CL402.Contig9_5	0	#NUM!	0.038	59.87	0.554
CL402.Contig10_5	0.1399	-0.854182	0.039	60.67	0.525
CL402.Contig11_5	0.07	-1.1549	0.069	59.81	0.56
CL402.Contig12_5	0.0747	-1.12668	0.03	61	0.536
CL402.Contig13_5	0.6534	-0.184821	0.043	58.54	0.545
CL402.Contig14_5	0.6537	-0.184622	-0.002	58.08	0.59
CL402.Contig15_5	0.9747	-0.011129	-0.002	58.08	0.59
CL402.Contig16_5	0.659	-0.181115	-0.002	58.08	0.59
CL402.Contig17_5	0.6862	-0.163549	-0.002	58.08	0.59
CL402.Contig18_5	0.692	-0.159894	-0.002	58.08	0.59
CL403.Contig1_5	2.865	0.457125	0.048	60.45	0.484
CL405.Contig1_5	5.1033	0.707851	0.172	46.89	0.731
CL405.Contig2_5	2.5257	0.402382	0.172	46.89	0.731
CL406.Contig1_5	7.5239	0.876443	0.136	51.61	0.644
CL406.Contig2_5	1.4638	0.165482	0.105	47.25	0.685
CL408.Contig1_5	10.3463	1.01479	0.301	37.72	0.764
CL408.Contig2_5	3.0592	0.485608	0.301	37.72	0.764
CL409.Contig1_5	49.7052	1.6964	0.278	38.73	0.638
CL409.Contig2_5	17.0548	1.23185	0.275	38.4	0.648
CL412.Contig1_5	1.8399	0.264794	0.1	61	0.564
CL413.Contig1_5	21.7618	1.33769	0.13	38.9	0.766
CL413.Contig2_5	2.1151	0.325331	0.133	39.01	0.768
CL414.Contig1_5	8.9855	0.953542	0.043	50.81	0.5
CL414.Contig2_5	3.5261	0.547295	0.114	47.8	0.528
CL415.Contig1_5	71.9448	1.857	0.21	40.77	0.688
CL416.Contig1_5	0.0404	-1.39362	0.264	36.66	0.834
CL416.Contig2_5	0	#NUM!	0.264	36.66	0.834
CL416.Contig3_5	0.1438	-0.842241	0.241	37.65	0.825
CL416.Contig4_5	0.0572	-1.2426	0.241	37.65	0.825
CL417.Contig1_5	1.5711	0.196204	0.159	43.7	0.645
CL417.Contig2_5	1.1508	0.0609999	0.172	39.93	0.667
CL418.Contig1_5	5.9773	0.776505	0.245	37.38	0.83
CL418.Contig2_5	17.258	1.23699	0.323	34.98	0.862
CL419.Contig1_5	4.4801	0.651288	0.165	43.28	0.681
CL419.Contig2_5	0.7393	-0.131179	0.162	41.87	0.691
CL420.Contig2_5	4.8047	0.681666	0.165	35.96	0.744
CL421.Contig1_5	6.7268	0.827809	-0.038	57.76	0.393
CL422.Contig1_5	0.921	-0.0357404	-0.007	43.41	0.454
CL422.Contig2_5	2.7446	0.438479	0.002	43	0.449
CL423.Contig1_5	0.0334	-1.47625	0.191	35.48	0.885
CL423.Contig2_5	0.0362	-1.44129	0.324	35.61	0.778
CL423.Contig3_5	0.0507	-1.29499	0.249	27.78	0.94
CL424.Contig1_5	2.1928	0.340999	0.027	53.53	0.652
CL424.Contig2_5	1.6436	0.215796	0.267	56.5	0.696
CL425.Contig1_5	2.3262	0.366647	0.327	27.77	0.908
CL425.Contig2_5	9.1481	0.961331	0.327	27.77	0.908
CL425.Contig3_5	2.0806	0.318189	0.327	27.77	0.908
CL426.Contig1_5	0.5619	-0.250341	0.034	56.85	0.445
CL426.Contig2_5	2.2149	0.345354	0.034	56.85	0.445
CL427.Contig1_5	1.9211	0.28355	0.168	48.94	0.578
CL427.Contig2_5	5.7023	0.75605	0.187	48.13	0.571
CL428.Contig1_5	1455.19	3.16292	0.239	33.71	0.779
CL430.Contig1_5	3.3302	0.52247	-0.113	58.68	0.364
CL431.Contig1_5	10.4906	1.0208	0.071	38.41	0.516
CL432.Contig1_5	6.1968	0.792167	0.028	61	0.401
CL435.Contig1_5	15.5036	1.19043	0.119	52.96	0.543
CL435.Contig2_5	35.8771	1.55482	0.119	52.96	0.543
CL435.Contig3_5	476.836	2.67837	0.307	38.14	0.763
CL435.Contig4_5	9.3169	0.969271	0.323	38.04	0.75
CL436.Contig1_5	0.1382	-0.859492	-0.064	59.4	0.37
CL436.Contig2_5	0	#NUM!	-0.037	61	0.351
CL436.Contig3_5	0.9053	-0.0432075	-0.05	55.72	0.37
CL436.Contig4_5	0.2459	-0.609241	-0.037	61	0.362
CL437.Contig1_5	8.1956	0.913581	0.012	55.93	0.375
CL437.Contig2_5	0.3967	-0.401538	0.012	55.93	0.375
CL438.Contig1_5	1.4907	0.17339	0.21	46.17	0.766
CL438.Contig2_5	1.0274	0.0117396	0.19	45.35	0.757
CL439.Contig1_5	12.7217	1.10455	0.15	57.83	0.567
CL439.Contig2_5	41.5823	1.61891	0.15	57.83	0.567
CL439.Contig3_5	2.4466	0.388563	0.161	59.16	0.57
CL439.Contig4_5	3.6324	0.560194	0.161	59.16	0.57
CL440.Contig1_5	7.6399	0.883088	0.14	49.06	0.585
CL440.Contig2_5	0.7759	-0.110194	0.124	49.63	0.597
CL440.Contig3_5	27.1137	1.43319	0.086	50.83	0.57
CL441.Contig1_5	1.2871	0.109612	0.305	48.78	0.74
CL441.Contig2_5	0	#NUM!	0.304	46.03	0.767
CL442.Contig1_5	8.5295	0.930924	0.129	43.14	0.74
CL442.Contig2_5	0.7779	-0.109076	0.129	43.14	0.74
CL443.Contig1_5	31.0151	1.49157	0.021	51.46	0.586
CL443.Contig2_5	0.5748	-0.240483	-0.034	*****	0.6
CL444.Contig1_5	2.4187	0.383582	0.138	46.07	0.764
CL444.Contig2_5	2.6301	0.419972	0.087	46	0.802
CL448.Contig1_5	668.999	2.82543	0.121	30.92	0.847
CL450.Contig1_5	2.6013	0.41519	0.137	33.56	0.762
CL450.Contig2_5	1.8015	0.255634	0.163	50.58	0.764
CL451.Contig1_5	0.2142	-0.669181	0.252	34.79	0.844
CL451.Contig2_5	1.6951	0.229195	0.252	34.79	0.844
CL451.Contig3_5	0.7025	-0.153354	0.234	36.2	0.827
CL451.Contig4_5	0	#NUM!	0.279	34.7	0.841
CL451.Contig5_5	0	#NUM!	0.279	34.7	0.841
CL451.Contig6_5	0.3727	-0.428641	0.252	34.79	0.844
CL452.Contig1_5	5.5007	0.740418	0.035	52.15	0.446
CL452.Contig2_5	4.222	0.625518	0.035	52.15	0.446
CL453.Contig1_5	10.7982	1.03335	0.215	45.27	0.73
CL453.Contig2_5	3.3285	0.522249	0.289	33.17	0.87
CL453.Contig3_5	4.8605	0.686681	0.262	34.67	0.848
CL455.Contig1_5	0.7656	-0.115998	0.269	43.03	0.679
CL455.Contig2_5	0.7014	-0.154034	0.269	43.03	0.679
CL456.Contig1_5	5.0548	0.703704	0.079	48.7	0.71
CL456.Contig2_5	1.4877	0.172515	0.079	48.7	0.71
CL457.Contig1_5	0.6963	-0.157204	0.21	38.88	0.84
CL458.Contig1_5	2.8161	0.449648	-0.203	44.17	0.491
CL458.Contig2_5	4.5088	0.654061	-0.135	60.23	0.537
CL460.Contig1_5	0	#NUM!	-0.011	56.28	0.415
CL460.Contig2_5	0	#NUM!	-0.015	56.56	0.416
CL460.Contig3_5	0	#NUM!	-0.016	56.44	0.416
CL460.Contig4_5	0.2507	-0.600846	-0.019	56.83	0.417
CL460.Contig5_5	0	#NUM!	-0.02	56.73	0.417
CL460.Contig6_5	0	#NUM!	-0.024	57.01	0.417
CL462.Contig1_5	0.8649	-0.0630341	-0.036	38.88	0.706
CL462.Contig2_5	0.9168	-0.0377254	-0.036	38.88	0.706
CL462.Contig3_5	0.7445	-0.128135	-0.036	38.88	0.706
CL462.Contig4_5	0.7942	-0.10007	-0.036	38.88	0.706
CL464.Contig1_5	75.9743	1.88067	0.127	37.24	0.79
CL465.Contig1_5	166.222	2.22069	0.233	34.27	0.741
CL465.Contig2_5	2.3278	0.366946	0.176	33.02	0.695
CL466.Contig1_5	1.4727	0.168114	-0.002	54.29	0.39
CL467.Contig1_5	0.933	-0.0301184	0.162	39.94	0.782
CL467.Contig2_5	0.0974	-1.01144	0.162	39.94	0.782
CL467.Contig3_5	8.9583	0.952226	0.162	39.94	0.782
CL469.Contig1_5	5.7943	0.763001	0.005	48.42	0.633
CL469.Contig2_5	0.6261	-0.203356	0.027	48.13	0.657
CL469.Contig3_5	1.3554	0.132067	0.031	45.15	0.674
CL469.Contig4_5	0.606	-0.217527	0.058	44.67	0.705
CL471.Contig1_5	0.1717	-0.76523	0.178	43.89	0.734
CL471.Contig2_5	2.7922	0.445947	0.173	45.01	0.725
CL472.Contig1_5	2.0118	0.303585	0.176	42.1	0.748
CL472.Contig2_5	0.964	-0.015923	0.145	42.72	0.739
CL473.Contig1_5	10.0307	1.00133	0.216	40.5	0.761
CL473.Contig2_5	1.0214	0.00919585	0.216	40.5	0.761
CL475.Contig1_5	0	#NUM!	0.073	54.82	0.645
CL475.Contig2_5	0	#NUM!	0.079	54.03	0.652
CL475.Contig3_5	0	#NUM!	0.08	54.36	0.65
CL475.Contig4_5	0.1377	-0.861066	0.086	53.52	0.658
CL475.Contig5_5	0	#NUM!	0.07	57.16	0.626
CL475.Contig6_5	0	#NUM!	0.079	56.04	0.638
CL476.Contig1_5	4.0264	0.604917	0.152	37.43	0.649
CL476.Contig2_5	50.0357	1.69928	0.228	32.53	0.812
CL476.Contig3_5	35.9008	1.5551	0.23	32.79	0.809
CL476.Contig4_5	113.625	2.05547	0.229	32.56	0.811
CL477.Contig1_5	2.9895	0.475599	0.148	59.89	0.577
CL477.Contig2_5	0.2275	-0.643019	0.148	59.89	0.577
CL479.Contig1_5	11.7194	1.06891	0.064	44.98	0.755
CL479.Contig2_5	15.6249	1.19382	0.01	43.22	0.753
CL480.Contig1_5	5.4643	0.737535	0.158	51.47	0.583
CL480.Contig2_5	10.2168	1.00931	0.158	51.47	0.583
CL481.Contig1_5	3.7639	0.575638	0.146	36.2	0.558
CL481.Contig2_5	12.9665	1.11282	0.202	32.43	0.614
CL484.Contig1_5	2.1037	0.322984	0.314	28.43	0.879
CL484.Contig2_5	0.8101	-0.0914614	0.314	28.43	0.879
CL484.Contig3_5	5.4229	0.734232	0.314	28.43	0.879
CL485.Contig1_5	9.5168	0.978491	0.269	47.3	0.681
CL486.Contig1_5	0.5545	-0.256098	0.134	37.56	0.701
CL486.Contig2_5	0.1856	-0.731422	0.15	36.57	0.706
CL489.Contig1_5	1.4563	0.163251	0.267	48.14	0.65
CL489.Contig2_5	0	#NUM!	0.267	48.14	0.65
CL490.Contig1_5	102.455	2.01053	0.298	47.18	0.615
CL490.Contig2_5	0.986	-0.00612309	0.197	46.29	0.629
CL491.Contig1_5	1.8382	0.264393	0.105	56.2	0.639
CL491.Contig2_5	1.4986	0.175686	-0.008	47.3	0.692
CL493.Contig1_5	1.2655	0.102262	0.325	43.93	0.7
CL493.Contig2_5	86.3084	1.93605	0.378	36.6	0.836
CL494.Contig1_5	0.7452	-0.127727	0.22	42.81	0.704
CL494.Contig2_5	0.3941	-0.404394	0.215	43.81	0.69
CL495.Contig1_5	7.197	0.857152	0.278	51.22	0.71
CL495.Contig2_5	4.1189	0.614781	0.282	34.68	0.779
CL496.Contig1_5	151.95	2.1817	0.107	54.62	0.619
CL497.Contig1_5	1.673	0.223496	0.183	36.55	0.828
CL498.Contig1_5	4.4843	0.651695	-0.013	47.88	0.551
CL499.Contig1_5	1.6293	0.212001	0.134	44.55	0.75
CL499.Contig2_5	0.5055	-0.296279	0.134	44.55	0.75
CL505.Contig1_5	38.4813	1.58525	0.121	42.52	0.718
CL505.Contig2_5	17.5193	1.24352	0.164	39.41	0.725
CL506.Contig1_5	22.8471	1.35883	0.332	47.52	0.612
CL507.Contig1_5	5.3542	0.728695	0.228	52.77	0.566
CL507.Contig2_5	1.442	0.158965	0.232	53.85	0.588
CL508.Contig1_5	0.0431	-1.36552	0.138	52.98	0.675
CL508.Contig2_5	0.0437	-1.35952	0.144	52.23	0.683
CL508.Contig3_5	0	#NUM!	0.138	52.98	0.675
CL508.Contig4_5	0	#NUM!	0.144	52.23	0.683
CL508.Contig5_5	0	#NUM!	0.126	54.82	0.674
CL508.Contig6_5	0	#NUM!	0.132	54.16	0.682
CL509.Contig1_5	0.7248	-0.139782	0.128	56.09	0.562
CL509.Contig2_5	3.0129	0.478985	0.128	56.09	0.562
CL511.Contig1_5	0.5269	-0.278272	0.199	39.16	0.739
CL511.Contig2_5	0.7352	-0.133595	0.199	39.16	0.739
CL512.Contig1_5	0.136	-0.866461	0.404	25.83	0.986
CL512.Contig2_5	1.7666	0.247138	0.404	25.83	0.986
CL512.Contig3_5	0	#NUM!	0.404	25.83	0.986
CL512.Contig4_5	0	#NUM!	0.404	25.83	0.986
CL515.Contig1_5	5.7568	0.760181	0.041	58.96	0.509
CL516.Contig1_5	284.492	2.45407	0.11	56.43	0.551
CL518.Contig1_5	1.1694	0.0679631	0.196	42.35	0.727
CL518.Contig2_5	0.1302	-0.885389	0.196	42.35	0.727
CL518.Contig3_5	7.7604	0.889884	0.202	41.92	0.73
CL519.Contig1_5	6.9714	0.84332	0.016	54.38	0.559
CL519.Contig2_5	2.2525	0.352665	0.062	55.74	0.571
CL520.Contig1_5	18.0918	1.25748	-0.079	52.76	0.301
CL521.Contig1_5	5.1511	0.7119	0.156	44.55	0.696
CL521.Contig2_5	4.4399	0.647373	0.156	44.55	0.696
CL523.Contig1_5	0.1546	-0.810791	0.137	40.75	0.759
CL523.Contig2_5	0.573	-0.241845	0.137	40.75	0.759
CL524.Contig1_5	0.5902	-0.229001	0.033	58.04	0.599
CL524.Contig2_5	1.7282	0.237594	0.01	58.34	0.584
CL524.Contig3_5	2.7032	0.431878	-0.026	55.9	0.579
CL525.Contig1_5	12.3875	1.09298	0.245	35.87	0.799
CL525.Contig2_5	6.192	0.791831	0.245	35.87	0.799
CL526.Contig1_5	1.3399	0.127072	0.338	41.16	0.684
CL526.Contig2_5	66.8547	1.82513	0.338	41.16	0.684
CL527.Contig1_5	1.643	0.215638	0.051	61	0.451
CL527.Contig2_5	1.6053	0.205556	0.059	50.39	0.486
CL530.Contig1_5	7.0167	0.846133	0.209	47.79	0.652
CL530.Contig2_5	7.1108	0.851918	0.322	42.39	0.714
CL532.Contig1_5	2.9277	0.466527	-0.247	35.76	0.531
CL532.Contig2_5	3.7824	0.577767	-0.309	35.26	0.526
CL533.Contig1_5	7.9854	0.902297	0.32	35.36	0.816
CL533.Contig2_5	2.575	0.410777	0.317	35.33	0.818
CL534.Contig1_5	3.5759	0.553385	0.267	33.62	0.667
CL534.Contig2_5	1.6629	0.220866	0.267	33.62	0.667
CL534.Contig3_5	1.4753	0.16888	0.267	33.62	0.667
CL535.Contig1_5	12.2522	1.08821	0.318	34.48	0.794
CL535.Contig2_5	0.1919	-0.716925	0.311	34.68	0.803
CL535.Contig3_5	0.4575	-0.339609	0.318	34.48	0.794
CL535.Contig4_5	0.7338	-0.134422	0.311	34.68	0.803
CL538.Contig1_5	5.2575	0.720779	0.357	43.68	0.611
CL538.Contig2_5	2.4913	0.396426	0.362	40.03	0.616
CL539.Contig1_5	17.6674	1.24717	0.031	56.99	0.545
CL539.Contig2_5	16.2106	1.2098	-0.002	54.59	0.55
CL540.Contig1_5	5.485	0.739177	0.095	43.44	0.563
CL541.Contig1_5	27.227	1.435	0.147	44	0.762
CL542.Contig1_5	2.8569	0.455895	0.151	51.57	0.643
CL542.Contig2_5	0.9366	-0.0284458	0.151	51.57	0.643
CL543.Contig1_5	2.6928	0.430204	0.346	47.1	0.702
CL543.Contig2_5	0	#NUM!	0.264	40.34	0.663
CL544.Contig1_5	1795.89	3.25428	0.266	35.79	0.782
CL544.Contig2_5	257.275	2.4104	0.266	36.37	0.779
CL546.Contig1_5	1.7976	0.254693	-0.128	55.35	0.463
CL546.Contig2_5	0	#NUM!	-0.146	46.22	0.42
CL547.Contig1_5	0.1279	-0.893129	0.352	*****	0.757
CL547.Contig2_5	0.6058	-0.217671	0.345	*****	0.747
CL548.Contig1_5	11.057	1.04364	0.163	47.25	0.623
CL548.Contig2_5	1.3151	0.118959	0.137	49.33	0.714
CL549.Contig1_5	181.414	2.25867	0.4	29.42	0.877
CL549.Contig2_5	143.65	2.15731	0.432	30.42	0.871
CL550.Contig1_5	237.586	2.37582	0.227	33.99	0.802
CL551.Contig1_5	0.8307	-0.0805558	0.078	53.11	0.448
CL551.Contig2_5	0.0378	-1.42251	0.078	53.11	0.448
CL552.Contig1_5	3.0179	0.479705	0.136	60.15	0.618
CL553.Contig1_5	8.635	0.936262	0.348	36.74	0.814
CL553.Contig2_5	1.2347	0.0915614	0.348	36.74	0.814
CL553.Contig3_5	11.7145	1.06872	0.348	36.74	0.814
CL555.Contig1_5	1.3172	0.119652	0.298	40.57	0.795
CL555.Contig2_5	2.0909	0.320333	0.275	35.42	0.879
CL556.Contig1_5	1.8914	0.276783	0.189	49.21	0.699
CL556.Contig2_5	1.9194	0.283165	0.227	45.18	0.724
CL557.Contig1_5	0	#NUM!	0.147	54.33	0.664
CL557.Contig2_5	0	#NUM!	0.151	53.11	0.669
CL557.Contig3_5	0	#NUM!	0.151	53.92	0.671
CL557.Contig4_5	0.0436	-1.36051	0.141	53.75	0.661
CL557.Contig5_5	0	#NUM!	0.155	52.83	0.676
CL557.Contig6_5	0	#NUM!	0.145	52.55	0.666
CL557.Contig7_5	0	#NUM!	0.146	53.36	0.668
CL557.Contig8_5	0.0449	-1.34775	0.15	52.28	0.673
CL559.Contig1_5	51.5794	1.71248	0.015	46.57	0.49
CL563.Contig2_5	0.1554	-0.808549	0.024	51.62	0.576
CL563.Contig4_5	0	#NUM!	0.024	51.62	0.576
CL565.Contig1_5	4.7233	0.674246	0.168	43.69	0.706
CL565.Contig2_5	10.6585	1.0277	0.129	47.8	0.675
CL565.Contig3_5	3.2908	0.517301	0.079	51.3	0.638
CL565.Contig4_5	1.6371	0.214075	0.065	52.4	0.645
CL566.Contig1_5	26.3728	1.42116	0.188	50.02	0.662
CL566.Contig2_5	1.2733	0.104931	0.165	47	0.697
CL567.Contig1_5	0.2523	-0.598083	0.231	44.71	0.694
CL567.Contig2_5	0.7013	-0.154096	0.231	44.71	0.694
CL568.Contig1_5	4.982	0.697404	0.156	39.63	0.784
CL568.Contig2_5	3.8598	0.586565	0.162	39.72	0.783
CL569.Contig1_5	0	#NUM!	-0.052	40.07	0.492
CL569.Contig2_5	0	#NUM!	-0.039	46.93	0.481
CL570.Contig1_5	1.2583	0.0997842	0.077	61	0.523
CL570.Contig2_5	2.6222	0.418666	0.077	61	0.523
CL570.Contig3_5	0.8099	-0.0915686	0.133	61	0.5
CL572.Contig1_5	0.6581	-0.181708	0.201	35.92	0.787
CL572.Contig2_5	1.8244	0.26112	0.052	51.24	0.691
CL573.Contig1_5	3.8478	0.585212	0.129	34.53	0.582
CL573.Contig2_5	0.3346	-0.475474	0.19	33.87	0.583
CL573.Contig3_5	0.4021	-0.395666	0.131	41.36	0.593
CL574.Contig1_5	0.7364	-0.132886	-0.025	49.41	0.458
CL574.Contig2_5	1.4787	0.16988	-0.021	57.46	0.506
CL575.Contig1_5	3.5764	0.553446	0.159	44.99	0.678
CL575.Contig2_5	0.7219	-0.141523	0.159	44.25	0.642
CL576.Contig1_5	2.8553	0.455652	0.124	59.34	0.544
CL576.Contig2_5	1.0894	0.0371874	0.174	61	0.54
CL576.Contig3_5	3.9347	0.594912	0.023	61	0.54
CL577.Contig1_5	0.4968	-0.303818	0.291	34.95	0.859
CL577.Contig2_5	0.5093	-0.293026	0.291	34.95	0.859
CL578.Contig1_5	12.0569	1.08124	-0.035	54.58	0.351
CL578.Contig2_5	0.8237	-0.0842309	-0.035	54.58	0.351
CL582.Contig1_5	16.5874	1.21978	0.306	42.38	0.744
CL583.Contig1_5	1.011	0.00475116	0.17	43.06	0.692
CL583.Contig2_5	1.4687	0.166933	0.174	42.3	0.696
CL584.Contig1_5	6.8351	0.834745	0.316	40.88	0.776
CL584.Contig2_5	6.6933	0.82564	0.316	40.88	0.776
CL585.Contig1_5	1.447	0.160469	0.225	43.68	0.78
CL588.Contig1_5	1.9838	0.297498	0.171	61	0.657
CL588.Contig2_5	0.2207	-0.656198	0.189	*****	0.633
CL589.Contig1_5	86.2427	1.93572	0.167	40.84	0.818
CL589.Contig2_5	2.4095	0.381927	0.155	39.35	0.837
CL590.Contig1_5	6.0154	0.779265	-0.013	61	0.459
CL590.Contig2_5	0	#NUM!	0.002	61	0.497
CL591.Contig1_5	4.3454	0.63803	-0.081	61	0.531
CL591.Contig2_5	0.3574	-0.446845	-0.063	61	0.574
CL594.Contig1_5	1.0323	0.0138059	0.278	41.94	0.764
CL594.Contig2_5	0.1084	-0.964971	0.278	41.94	0.764
CL594.Contig3_5	0.0379	-1.42136	0.272	41.75	0.775
CL594.Contig4_5	0.038	-1.42022	0.272	41.75	0.775
CL594.Contig5_5	1.2598	0.100302	0.272	42.6	0.748
CL597.Contig1_5	0.5482	-0.261061	0.108	57.22	0.605
CL597.Contig2_5	0.0707	-1.15058	0.122	51.55	0.614
CL597.Contig3_5	3.67	0.564666	0.108	57.22	0.605
CL597.Contig4_5	5.8787	0.769281	0.122	51.55	0.614
CL598.Contig1_5	14.4476	1.1598	0.098	44.22	0.717
CL598.Contig2_5	2.3857	0.377616	0.098	44.22	0.717
CL599.Contig1_5	28.5088	1.45498	0.074	58.73	0.576
CL599.Contig2_5	1.4286	0.154911	0.114	52.22	0.598
CL600.Contig1_5	155.576	2.19194	0.354	32.3	0.85
CL600.Contig2_5	8.0528	0.905947	0.43	49.31	0.775
CL602.Contig1_5	47.6031	1.67764	0.238	35.94	0.823
CL602.Contig2_5	10.7815	1.03268	0.238	35.94	0.823
CL603.Contig1_5	3.1833	0.502878	0.141	48.31	0.648
CL604.Contig1_5	6.5905	0.818918	0.033	50.4	0.507
CL604.Contig2_5	7.2604	0.860961	0.033	50.4	0.507
CL605.Contig1_5	22.1556	1.34548	0.022	55.14	0.584
CL606.Contig1_5	1.2747	0.105408	0.042	45.72	0.678
CL606.Contig2_5	1.6493	0.2173	0.068	44.47	0.713
CL610.Contig1_5	1.2318	0.0905402	0.29	31.02	0.871
CL610.Contig2_5	2.8818	0.459664	0.29	31.02	0.871
CL612.Contig1_5	1.1679	0.0674057	0.126	38.2	0.768
CL612.Contig2_5	0.5947	-0.225702	0.126	38.2	0.768
CL616.Contig1_5	825.166	2.91654	0.147	43.98	0.642
CL616.Contig2_5	554.838	2.74417	0.159	44.59	0.676
CL617.Contig1_5	4.8209	0.683128	0.038	55.88	0.552
CL618.Contig1_5	40.7143	1.60975	0.022	52.42	0.559
CL620.Contig1_5	0.8682	-0.0613802	0.163	41.13	0.327
CL620.Contig2_5	0.3874	-0.41184	0.187	49.02	0.318
CL621.Contig1_5	9.4244	0.974254	0.149	53.8	0.586
CL623.Contig1_5	5.5702	0.745871	0.243	37	0.787
CL624.Contig1_5	0.258	-0.58838	0.24	38.02	0.798
CL624.Contig2_5	0.1	-1	0.22	39.73	0.777
CL624.Contig3_5	0.1267	-0.897223	0.22	39.73	0.777
CL624.Contig4_5	0.3143	-0.502656	0.233	40.27	0.769
CL624.Contig5_5	0.0941	-1.02641	0.22	39.73	0.777
CL624.Contig6_5	0.122	-0.91364	0.22	39.73	0.777
CL624.Contig7_5	0.124	-0.906578	0.22	39.73	0.777
CL624.Contig8_5	0.1267	-0.897223	0.24	38.02	0.798
CL624.Contig9_5	0.1291	-0.889074	0.233	40.27	0.769
CL624.Contig10_5	1.917	0.282622	0.213	40.58	0.766
CL624.Contig11_5	1.6988	0.230142	0.22	39.73	0.777
CL625.Contig1_5	5.6753	0.753989	0.131	53.15	0.72
CL626.Contig1_5	5.8549	0.767519	0.294	30.58	0.905
CL629.Contig1_5	2.0098	0.303153	0.162	47.73	0.688
CL629.Contig2_5	1.7681	0.247507	0.105	57.16	0.615
CL629.Contig3_5	0.8872	-0.0519785	0.204	42.86	0.727
CL629.Contig4_5	1.3661	0.135482	0.087	33.61	0.615
CL630.Contig1_5	6.1631	0.789799	0.103	52.26	0.545
CL630.Contig2_5	0.4076	-0.389766	0.107	51.81	0.594
CL631.Contig1_5	0.7605	-0.118901	0.181	37.53	0.8
CL631.Contig3_5	4.3021	0.633681	0.166	45.67	0.756
CL632.Contig1_5	6.5062	0.813327	0.137	42.11	0.729
CL632.Contig2_5	0.1885	-0.724689	0.137	42.11	0.729
CL633.Contig1_5	3.2349	0.509861	0.178	51.97	0.675
CL633.Contig2_5	0.6854	-0.164056	0.172	52.04	0.671
CL634.Contig1_5	1.1156	0.0475085	0.029	61	0.408
CL634.Contig2_5	1.965	0.293363	0.029	61	0.408
CL635.Contig1_5	14.567	1.16337	0.134	29.88	0.883
CL635.Contig2_5	0.4284	-0.368151	0.098	30.38	0.888
CL636.Contig1_5	9.4514	0.975496	0.408	32.13	0.703
CL636.Contig2_5	1.2299	0.0898698	0.221	44.87	0.619
CL636.Contig3_5	0.3311	-0.480041	0.221	44.87	0.619
CL637.Contig1_5	39.0375	1.59148	0.071	52.44	0.689
CL637.Contig2_5	5.944	0.774079	-0.003	41.69	0.66
CL637.Contig3_5	1.6583	0.219663	0.017	53.2	0.725
CL641.Contig1_5	19.0197	1.2792	0.246	41.01	0.791
CL641.Contig2_5	1.7859	0.251857	0.232	41.87	0.787
CL643.Contig1_5	3.9291	0.594293	0.156	53.13	0.619
CL643.Contig2_5	2.094	0.320977	0.156	53.13	0.619
CL643.Contig3_5	8.8247	0.9457	0.167	53.03	0.63
CL646.Contig1_5	3.9457	0.596124	0.149	41.93	0.695
CL646.Contig2_5	0.9853	-0.00643152	0.149	41.93	0.695
CL646.Contig3_5	1.338	0.126456	0.149	41.93	0.695
CL647.Contig1_5	7.7694	0.890387	0.114	44.52	0.745
CL647.Contig2_5	1.4192	0.152044	0.114	44.52	0.745
CL648.Contig1_5	17.1798	1.23502	-0.012	53.63	0.58
CL648.Contig2_5	2.9743	0.473385	0.111	61	0.62
CL651.Contig1_5	154.613	2.18925	-0.041	57.3	0.382
CL653.Contig1_5	0.7393	-0.131179	0.294	33.71	0.798
CL653.Contig2_5	0.0874	-1.05849	0.133	48.89	0.695
CL653.Contig3_5	0.2689	-0.570409	0.16	47.2	0.707
CL654.Contig1_5	172.964	2.23796	0.128	45.75	0.667
CL654.Contig2_5	12.2425	1.08787	0.128	45.75	0.667
CL655.Contig1_5	21.6173	1.3348	0.256	36.96	0.751
CL655.Contig2_5	3.356	0.525822	0.256	36.96	0.751
CL655.Contig3_5	1.2354	0.0918076	0.245	36.99	0.753
CL655.Contig4_5	1.2291	0.0895872	0.245	36.99	0.753
CL655.Contig5_5	5.3143	0.725446	0.243	37.05	0.751
CL656.Contig1_5	0.941	-0.0264104	0.189	47.2	0.683
CL656.Contig2_5	9.8759	0.994577	0.183	48.01	0.678
CL657.Contig1_5	24.7994	1.39444	0.268	29.08	0.897
CL657.Contig2_5	6.972	0.843357	0.268	29.08	0.897
CL658.Contig1_5	4.2313	0.626474	-0.003	49.29	0.5
CL658.Contig2_5	2.1076	0.323788	-0.003	49.29	0.5
CL660.Contig1_5	1.2187	0.0858968	0.159	45.35	0.698
CL660.Contig2_5	2.2245	0.347232	0.157	45.2	0.701
CL661.Contig1_5	12.3355	1.09116	0.097	60.38	0.554
CL661.Contig2_5	2.865	0.457125	0.059	59.64	0.544
CL662.Contig1_5	1.0914	0.0379839	0.241	51.45	0.714
CL662.Contig2_5	0.4734	-0.324772	0.234	51.93	0.71
CL663.Contig1_5	9.2803	0.967562	0.004	44.39	0.708
CL666.Contig1_5	10.5573	1.02355	0.179	57.56	0.586
CL666.Contig2_5	2.0769	0.317416	0.288	50.44	0.621
CL667.Contig1_5	0.133	-0.876148	0.279	44.1	0.745
CL667.Contig2_5	0.365	-0.437707	0.281	44.26	0.743
CL667.Contig3_5	0.2845	-0.545918	0.272	43.77	0.746
CL667.Contig4_5	0	#NUM!	0.196	47.71	0.672
CL667.Contig5_5	0.9306	-0.031237	0.117	40.55	0.655
CL667.Contig6_5	1.061	0.0257154	0.256	44.08	0.734
CL667.Contig7_5	0.237	-0.625252	0.262	43.49	0.739
CL667.Contig8_5	0.1885	-0.724689	0.279	44.1	0.745
CL667.Contig9_5	0.1054	-0.977159	0.192	49.32	0.688
CL667.Contig10_5	0.0216	-1.66555	0.197	49.44	0.693
CL669.Contig1_5	3.7268	0.571336	-0.325	25.58	0.18
CL670.Contig1_5	20.4814	1.31136	0.134	52.7	0.585
CL671.Contig1_5	1.1532	0.0619046	0.262	41.98	0.748
CL671.Contig2_5	0.2957	-0.529149	0.262	41.98	0.748
CL672.Contig1_5	3.3306	0.522522	-0.045	53.92	0.677
CL672.Contig2_5	0.2112	-0.675306	-0.045	53.92	0.677
CL675.Contig1_5	25.3562	1.40408	0.101	61	0.571
CL675.Contig2_5	12.5016	1.09697	0.034	61	0.487
CL677.Contig1_5	27.3272	1.4366	0.2	39.09	0.81
CL677.Contig2_5	0.6287	-0.201557	0.025	47.8	0.673
CL678.Contig1_5	22.5927	1.35397	0.137	47.55	0.552
CL678.Contig2_5	0.6668	-0.176004	0.137	47.55	0.552
CL679.Contig1_5	1.8449	0.265973	0.094	*****	0.553
CL679.Contig2_5	0.8284	-0.0817599	0.094	*****	0.553
CL681.Contig1_5	5.6077	0.748785	0.273	39.35	0.715
CL681.Contig2_5	0.9133	-0.0393865	0.273	39.35	0.715
CL682.Contig1_5	1.587	0.200577	0.22	29.95	0.848
CL682.Contig2_5	2.3234	0.366124	0.22	29.95	0.848
CL683.Contig1_5	2.797	0.446692	0.159	36.33	0.506
CL683.Contig2_5	2.2544	0.353031	0.159	36.33	0.506
CL684.Contig1_5	93.2636	1.96971	0.241	31.6	0.874
CL684.Contig2_5	21.7355	1.33717	0.372	29.39	0.917
CL686.Contig1_5	15.041	1.17728	0.115	44.39	0.759
CL687.Contig1_5	5.5855	0.747062	0.124	52.66	0.65
CL687.Contig2_5	0.3228	-0.491066	0.124	52.66	0.65
CL690.Contig1_5	8.6008	0.934539	0.028	53.13	0.517
CL692.Contig1_5	1.045	0.0191163	0.047	61	0.573
CL692.Contig2_5	2.5062	0.399016	0.047	61	0.573
CL693.Contig1_5	26.2562	1.41923	-0.184	51.64	0.477
CL694.Contig1_5	1.804	0.256237	0.21	45.25	0.71
CL694.Contig2_5	0.8013	-0.0962049	0.21	45.25	0.71
CL695.Contig1_5	11.06	1.04376	-0.049	60.39	0.463
CL695.Contig2_5	0	#NUM!	-0.021	61	0.438
CL697.Contig1_5	0.3534	-0.451733	0.108	36.38	0.823
CL697.Contig2_5	0.1183	-0.927015	0.108	36.38	0.823
CL697.Contig3_5	6.7274	0.827847	0.242	33.48	0.816
CL697.Contig4_5	0.0421	-1.37572	0.242	33.48	0.816
CL697.Contig5_5	1.499	0.175802	0.242	33.48	0.816
CL698.Contig1_5	23.1991	1.36547	0.176	45.98	0.734
CL698.Contig2_5	1.3212	0.120969	0.167	48.98	0.709
CL699.Contig1_5	2.2397	0.35019	0.108	55.47	0.59
CL699.Contig2_5	0.963	-0.0163737	0.095	50.07	0.582
CL700.Contig1_5	1.8336	0.263305	0.039	59.64	0.52
CL700.Contig2_5	0.3781	-0.422393	0.083	57.34	0.547
CL701.Contig1_5	141.62	2.15112	0.31	33.13	0.859
CL701.Contig2_5	95.0348	1.97788	0.322	33.26	0.849
CL702.Contig1_5	4.031	0.605413	0.229	52.13	0.667
CL702.Contig2_5	1.3739	0.137955	0.253	46.68	0.708
CL703.Contig1_5	10.0826	1.00357	0.248	33.65	0.763
CL703.Contig2_5	0.3301	-0.481354	0.238	45.28	0.723
CL704.Contig1_5	11.5838	1.06385	0.197	36.64	0.796
CL705.Contig1_5	8.2105	0.91437	0.206	45.53	0.755
CL705.Contig2_5	2.7151	0.433786	0.206	45.53	0.755
CL706.Contig1_5	15.0716	1.17816	0.166	41.63	0.702
CL706.Contig2_5	6.2392	0.795129	0.134	43.73	0.724
CL708.Contig2_5	90.2957	1.95567	0.102	50.88	0.595
CL708.Contig3_5	2.865	0.457125	0.148	47.99	0.682
CL711.Contig1_5	0	#NUM!	0.139	50	0.596
CL711.Contig2_5	0	#NUM!	0.139	50	0.596
CL711.Contig3_5	0.0824	-1.08407	0.139	50	0.596
CL711.Contig4_5	0.0421	-1.37572	0.139	50	0.596
CL712.Contig1_5	37.3258	1.57201	0.002	44.78	0.6
CL712.Contig2_5	37.221	1.57079	0.002	44.78	0.6
CL715.Contig1_5	2.1235	0.327052	0.216	45.51	0.712
CL715.Contig2_5	4.2313	0.626474	0.216	45.51	0.712
CL715.Contig3_5	0.3769	-0.423774	0.216	45.51	0.712
CL716.Contig1_5	0.5721	-0.242528	0.297	37.72	0.819
CL716.Contig2_5	0.4146	-0.382371	0.297	37.72	0.819
CL719.Contig1_5	1.1217	0.0498767	0.157	47.28	0.693
CL719.Contig2_5	0.2859	-0.543786	0.191	54.73	0.66
CL720.Contig1_5	24.2095	1.38399	0.169	42.22	0.667
CL720.Contig2_5	6.7178	0.827227	0.19	39.71	0.672
CL722.Contig1_5	0	#NUM!	0.233	38.98	0.76
CL722.Contig2_5	6.4299	0.808204	0.258	42.31	0.594
CL723.Contig1_5	0.7697	-0.113679	-0.063	61	0.414
CL723.Contig2_5	0.5131	-0.289798	-0.118	61	0.395
CL725.Contig1_5	7.5705	0.879125	0.09	51.13	0.68
CL725.Contig2_5	3.0477	0.483972	0.036	57.53	0.61
CL728.Contig1_5	0.2389	-0.621784	0.212	43.99	0.719
CL728.Contig2_5	0.5787	-0.237547	0.212	43.99	0.719
CL728.Contig3_5	0.0526	-1.27901	0.226	45.62	0.677
CL728.Contig4_5	0.072	-1.14267	0.226	45.62	0.677
CL729.Contig1_5	40.6499	1.60906	0.169	39.97	0.795
CL730.Contig1_5	1.1392	0.0566	0.223	48.1	0.669
CL730.Contig2_5	0.1177	-0.929224	0.244	45.31	0.699
CL731.Contig1_5	0.7668	-0.115318	0.111	61	0.586
CL731.Contig2_5	0.3481	-0.458296	0.011	57.8	0.526
CL731.Contig3_5	1.1906	0.0757659	0.184	58.98	0.608
CL732.Contig1_5	1.0506	0.0214374	0.181	46.88	0.64
CL732.Contig2_5	1.6688	0.222404	0.189	44.68	0.64
CL733.Contig1_5	0.6842	-0.164817	0.12	44.38	0.631
CL733.Contig2_5	0.2892	-0.538802	0.1	44.85	0.648
CL734.Contig1_5	14.2775	1.15465	0.186	41.71	0.772
CL734.Contig2_5	1.095	0.0394141	0.227	41.8	0.711
CL735.Contig2_5	892.541	2.95063	-0.131	37.74	0.327
CL736.Contig1_5	0.6932	-0.159141	0.207	41.39	0.787
CL736.Contig2_5	0.2619	-0.581865	0.209	39.93	0.806
CL738.Contig1_5	1.8942	0.277426	0.253	43.66	0.765
CL739.Contig1_5	0.2438	-0.612966	0.15	40.25	0.764
CL739.Contig2_5	0.7008	-0.154406	0.15	40.25	0.764
CL739.Contig3_5	0.8566	-0.0672219	0.15	40.25	0.764
CL739.Contig4_5	2.5337	0.403755	0.187	40.48	0.741
CL739.Contig5_5	0	#NUM!	0.15	40.25	0.764
CL739.Contig6_5	8.8111	0.94503	0.172	38.95	0.753
CL741.Contig1_5	25.3021	1.40316	0.271	42.66	0.792
CL741.Contig2_5	1.2871	0.109612	0.211	43.12	0.765
CL742.Contig1_5	0.5356	-0.271159	0.314	31.9	0.859
CL742.Contig2_5	0.0454	-1.34294	0.298	32.79	0.844
CL744.Contig1_5	0.2544	-0.594483	0.207	48.64	0.719
CL744.Contig2_5	1.1421	0.0577041	0.21	48.92	0.725
CL745.Contig1_5	2.0109	0.30339	-0.003	58.96	0.552
CL745.Contig2_5	0.3717	-0.429807	-0.003	58.96	0.552
CL746.Contig1_5	22.1942	1.34624	0.133	53.82	0.596
CL746.Contig2_5	6.4055	0.806553	0.176	54.42	0.65
CL746.Contig3_5	3.4888	0.542676	0.064	59.31	0.556
CL748.Contig1_5	2.5466	0.405961	0.239	32.81	0.667
CL748.Contig2_5	0.1967	-0.706196	0.265	34.57	0.652
CL749.Contig1_5	1.5085	0.178545	0.157	44.7	0.583
CL749.Contig2_5	4.9596	0.695447	0.157	44.7	0.583
CL749.Contig3_5	71.5525	1.85462	0.157	44.7	0.583
CL750.Contig1_5	0.8869	-0.0521253	0.023	55.58	0.523
CL750.Contig2_5	1.2931	0.111632	0.024	55.33	0.531
CL751.Contig1_5	15.1877	1.18149	0.057	55.35	0.566
CL753.Contig1_5	5.4682	0.737844	0.039	56.18	0.475
CL753.Contig2_5	0.7466	-0.126912	0.065	*****	0.362
CL754.Contig1_5	0.2597	-0.585528	0.196	41.61	0.759
CL754.Contig2_5	0	#NUM!	0.196	41.61	0.759
CL756.Contig1_5	7.6766	0.885169	0.173	55.29	0.618
CL756.Contig2_5	0.236	-0.627088	0.189	53.7	0.652
CL758.Contig1_5	56.5029	1.75207	0.24	40.56	0.708
CL758.Contig2_5	12.6058	1.10057	0.24	40.56	0.708
CL759.Contig1_5	0.3221	-0.492009	0.317	37.69	0.761
CL759.Contig2_5	4.6195	0.664595	0.286	42.71	0.738
CL761.Contig1_5	24.2627	1.38494	0.217	46.05	0.754
CL761.Contig2_5	114.417	2.05849	0.222	40.69	0.742
CL762.Contig1_5	9.7358	0.988372	-0.085	55.25	0.563
CL763.Contig1_5	47.6438	1.67801	0.156	38.92	0.799
CL764.Contig1_5	37.6144	1.57535	0.114	54.42	0.574
CL766.Contig1_5	3.4164	0.533569	0.218	44.71	0.67
CL766.Contig2_5	1.4296	0.155215	0.213	45.07	0.672
CL766.Contig3_5	1.2293	0.0896579	0.195	46.24	0.654
CL767.Contig1_5	5.8687	0.768542	0.195	34.77	0.851
CL767.Contig2_5	1.5539	0.191423	0.195	34.77	0.851
CL768.Contig1_5	11.0965	1.04519	0.008	44.29	0.598
CL768.Contig2_5	6.2419	0.795317	0.2	*****	0.565
CL769.Contig1_5	3.2187	0.50768	0.159	55.25	0.651
CL769.Contig2_5	0.7334	-0.134659	0.186	50.79	0.651
CL770.Contig1_5	8.8135	0.945148	0.137	44.37	0.73
CL770.Contig2_5	3.4372	0.536205	0.137	44.37	0.73
CL772.Contig1_5	81.5031	1.91117	0.294	30.25	0.871
CL772.Contig2_5	18290.8	4.26223	0.293	31.13	0.769
CL773.Contig1_5	137.746	2.13908	0.28	41.92	0.802
CL774.Contig1_5	0.4625	-0.334888	0.229	39.05	0.803
CL774.Contig2_5	1.3559	0.132228	0.224	39.24	0.803
CL775.Contig1_5	26.8267	1.42857	0.164	47.77	0.653
CL775.Contig2_5	13.8133	1.1403	0.172	48.47	0.645
CL777.Contig1_5	14.9112	1.17351	0.153	41.58	0.737
CL778.Contig1_5	0.0995	-1.00218	0.132	54.2	0.398
CL778.Contig2_5	0	#NUM!	0.132	54.2	0.398
CL778.Contig3_5	0	#NUM!	0.123	56.96	0.507
CL778.Contig4_5	0	#NUM!	0.123	56.96	0.507
CL779.Contig1_5	0.3296	-0.482013	0.175	58.4	0.571
CL779.Contig2_5	1.2604	0.100508	0.229	52.43	0.537
CL779.Contig3_5	0	#NUM!	0.184	51.59	0.587
CL780.Contig1_5	11.7567	1.07029	0.299	31.57	0.844
CL780.Contig2_5	1.7151	0.234289	0.299	31.57	0.844
CL782.Contig1_5	0.8921	-0.0495865	0.223	31.17	0.93
CL782.Contig2_5	4.9306	0.6929	0.223	31.17	0.93
CL782.Contig3_5	0.6913	-0.160333	0.223	31.17	0.93
CL783.Contig1_5	5.5948	0.747785	0.062	59.45	0.381
CL783.Contig2_5	0	#NUM!	0.012	59.98	0.34
CL785.Contig1_5	17.8877	1.25255	0.138	38.44	0.795
CL785.Contig2_5	13.0615	1.11599	0.138	38.44	0.795
CL786.Contig1_5	0.445	-0.35164	0.321	34.63	0.891
CL786.Contig2_5	1.8666	0.271051	0.321	34.63	0.891
CL786.Contig3_5	15.9402	1.20249	0.332	33.31	0.904
CL786.Contig4_5	0.6913	-0.160333	-0.077	39.2	0.373
CL786.Contig5_5	0.6187	-0.20852	-0.077	39.2	0.373
CL788.Contig1_5	2.3539	0.371788	-0.041	*****	0.673
CL790.Contig1_5	10.3601	1.01536	0.064	48.97	0.642
CL790.Contig2_5	24.8376	1.39511	0.064	48.97	0.642
CL791.Contig1_5	4.5299	0.656089	0.336	43.75	0.727
CL791.Contig2_5	0.9397	-0.0270108	0.336	43.75	0.727
CL791.Contig3_5	1.887	0.275772	0.336	43.75	0.727
CL792.Contig1_5	0	#NUM!	0.188	39.73	0.773
CL792.Contig2_5	0.2522	-0.598255	0.188	39.73	0.773
CL793.Contig1_5	3.0423	0.483202	0.078	52.94	0.636
CL793.Contig2_5	6.5106	0.813621	0.146	48.16	0.697
CL795.Contig1_5	7.2378	0.859607	0.138	60.61	0.559
CL795.Contig2_5	0.8186	-0.0869283	0.095	55.9	0.648
CL797.Contig1_5	355.317	2.55062	0.068	53.4	0.258
CL797.Contig2_5	1.6084	0.206394	0.11	47.67	0.292
CL798.Contig1_5	11.7536	1.07017	0.177	50.68	0.642
CL798.Contig2_5	0.0606	-1.21753	0.182	57.85	0.624
CL799.Contig1_5	1.3562	0.132324	0.178	49.77	0.689
CL799.Contig2_5	0.3246	-0.488651	0.179	49.5	0.691
CL800.Contig1_5	1.0438	0.0186173	0.172	51.66	0.723
CL800.Contig2_5	0.3574	-0.446845	0.172	51.66	0.723
CL802.Contig1_5	3.0347	0.482116	0.114	57.03	0.573
CL802.Contig2_5	5.5587	0.744973	0.072	52.92	0.536
CL803.Contig1_5	4.0526	0.607734	0.277	38.86	0.838
CL803.Contig2_5	1.0112	0.00483706	0.275	36.81	0.862
CL803.Contig3_5	0.7916	-0.101494	0.268	38.55	0.84
CL804.Contig1_5	0.2737	-0.562725	0.117	50.99	0.739
CL804.Contig2_5	1.6405	0.214976	0.117	50.99	0.739
CL805.Contig1_5	26.1148	1.41689	0.192	45.71	0.751
CL805.Contig2_5	6.5411	0.815651	0.192	45.71	0.751
CL806.Contig1_5	17.103	1.23307	0.3	45.32	0.803
CL807.Contig1_5	9.0749	0.957842	0.068	58.33	0.518
CL807.Contig2_5	0.424	-0.372634	0.07	58.51	0.515
CL809.Contig1_5	6.666	0.823865	-0.064	58.77	0.378
CL809.Contig2_5	0.7006	-0.15453	-0.064	58.77	0.378
CL809.Contig3_5	0.5604	-0.251502	-0.064	58.77	0.378
CL810.Contig1_5	4.1064	0.613461	0.06	51.76	0.464
CL811.Contig1_5	0.093	-1.03152	0.092	37.82	0.63
CL811.Contig2_5	0	#NUM!	0.092	37.82	0.63
CL811.Contig3_5	0	#NUM!	0.172	33.14	0.702
CL811.Contig4_5	0.2121	-0.673459	0.172	33.14	0.702
CL813.Contig1_5	3.302	0.518777	0.233	42.96	0.744
CL813.Contig2_5	0.4654	-0.332174	0.233	42.96	0.744
CL814.Contig1_5	4.3306	0.636548	0.28	35.16	0.816
CL814.Contig2_5	0	#NUM!	0.316	25.57	0.911
CL815.Contig1_5	58.4242	1.76659	0.001	55.23	0.516
CL815.Contig2_5	0.9929	-0.00309449	0.049	52.24	0.539
CL816.Contig1_5	22.5193	1.35255	0.171	38.45	0.64
CL816.Contig2_5	28.571	1.45593	0.171	38.45	0.64
CL817.Contig1_5	3.3201	0.521151	0.242	52.16	0.704
CL817.Contig2_5	3.8737	0.588126	0.242	52.16	0.704
CL818.Contig1_5	1797.86	3.25476	0.197	32.87	0.807
CL819.Contig1_5	13.3378	1.12508	0.078	46.31	0.7
CL820.Contig1_5	13.7628	1.13871	-0.147	53.51	0.3
CL820.Contig2_5	3.39	0.5302	-0.147	53.51	0.3
CL821.Contig1_5	5.6009	0.748258	0.256	38.63	0.859
CL821.Contig2_5	2.4778	0.394066	0.162	47.77	0.577
CL822.Contig1_5	10.5013	1.02124	0.348	41.23	0.778
CL822.Contig2_5	2200.71	3.34256	0.308	40	0.698
CL823.Contig1_5	11.9119	1.07598	0.007	58.79	0.478
CL823.Contig2_5	1.2281	0.0892337	-0.004	59.26	0.47
CL826.Contig1_5	7.3499	0.866281	0.258	37.14	0.732
CL827.Contig1_5	0.5988	-0.222718	0.171	39.98	0.766
CL827.Contig2_5	0.0435	-1.36151	0.171	39.98	0.766
CL828.Contig1_5	23.5313	1.37165	0.064	58.23	0.575
CL828.Contig2_5	201.547	2.30438	0.064	58.23	0.575
CL829.Contig1_5	2.5494	0.406438	0.209	45.74	0.699
CL829.Contig2_5	0.3447	-0.462559	0.209	45.74	0.699
CL830.Contig1_5	0.2938	-0.531948	0.109	41.94	0.5
CL830.Contig2_5	1.6864	0.226961	0.075	44.12	0.494
CL831.Contig1_5	1.5781	0.198135	0.185	51.15	0.615
CL831.Contig2_5	0.4013	-0.396531	0.151	54.76	0.613
CL831.Contig3_5	0.3526	-0.452718	0.134	55.63	0.595
CL832.Contig1_5	10.1765	1.0076	0.11	38.91	0.826
CL832.Contig2_5	2.1408	0.330576	0.11	38.91	0.826
CL833.Contig1_5	8.7949	0.944231	0.123	53.99	0.581
CL833.Contig2_5	0	#NUM!	0.126	42.47	0.613
CL834.Contig1_5	0.2187	-0.660151	0.082	49.94	0.709
CL834.Contig2_5	0.394	-0.404504	0.079	49.48	0.713
CL835.Contig1_5	2.8956	0.461739	0.106	53.86	0.653
CL835.Contig2_5	0.4177	-0.379136	0.166	44.38	0.671
CL835.Contig3_5	42.2503	1.62583	0.098	53.04	0.663
CL836.Contig1_5	4.8744	0.687921	0.089	51.82	0.61
CL836.Contig2_5	0.9741	-0.0113965	0.111	50.62	0.623
CL837.Contig1_5	20.6276	1.31445	-0.095	47.36	0.279
CL837.Contig2_5	26.7172	1.42679	-0.186	44.74	0.284
CL838.Contig1_5	0.2968	-0.527536	0.086	47.1	0.586
CL838.Contig2_5	0.2093	-0.679231	0.067	56.93	0.658
CL841.Contig2_5	2.5024	0.398357	0.257	48.98	0.731
CL842.Contig1_5	5.8668	0.768401	0.21	35.17	0.866
CL842.Contig2_5	1.3044	0.115411	0.21	35.17	0.866
CL843.Contig1_5	0.9851	-0.00651968	0.09	45	0.759
CL843.Contig2_5	1.062	0.0261245	0.09	45	0.759
CL843.Contig3_5	0.8388	-0.0763416	0.032	48.13	0.717
CL844.Contig1_5	0.0343	-1.46471	0.165	47.21	0.579
CL844.Contig2_5	0.2405	-0.618885	0.168	46.35	0.579
CL845.Contig1_5	11.8685	1.0744	0.256	51.95	0.732
CL845.Contig2_5	2.7805	0.444123	0.222	54.43	0.724
CL847.Contig1_5	0	#NUM!	0.081	54.9	0.56
CL847.Contig2_5	0.2103	-0.677161	0.088	55.64	0.566
CL847.Contig3_5	0.0527	-1.27819	0.07	51.78	0.571
CL847.Contig4_5	0	#NUM!	0.077	52.85	0.578
CL848.Contig1_5	0.1649	-0.782779	0.227	40.72	0.816
CL848.Contig2_5	1.91	0.281033	0.227	40.72	0.816
CL848.Contig3_5	2.0464	0.310991	0.227	40.72	0.816
CL849.Contig1_5	4.6	0.662758	-0.007	58.42	0.588
CL849.Contig2_5	1.3929	0.14392	-0.007	58.42	0.588
CL850.Contig1_5	3.6189	0.558577	0.029	57.85	0.586
CL850.Contig2_5	0.1659	-0.780154	0.015	57.08	0.58
CL852.Contig1_5	12.6805	1.10314	-0.089	57.72	0.442
CL855.Contig1_5	1.5357	0.186306	0.17	42.63	0.634
CL855.Contig2_5	10.8785	1.03657	0.093	45.3	0.624
CL857.Contig1_5	3.2357	0.509968	0.33	31.87	0.93
CL857.Contig2_5	1.2294	0.0896932	0.32	40.03	0.844
CL859.Contig1_5	105.893	2.02487	0.121	50.02	0.629
CL861.Contig1_5	13.6584	1.1354	0.223	49.16	0.663
CL863.Contig1_5	0.5404	-0.267285	0.329	39.49	0.725
CL863.Contig2_5	0	#NUM!	0.331	39.44	0.729
CL863.Contig3_5	0.0161	-1.79317	0.329	39.49	0.725
CL863.Contig4_5	0	#NUM!	0.331	39.44	0.729
CL863.Contig5_5	0	#NUM!	0.237	33.52	0.872
CL863.Contig6_5	0.0527	-1.27819	0.237	33.52	0.872
CL864.Contig1_5	12.084	1.08221	-0.165	52.76	0.353
CL865.Contig1_5	36.1214	1.55776	0.196	55.27	0.631
CL867.Contig1_5	4.63	0.665581	0.143	49.43	0.63
CL867.Contig2_5	3.5219	0.546777	0.138	49.71	0.631
CL868.Contig1_5	850.297	2.92957	0.263	41.33	0.663
CL869.Contig1_5	0.0551	-1.25885	0.082	37.55	0.844
CL869.Contig2_5	4.4778	0.651065	0.182	35.88	0.842
CL869.Contig3_5	0.1013	-0.994391	0.194	36.68	0.818
CL869.Contig4_5	0.2821	-0.549597	0.174	41.03	0.762
CL869.Contig5_5	0.1276	-0.894149	0.178	41.58	0.757
CL869.Contig6_5	0.1256	-0.90101	0.181	42.22	0.752
CL869.Contig7_5	0.1802	-0.744245	0.151	42.16	0.76
CL869.Contig8_5	0.1333	-0.87517	0.161	43.55	0.75
CL869.Contig9_5	0.1338	-0.873544	0.17	40.41	0.767
CL869.Contig10_5	1.6747	0.223937	0.184	42.65	0.747
CL869.Contig11_5	1.7058	0.231928	0.181	42.01	0.752
CL869.Contig12_5	3.1347	0.496196	0.182	40.52	0.759
CL869.Contig13_5	2.1305	0.328482	0.168	44.46	0.718
CL869.Contig14_5	1.7985	0.25491	0.164	43.99	0.744
CL869.Contig15_5	1.8067	0.256886	0.179	39.89	0.764
CL869.Contig16_5	0.9732	-0.0117979	0.165	42.3	0.731
CL869.Contig17_5	1.911	0.281261	0.161	41.39	0.757
CL869.Contig18_5	3.7897	0.578605	0.213	35.75	0.831
CL869.Contig19_5	2.475	0.393575	0.202	34.93	0.857
CL869.Contig20_5	2.6899	0.429736	0.117	35.16	0.875
CL871.Contig1_5	14.3984	1.15831	0.198	44.01	0.653
CL872.Contig1_5	4.3163	0.635112	0.091	53.71	0.539
CL872.Contig2_5	0.1879	-0.726073	0.068	52.49	0.541
CL873.Contig1_5	16.1785	1.20894	0.171	46.69	0.694
CL874.Contig1_5	0.7961	-0.0990324	0.19	48.56	0.691
CL874.Contig2_5	0.6942	-0.158515	0.224	43.85	0.73
CL874.Contig3_5	0.071	-1.14874	0.174	45.78	0.694
CL877.Contig1_5	3.1981	0.504892	0.218	42.8	0.588
CL877.Contig2_5	2.6702	0.426544	0.163	44.66	0.6
CL878.Contig1_5	1.4669	0.166401	0.241	58.03	0.618
CL878.Contig2_5	104.727	2.02006	0.254	34.49	0.846
CL879.Contig1_5	1.4293	0.155123	0.035	60.9	0.565
CL879.Contig2_5	5.639	0.751202	0.05	59.95	0.581
CL879.Contig3_5	2.6581	0.424571	0.126	55.1	0.671
CL880.Contig1_5	20.8233	1.31855	-0.169	38.28	0.525
CL881.Contig1_5	20.7666	1.31737	0.053	60.52	0.531
CL881.Contig2_5	1.7603	0.245587	0.023	61	0.538
CL883.Contig1_5	0.5189	-0.284916	0.15	41.41	0.756
CL884.Contig1_5	15.7073	1.1961	-0.137	53.16	0.31
CL884.Contig2_5	11.1979	1.04914	0.076	57.35	0.457
CL886.Contig1_5	114.288	2.058	0.108	30.25	0.877
CL886.Contig2_5	766.103	2.88429	0.133	30.51	0.88
CL887.Contig1_5	3.4713	0.540492	0.022	59.47	0.565
CL887.Contig2_5	1.2765	0.106021	0.049	52.13	0.566
CL888.Contig1_5	5.1009	0.707647	0.145	47.59	0.657
CL888.Contig2_5	0.1879	-0.726073	0.175	45.04	0.706
CL889.Contig1_5	0.5127	-0.290137	0.177	48.86	0.552
CL889.Contig2_5	0.3111	-0.5071	0.177	48.86	0.552
CL890.Contig1_5	3.0144	0.479201	0.146	47.98	0.489
CL890.Contig2_5	0.3306	-0.480697	0.096	44.87	0.524
CL892.Contig1_5	6.2135	0.793336	0.211	40.12	0.825
CL892.Contig2_5	4.972	0.696531	0.236	40.03	0.841
CL894.Contig1_5	0.5877	-0.230844	0.083	38.15	0.739
CL894.Contig2_5	1.8138	0.258589	0.144	37.08	0.753
CL897.Contig1_5	6.6423	0.822318	0.108	51.23	0.632
CL897.Contig2_5	2.7236	0.435143	0.122	58.95	0.575
CL897.Contig3_5	29.4216	1.46867	0.284	49.07	0.689
CL898.Contig1_5	4.1908	0.622297	0.225	53.72	0.638
CL898.Contig2_5	0.6715	-0.172954	0.262	52.87	0.638
CL898.Contig3_5	0.0595	-1.22548	0.22	52.53	0.633
CL901.Contig1_5	3.9716	0.598966	0.111	42.3	0.644
CL901.Contig2_5	2.4717	0.392996	0.25	46.84	0.66
CL902.Contig1_5	62.6982	1.79726	0.081	46.16	0.667
CL902.Contig2_5	0.8888	-0.051196	0.081	46.16	0.667
CL903.Contig1_5	11.722	1.069	0.213	36.66	0.764
CL903.Contig2_5	3.0608	0.485835	0.216	36.04	0.761
CL904.Contig1_5	0	#NUM!	0.094	61	0.491
CL904.Contig2_5	0	#NUM!	0.094	61	0.491
CL904.Contig3_5	0	#NUM!	0.048	61	0.5
CL904.Contig4_5	0	#NUM!	0.048	61	0.513
CL906.Contig1_5	194.42	2.28874	0.142	40.88	0.683
CL906.Contig2_5	308.734	2.48958	0.103	36.23	0.679
CL906.Contig3_5	7.9511	0.900427	0.104	48.94	0.683
CL906.Contig4_5	5.0373	0.702198	0.119	48.44	0.662
CL907.Contig1_5	5.6603	0.752839	-0.084	43.68	0.547
CL909.Contig1_5	1.4054	0.1478	0.103	43.16	0.618
CL909.Contig2_5	0.9977	-0.00100003	0.103	43.16	0.618
CL910.Contig1_5	2.0453	0.310757	-0.067	43.9	0.437
CL910.Contig2_5	0.6548	-0.183891	-0.067	43.9	0.437
CL911.Contig1_5	0	#NUM!	0.164	48.42	0.716
CL911.Contig2_5	0.2447	-0.611366	0.164	48.42	0.716
CL912.Contig1_5	54.1896	1.73392	0.034	42.82	0.379
CL912.Contig2_5	34.2906	1.53518	0.054	46.5	0.408
CL912.Contig3_5	46.8988	1.67116	-0.001	41.85	0.419
CL914.Contig1_5	3.9727	0.599086	0.144	38.69	0.787
CL916.Contig1_5	0	#NUM!	0.105	54.22	0.647
CL916.Contig2_5	0	#NUM!	0.107	54.98	0.644
CL916.Contig3_5	0	#NUM!	0.105	54.22	0.647
CL916.Contig4_5	0	#NUM!	0.107	54.98	0.644
CL917.Contig1_5	1.0387	0.0164901	0.037	56.35	0.544
CL917.Contig2_5	1.0135	0.00582375	0.093	51.78	0.568
CL918.Contig1_5	0.3183	-0.497163	-0.011	36.31	0.714
CL918.Contig2_5	0	#NUM!	-0.011	36.31	0.714
CL919.Contig1_5	0.2046	-0.689094	0.236	53.17	0.629
CL919.Contig2_5	0.1408	-0.851397	0.236	53.17	0.629
CL920.Contig1_5	0	#NUM!	0.429	32.48	0.675
CL920.Contig2_5	0	#NUM!	0.429	34.33	0.675
CL920.Contig3_5	0	#NUM!	0.429	32.48	0.675
CL920.Contig4_5	0	#NUM!	0.429	34.33	0.675
CL921.Contig1_5	0.3047	-0.516128	0.372	33	0.879
CL921.Contig2_5	0.3088	-0.510323	0.355	33.75	0.862
CL921.Contig3_5	10.4695	1.01993	0.308	35.88	0.797
CL922.Contig1_5	9.9888	0.999513	0.308	47.42	0.645
CL923.Contig1_5	3.453	0.538197	0.202	46.82	0.707
CL923.Contig2_5	0.9321	-0.0305375	0.218	45.88	0.724
CL923.Contig3_5	0.8474	-0.0719115	0.267	45.68	0.731
CL925.Contig1_5	3.7167	0.570158	0.147	49.73	0.656
CL925.Contig2_5	2.4436	0.38803	0.078	52.56	0.623
CL926.Contig1_5	147.209	2.16793	0.194	42.95	0.721
CL926.Contig2_5	5.4889	0.739485	0.188	42.97	0.73
CL927.Contig1_5	0.2915	-0.535361	0.222	51.2	0.646
CL927.Contig2_5	0.5523	-0.257825	0.21	51.09	0.644
CL930.Contig5_5	22.242	1.34717	0.035	61	0.505
CL930.Contig6_5	0.1713	-0.766243	0.035	61	0.505
CL930.Contig7_5	3.4536	0.538272	0.072	61	0.468
CL931.Contig1_5	2.4727	0.393171	0.106	35.29	0.686
CL931.Contig2_5	9.4326	0.974631	0.216	49.79	0.718
CL932.Contig1_5	8.7313	0.941079	0.076	61	0.539
CL932.Contig2_5	0.8014	-0.0961507	0.072	61	0.57
CL933.Contig1_5	15.2797	1.18411	0.181	46.38	0.732
CL933.Contig2_5	5.612	0.749118	0.187	46.12	0.737
CL934.Contig1_5	2.9321	0.467179	0.194	61	0.558
CL934.Contig2_5	1.0532	0.0225108	0.188	61	0.57
CL935.Contig1_5	11.012	1.04187	0.006	60.98	0.364
CL935.Contig2_5	11.4783	1.05988	0.006	60.98	0.364
CL936.Contig1_5	2.8989	0.462233	0.298	31.52	0.915
CL936.Contig2_5	4.2444	0.627816	0.319	32.51	0.821
CL937.Contig1_5	12.2638	1.08863	0.128	44.3	0.667
CL937.Contig2_5	2.6054	0.415874	0.119	39.96	0.773
CL939.Contig1_5	2.0602	0.313909	0	61	0.506
CL939.Contig2_5	1.4396	0.158242	0.038	61	0.485
CL940.Contig1_5	0.7734	-0.111596	0.193	43.68	0.721
CL940.Contig2_5	1.2675	0.102948	0.193	43.68	0.721
CL940.Contig3_5	1.5539	0.191423	0.185	43.63	0.724
CL942.Contig1_5	6.0686	0.783089	0.131	53.97	0.444
CL942.Contig2_5	0.6571	-0.182369	0.131	53.97	0.444
CL944.Contig1_5	43.8553	1.64202	0.045	41.61	0.662
CL945.Contig1_5	11.3445	1.05479	0.023	39.68	0.785
CL949.Contig1_5	4.3357	0.637059	0.099	47.55	0.737
CL949.Contig2_5	3.0813	0.488734	0.109	45.72	0.756
CL951.Contig1_5	34.0002	1.53148	0.23	46.11	0.694
CL951.Contig2_5	6.1869	0.791473	0.367	45.53	0.761
CL952.Contig1_5	0.3232	-0.490529	0.3	32.6	0.835
CL952.Contig2_5	0.5995	-0.222211	0.108	45.33	0.714
CL952.Contig3_5	0.2999	-0.523024	-0.011	60.51	0.604
CL954.Contig1_5	4.4834	0.651607	0.239	40.7	0.765
CL954.Contig2_5	1.801	0.255514	0.227	43.5	0.774
CL954.Contig3_5	4.0544	0.607927	0.236	39.54	0.741
CL955.Contig1_5	0.2897	-0.538052	0.203	37.49	0.821
CL955.Contig2_5	0.8334	-0.0791465	0.245	34.79	0.844
CL956.Contig1_5	19.0908	1.28082	0.307	32.55	0.865
CL956.Contig2_5	27.8224	1.44439	0.288	31.32	0.86
CL957.Contig1_5	1.8568	0.268765	0.096	48.08	0.676
CL959.Contig1_5	2.3292	0.367207	0.3	28.55	0.954
CL960.Contig1_5	8.3706	0.922757	0.203	46.2	0.758
CL960.Contig2_5	1.8903	0.276531	0.098	44.71	0.685
CL961.Contig1_5	7.1393	0.853656	0.221	44.27	0.71
CL961.Contig2_5	0.658	-0.181774	0.221	44.27	0.71
CL962.Contig1_5	7.5635	0.878723	0.06	61	0.556
CL962.Contig2_5	4.4218	0.645599	-0.066	48.59	0.551
CL964.Contig1_5	4.7721	0.67871	-0.094	47.29	0.339
CL965.Contig1_5	12.7756	1.10638	-0.052	50.73	0.631
CL965.Contig2_5	94.7846	1.97674	-0.043	49.48	0.641
CL966.Contig1_5	0.8836	-0.0537443	0.158	39.92	0.779
CL966.Contig2_5	0.8133	-0.0897492	0.203	43.32	0.751
CL966.Contig3_5	0.7763	-0.10997	0.194	41.86	0.768
CL966.Contig4_5	0.8137	-0.0895357	0.184	39.14	0.791
CL966.Contig5_5	0.8956	-0.0478859	0.163	41.93	0.772
CL966.Contig6_5	0.9005	-0.0455163	0.162	40.39	0.788
CL967.Contig1_5	9.4001	0.973132	0.048	55.76	0.524
CL967.Contig2_5	4.2464	0.628021	-0.017	57.99	0.59
CL968.Contig1_5	8.0683	0.906782	-0.04	61	0.426
CL970.Contig1_5	2.4947	0.397018	0.203	38.14	0.813
CL971.Contig1_5	2.1673	0.335919	0.27	38.91	0.808
CL971.Contig2_5	5.1983	0.715861	0.268	38.73	0.81
CL971.Contig3_5	0.4483	-0.348431	0.27	38.91	0.808
CL972.Contig1_5	1.9669	0.293782	0.255	38.5	0.804
CL972.Contig2_5	2.4829	0.394959	0.263	37.91	0.812
CL973.Contig1_5	1.0043	0.00186346	0.134	41.43	0.714
CL973.Contig2_5	0.1437	-0.842543	0.134	41.43	0.714
CL974.Contig1_5	6.0639	0.782752	0.205	44.52	0.741
CL974.Contig2_5	0.2737	-0.562725	0.243	29.95	0.835
CL975.Contig1_5	1.0828	0.0345482	0.192	51.1	0.671
CL975.Contig2_5	0.3617	-0.441651	0.192	51.1	0.671
CL977.Contig1_5	1.5712	0.196231	0.247	46.56	0.698
CL977.Contig2_5	0.2112	-0.675306	0.133	47.17	0.594
CL977.Contig3_5	1.2912	0.110994	0.245	44.32	0.68
CL978.Contig1_5	4.5896	0.661775	0.507	39.01	0.795
CL978.Contig2_5	8.8254	0.945734	0.429	45.35	0.743
CL978.Contig3_5	3.1637	0.500195	0.507	39.01	0.795
CL978.Contig4_5	10.429	1.01824	0.363	46.66	0.706
CL979.Contig1_5	7.7493	0.889262	0.028	61	0.477
CL981.Contig1_5	93.8035	1.97222	0.254	33.87	0.861
CL981.Contig2_5	2.5825	0.41204	0.092	48.75	0.735
CL983.Contig1_5	0.7545	-0.122341	0.062	55.8	0.542
CL983.Contig2_5	0.9749	-0.0110399	0.067	55.86	0.539
CL984.Contig1_5	7.1389	0.853631	0.346	40.23	0.532
CL984.Contig2_5	0.5505	-0.259243	0.346	40.23	0.532
CL984.Contig3_5	1.8336	0.263305	0.214	40.63	0.605
CL985.Contig1_5	3.4596	0.539026	-0.092	56.47	0.43
CL985.Contig2_5	1.7527	0.243708	0.013	56.16	0.495
CL986.Contig1_5	10.2359	1.01013	0.215	44.84	0.692
CL986.Contig2_5	0.3624	-0.440812	0.235	43.07	0.708
CL989.Contig2_5	2.9532	0.470293	0.175	44.03	0.79
CL990.Contig1_5	23.8215	1.37697	0.25	34.46	0.869
CL990.Contig2_5	9.11	0.959518	0.06	56.61	0.608
CL991.Contig1_5	4.998	0.698796	-0.063	50.5	0.679
CL992.Contig1_5	5.2821	0.722807	0.407	30.78	0.881
CL992.Contig2_5	39.7752	1.59961	0.407	30.78	0.881
CL993.Contig1_5	1.4325	0.156095	0.054	50.73	0.67
CL993.Contig2_5	1.1233	0.0504958	0.074	43.99	0.715
CL995.Contig1_5	12.5955	1.10022	0.189	48.69	0.701
CL997.Contig1_5	2.4199	0.383797	0.217	55.79	0.71
CL997.Contig2_5	0.3266	-0.485984	0.116	55.97	0.673
CL998.Contig1_5	6.8461	0.835443	0.248	39.51	0.779
CL999.Contig1_5	102.43	2.01043	0.27	46.99	0.728
CL1000.Contig1_5	0	#NUM!	0.068	53.76	0.586
CL1000.Contig2_5	0.3734	-0.427826	0.055	40.17	0.6
CL1000.Contig3_5	0	#NUM!	0.089	55.79	0.632
CL1000.Contig4_5	0	#NUM!	0.109	55.44	0.642
CL1001.Contig1_5	1.1349	0.0549576	0.022	60.32	0.556
CL1002.Contig1_5	3.8286	0.58304	0.163	34.02	0.785
CL1004.Contig1_5	3.412	0.533009	0.274	49.44	0.622
CL1004.Contig2_5	0	#NUM!	0.241	51.89	0.683
CL1005.Contig1_5	2.1529	0.333024	0.044	56.95	0.531
CL1005.Contig2_5	0.7404	-0.130534	0.044	56.95	0.531
CL1006.Contig1_5	262.886	2.41977	0.192	39.8	0.667
CL1006.Contig2_5	239.011	2.37842	0.115	56.1	0.58
CL1008.Contig1_5	1.0744	0.031166	0.167	50.51	0.713
CL1008.Contig2_5	6.7657	0.830313	0.195	45.59	0.735
CL1009.Contig1_5	0.6587	-0.181312	0.135	60.78	0.593
CL1009.Contig2_5	2.5323	0.403515	0.135	60.78	0.593
CL1010.Contig1_5	17.5625	1.24459	0.202	31.52	0.825
CL1010.Contig2_5	1.7993	0.255104	0.176	31.24	0.852
CL1011.Contig1_5	114.67	2.05945	0.379	37.8	0.762
CL1011.Contig2_5	4.5666	0.659593	0.379	37.8	0.762
CL1012.Contig1_5	8.4558	0.927155	0.182	34.17	0.303
CL1013.Contig1_5	11.5683	1.06327	0.229	51.6	0.614
CL1013.Contig2_5	19.9889	1.30079	0.192	54.95	0.579
CL1014.Contig1_5	8.3135	0.919784	0.063	49.61	0.651
CL1015.Contig1_5	0	#NUM!	-0.01	49.28	0.571
CL1015.Contig2_5	0	#NUM!	-0.01	49.28	0.571
CL1016.Contig1_5	199.336	2.29959	0.336	34.55	0.795
CL1016.Contig2_5	2.4187	0.383582	0.354	32.74	0.875
CL1016.Contig3_5	0.7207	-0.142245	0.345	32.33	0.865
CL1017.Contig2_5	65.0789	1.81344	0.082	57.83	0.399
CL1018.Contig1_5	815.938	2.91166	0.425	34.26	0.728
CL1019.Contig1_5	1.8047	0.256405	-0.009	44.77	0.588
CL1021.Contig1_5	0.5353	-0.271403	0.079	48.41	0.687
CL1021.Contig2_5	2.5086	0.399431	0.082	45.85	0.7
CL1023.Contig1_5	3.1322	0.495849	0.057	38.38	0.534
CL1023.Contig2_5	1.9532	0.290747	0.057	38.38	0.534
CL1027.Contig1_5	7.361	0.866937	0.119	59.98	0.53
CL1027.Contig2_5	1.4044	0.147491	0.126	60.33	0.533
CL1028.Contig1_5	6.512	0.813714	0.013	58.49	0.526
CL1029.Contig1_5	6.3894	0.80546	0.12	55.14	0.662
CL1029.Contig2_5	0.2062	-0.685711	0.143	60.12	0.667
CL1030.Contig1_5	8.1694	0.91219	-0.151	61	0.299
CL1030.Contig2_5	0.2413	-0.617443	-0.151	61	0.299
CL1034.Contig1_5	2.9553	0.470602	0.392	36.49	0.774
CL1034.Contig2_5	0.5089	-0.293368	0.392	36.49	0.774
CL1036.Contig1_5	2.0931	0.32079	0.181	29.65	0.616
CL1036.Contig2_5	4.2444	0.627816	0.166	40.68	0.621
CL1037.Contig1_5	4.8134	0.682452	0.203	45.52	0.738
CL1037.Contig2_5	3.0559	0.485139	0.246	43.23	0.77
CL1037.Contig3_5	1.4613	0.164739	0.224	49.01	0.663
CL1037.Contig4_5	2.1429	0.331002	0.246	43.23	0.77
CL1037.Contig5_5	1.0154	0.00663716	0.207	45.03	0.74
CL1038.Contig1_5	2.9377	0.468007	0.193	41.43	0.772
CL1039.Contig1_5	2.8762	0.458819	0.183	38.65	0.769
CL1040.Contig1_5	19.0621	1.28017	0.234	42.26	0.75
CL1042.Contig1_5	1.0601	0.0253468	0.121	40.33	0.766
CL1042.Contig2_5	0.6756	-0.17031	0.208	46.43	0.706
CL1042.Contig3_5	1.5559	0.191982	0.041	42.41	0.763
CL1043.Contig1_5	13.5434	1.13173	0.352	38.17	0.79
CL1043.Contig2_5	2.7977	0.446801	0.531	30.04	0.783
CL1044.Contig1_5	166.721	2.22199	0.449	34.61	0.792
CL1045.Contig1_5	7.1353	0.853412	0.004	37.08	0.657
CL1046.Contig1_5	5.1105	0.708463	0.306	56.68	0.596
CL1046.Contig2_5	0.331	-0.480172	0.285	56.13	0.573
CL1047.Contig1_5	0.4254	-0.371203	0.192	49.31	0.684
CL1047.Contig2_5	0.2847	-0.545613	0.223	46.9	0.696
CL1048.Contig1_5	2.5678	0.409561	-0.025	56.45	0.435
CL1049.Contig1_5	6.0193	0.779546	0.181	53.1	0.582
CL1049.Contig2_5	1.337	0.126131	-0.014	49.23	0.523
CL1050.Contig1_5	2.2028	0.342975	0.198	38.39	0.81
CL1050.Contig2_5	0.7406	-0.130416	0.198	38.39	0.81
CL1051.Contig1_5	0.513	-0.289883	0.138	57.03	0.544
CL1051.Contig2_5	1.1777	0.0710347	0.131	43.85	0.55
CL1053.Contig1_5	10.941	1.03906	0.194	41.81	0.649
CL1053.Contig2_5	67.2705	1.82782	0.136	38.21	0.687
CL1054.Contig1_5	1.3891	0.142734	0.099	38.73	0.783
CL1054.Contig2_5	4.2974	0.633206	0.099	38.73	0.783
CL1054.Contig3_5	1.547	0.18949	0.099	38.73	0.783
CL1055.Contig1_5	1.1312	0.0535394	0.086	50.64	0.711
CL1055.Contig2_5	0.6859	-0.163739	0.032	49.89	0.689
CL1055.Contig3_5	0.6148	-0.211266	0.064	50.26	0.719
CL1056.Contig1_5	17.4996	1.24303	0.164	46.88	0.518
CL1056.Contig2_5	1.4039	0.147336	0.094	47.57	0.532
CL1057.Contig1_5	0.133	-0.876148	0.226	43.14	0.757
CL1057.Contig2_5	0.1386	-0.858237	0.226	43.14	0.757
CL1057.Contig3_5	0	#NUM!	0.226	43.14	0.757
CL1057.Contig4_5	0.0498	-1.30277	0.226	43.14	0.757
CL1057.Contig5_5	0	#NUM!	0.226	43.14	0.757
CL1057.Contig6_5	0	#NUM!	0.226	43.14	0.757
CL1058.Contig1_5	1.1046	0.043205	0.098	61	0.577
CL1058.Contig2_5	2.0332	0.30818	0.097	61	0.57
CL1059.Contig1_5	1.2427	0.0943663	0.049	54.09	0.589
CL1059.Contig2_5	0.2259	-0.646084	0.049	54.09	0.589
CL1060.Contig1_5	2.0208	0.305523	0.225	44.18	0.647
CL1060.Contig2_5	1.0508	0.0215201	0.2	52.63	0.559
CL1061.Contig1_5	0.3624	-0.440812	0.105	52.07	0.633
CL1061.Contig2_5	0.2841	-0.546529	0.054	57.25	0.606
CL1062.Contig1_5	9.9171	0.996385	-0.439	27.47	0.268
CL1063.Contig1_5	4.0339	0.605725	0.155	46.04	0.706
CL1063.Contig2_5	0.3508	-0.45494	0.113	37.84	0.709
CL1064.Contig1_5	4.7235	0.674264	-0.008	47.93	0.505
CL1064.Contig2_5	1.5761	0.197584	-0.06	44.67	0.485
CL1065.Contig1_5	31.5488	1.49898	0.201	45.23	0.712
CL1065.Contig2_5	2.5909	0.413451	0.16	49.15	0.685
CL1065.Contig3_5	0.5001	-0.300943	0.198	45.5	0.713
CL1066.Contig1_5	1.8214	0.260405	0.031	54.65	0.426
CL1067.Contig1_5	5.2951	0.723874	-0.093	59.4	0.345
CL1067.Contig2_5	4.9374	0.693498	-0.084	59.43	0.347
CL1069.Contig1_5	0	#NUM!	-0.004	61	0.448
CL1069.Contig2_5	0	#NUM!	0.072	61	0.423
CL1069.Contig3_5	0	#NUM!	0.079	58.49	0.432
CL1070.Contig1_5	1.1624	0.0653556	0.052	52.32	0.635
CL1070.Contig2_5	0.8717	-0.059633	0.056	51.92	0.643
CL1071.Contig1_5	7.4773	0.873745	0.044	55.93	0.624
CL1072.Contig1_5	0.8815	-0.0547777	0.027	57.58	0.519
CL1072.Contig2_5	0	#NUM!	0.038	57	0.521
CL1073.Contig1_5	3.3344	0.523018	0.223	36.49	0.789
CL1073.Contig2_5	0.382	-0.417937	0.158	34.86	0.775
CL1075.Contig1_5	12.5016	1.09697	0.088	53.05	0.754
CL1076.Contig1_5	14.3044	1.15547	0.237	47.76	0.516
CL1077.Contig1_5	12.3385	1.09126	-0.028	61	0.484
CL1077.Contig2_5	0.9188	-0.036779	-0.083	61	0.462
CL1078.Contig1_5	1.7546	0.244178	0.46	33.46	0.894
CL1078.Contig2_5	8.8753	0.948183	0.271	39.85	0.76
CL1081.Contig1_5	3.8593	0.586509	-0.045	49.66	0.451
CL1081.Contig2_5	15.7637	1.19766	-0.025	50.32	0.44
CL1082.Contig1_5	78.4122	1.89438	0.058	51.86	0.607
CL1082.Contig2_5	16.8726	1.22718	-0.005	59.36	0.581
CL1082.Contig3_5	159.862	2.20374	0.109	51.21	0.569
CL1082.Contig4_5	1.6473	0.216773	0.544	27.27	0.765
CL1083.Contig1_5	3.855	0.586024	0.07	56.99	0.646
CL1083.Contig2_5	0	#NUM!	0.041	52.78	0.602
CL1084.Contig1_5	0.864	-0.0634863	0.182	36.66	0.84
CL1084.Contig2_5	0.6888	-0.161907	0.095	46.13	0.705
CL1086.Contig1_5	0.3377	-0.471469	-0.018	*****	0.408
CL1086.Contig2_5	3.3987	0.531313	-0.008	60.58	0.401
CL1087.Contig1_5	16.3836	1.21441	0.153	46.88	0.606
CL1087.Contig2_5	40.9563	1.61232	0.294	35.83	0.825
CL1089.Contig1_5	49.4399	1.69408	0.046	57.04	0.456
CL1089.Contig2_5	4.0673	0.609306	-0.061	52.6	0.439
CL1090.Contig1_5	4.0231	0.604561	0.273	43.41	0.677
CL1090.Contig2_5	5.6094	0.748916	0.239	42.44	0.679
CL1092.Contig1_5	2.6246	0.419063	0.023	57.51	0.521
CL1092.Contig2_5	0.1552	-0.809108	0.051	57.66	0.517
CL1094.Contig1_5	1.7331	0.238824	0.226	33.64	0.858
CL1094.Contig2_5	4.4974	0.652962	0.226	33.64	0.858
CL1095.Contig1_5	9.0417	0.95625	0.049	53.71	0.49
CL1095.Contig2_5	12.0883	1.08237	0.036	53.42	0.486
CL1096.Contig1_5	19.2513	1.28446	0.197	42.24	0.779
CL1096.Contig2_5	4.4758	0.650871	0.197	42.52	0.775
CL1097.Contig1_5	1.5161	0.180728	0.353	30.67	0.683
CL1097.Contig2_5	1.0228	0.00979072	0.366	31.47	0.683
CL1098.Contig1_5	0.8059	-0.0937188	0.205	46.08	0.708
CL1098.Contig2_5	1.2879	0.109882	0.205	46.08	0.708
CL1100.Contig1_5	5.3427	0.727761	0.178	42.71	0.716
CL1100.Contig2_5	1.6608	0.220317	0.178	42.71	0.716
CL1101.Contig1_5	2.9766	0.47372	0.198	61	0.615
CL1101.Contig2_5	0.6596	-0.180719	0.358	39.03	0.671
CL1102.Contig1_5	11.6353	1.06578	-0.154	48.08	0.355
CL1103.Contig1_5	0.6456	-0.190036	-0.029	55.68	0.418
CL1103.Contig2_5	4.2594	0.629348	-0.029	55.68	0.418
CL1103.Contig3_5	4.4123	0.644665	-0.029	55.68	0.418
CL1104.Contig1_5	1.4666	0.166312	0.156	41.94	0.736
CL1105.Contig1_5	523.863	2.71922	0.267	51.62	0.529
CL1105.Contig2_5	856.591	2.93277	0.148	57.31	0.56
CL1106.Contig1_5	68.0643	1.83292	0.182	*****	0.717
CL1108.Contig1_5	0.4794	-0.319302	0.23	39.07	0.814
CL1110.Contig1_5	12.9259	1.11146	0.086	61	0.509
CL1112.Contig1_5	4.1672	0.619844	0.068	40.09	0.417
CL1112.Contig2_5	18.7751	1.27358	0.115	48.84	0.674
CL1113.Contig1_5	4.0861	0.611309	0.18	32.32	0.83
CL1113.Contig2_5	4.0534	0.607819	-0.068	49.31	0.481
CL1115.Contig1_5	19.1805	1.28286	0.293	39.43	0.811
CL1115.Contig2_5	5.8311	0.76575	0.269	50.8	0.846
CL1116.Contig1_5	2.6847	0.428896	0.117	50.22	0.689
CL1116.Contig2_5	1.1864	0.0742311	0.115	52.33	0.679
CL1117.Contig1_5	2.0915	0.320458	0.115	38.69	0.571
CL1117.Contig2_5	4.4721	0.650512	0.105	48.32	0.741
CL1118.Contig1_5	11.011	1.04183	0.19	38.2	0.709
CL1118.Contig2_5	4.5839	0.661235	0.2	38.89	0.697
CL1119.Contig1_5	297.361	2.47328	0.117	40.92	0.411
CL1119.Contig2_5	87.0668	1.93985	0.151	39.19	0.485
CL1122.Contig1_5	4.1421	0.617221	0.239	43.7	0.773
CL1122.Contig2_5	0.3808	-0.419303	0.234	40.08	0.812
CL1123.Contig1_5	9.6447	0.984289	0.209	57.77	0.642
CL1123.Contig2_5	8.2118	0.914438	0.119	59.09	0.633
CL1124.Contig1_5	0.2217	-0.654234	0.126	56.82	0.594
CL1124.Contig2_5	0.1663	-0.779108	0.123	57.03	0.591
CL1126.Contig1_5	1.7104	0.233098	0.006	55.43	0.497
CL1126.Contig2_5	1.8815	0.274504	0.006	55.43	0.497
CL1127.Contig1_5	24.4248	1.38783	0.336	31.11	0.908
CL1127.Contig2_5	0.6558	-0.183229	0.246	37.15	0.81
CL1128.Contig1_5	1.9673	0.293871	-0.015	38.77	0.434
CL1129.Contig1_5	0	#NUM!	0.002	61	0.556
CL1129.Contig2_5	0	#NUM!	0.014	60.37	0.556
CL1129.Contig3_5	0	#NUM!	0.152	49.92	0.608
CL1129.Contig4_5	0	#NUM!	0.152	49.92	0.608
CL1130.Contig1_5	12.5199	1.0976	0.143	55.51	0.572
CL1130.Contig2_5	1.0418	0.0177844	0.143	55.51	0.572
CL1131.Contig1_5	4.9515	0.694737	0.253	37.07	0.796
CL1131.Contig2_5	2.6149	0.417455	0.259	37.19	0.795
CL1131.Contig3_5	1.6448	0.216113	0.259	37.19	0.795
CL1131.Contig4_5	2.2599	0.354089	0.265	36.98	0.802
CL1134.Contig1_5	2.6344	0.420682	0.107	59.8	0.545
CL1134.Contig2_5	3.251	0.512017	0.052	31.61	0.533
CL1135.Contig1_5	2.9069	0.46343	0.043	57.3	0.585
CL1135.Contig2_5	2.6964	0.430784	0.036	49.2	0.632
CL1137.Contig1_5	2.7645	0.441617	0.231	33.84	0.862
CL1137.Contig2_5	2.0605	0.313973	0.231	33.84	0.862
CL1138.Contig1_5	0.1616	-0.791559	0.246	41.96	0.689
CL1138.Contig2_5	0.5402	-0.267445	0.246	41.96	0.689
CL1138.Contig3_5	0.0852	-1.06956	0.38	34.72	0.848
CL1138.Contig4_5	0	#NUM!	0.359	38.97	0.784
CL1139.Contig1_5	14.12	1.14983	0.07	46.42	0.7
CL1140.Contig1_5	2.123	0.32695	0.151	30.91	0.914
CL1140.Contig2_5	2.9357	0.467712	0.155	30.3	0.925
CL1141.Contig1_5	15.2678	1.18378	0.39	33.72	0.874
CL1143.Contig1_5	5.3753	0.730403	0.098	56.75	0.505
CL1143.Contig2_5	1.5365	0.186533	0.044	44.41	0.46
CL1144.Contig1_5	63.0053	1.79938	0.122	61	0.611
CL1146.Contig1_5	10.0823	1.00356	0.137	46.5	0.725
CL1146.Contig2_5	0.9168	-0.0377254	0.186	35.68	0.732
CL1147.Contig1_5	2.8396	0.453257	0.12	47.49	0.666
CL1147.Contig2_5	0.5769	-0.238899	0.157	44.36	0.712
CL1148.Contig1_5	0.4916	-0.308388	0.203	51.52	0.671
CL1148.Contig2_5	0	#NUM!	0.203	51.52	0.671
CL1149.Contig1_5	4.6128	0.663965	0.371	34.79	0.92
CL1149.Contig2_5	2.1591	0.334273	0.344	39.14	0.882
CL1150.Contig1_5	0.9873	-0.00555086	0.305	25.06	0.972
CL1150.Contig2_5	0.6617	-0.179339	0.305	25.06	0.972
CL1151.Contig1_5	7.1042	0.851515	0.012	61	0.5
CL1152.Contig1_5	5.3562	0.728857	-0.004	42.15	0.507
CL1153.Contig1_5	2.3262	0.366647	0.292	39.82	0.792
CL1153.Contig2_5	1.7179	0.234998	0.292	39.82	0.792
CL1155.Contig1_5	16.2773	1.21158	0.161	52.88	0.622
CL1155.Contig2_5	2.1787	0.338197	0.215	51.03	0.656
CL1156.Contig1_5	22.9393	1.36058	0.178	45.36	0.698
CL1157.Contig1_5	5.5943	0.747746	0.015	50.72	0.438
CL1158.Contig1_5	0.314	-0.50307	0.139	54.45	0.609
CL1158.Contig2_5	0.0922	-1.03527	0.139	54.45	0.609
CL1158.Contig3_5	0.0967	-1.01457	0.166	49.89	0.621
CL1158.Contig4_5	0.0997	-1.0013	0.166	49.89	0.621
CL1158.Contig5_5	0.1592	-0.798057	-0.06	61	0.439
CL1158.Contig6_5	0.1673	-0.776504	-0.06	61	0.439
CL1160.Contig1_5	2.4955	0.397158	0.206	38.81	0.62
CL1160.Contig2_5	13.1818	1.11997	0.204	34.25	0.888
CL1160.Contig3_5	2.9764	0.473691	0.214	33.99	0.88
CL1160.Contig4_5	7.985	0.902275	0.24	29.86	0.892
CL1161.Contig1_5	1.0603	0.0254288	0.247	44.11	0.722
CL1161.Contig2_5	1.3735	0.137829	0.232	44.64	0.715
CL1161.Contig3_5	0.6359	-0.196611	0.247	44.11	0.722
CL1162.Contig1_5	3.865	0.587149	0.145	54.16	0.547
CL1162.Contig2_5	0.4779	-0.320663	0.125	57.3	0.524
CL1162.Contig3_5	0.7251	-0.139602	0.2	32.68	0.694
CL1163.Contig1_5	5.7999	0.763421	0.439	25.79	0.792
CL1163.Contig2_5	0.9408	-0.0265027	0.177	43.55	0.733
CL1165.Contig1_5	7.4622	0.872867	0.214	36	0.776
CL1165.Contig2_5	6.7819	0.831351	0.214	36	0.776
CL1166.Contig1_5	9.7728	0.990019	0.201	42.19	0.745
CL1166.Contig2_5	1.0741	0.0310447	0.237	43.51	0.725
CL1167.Contig1_5	11.5	1.0607	0.17	47.41	0.665
CL1168.Contig1_5	4.9019	0.690364	0.201	45.35	0.771
CL1171.Contig1_5	6.6069	0.819998	0.138	40.13	0.811
CL1171.Contig2_5	0.2756	-0.559721	0.233	41.44	0.831
CL1172.Contig1_5	3.382	0.529174	0.095	38.34	0.627
CL1172.Contig2_5	0.6588	-0.181246	0.095	38.34	0.627
CL1173.Contig1_5	5.1435	0.711259	0.209	33.15	0.942
CL1173.Contig2_5	2.2663	0.355317	0.201	33.46	0.9
CL1175.Contig1_5	56.6651	1.75332	0.171	46.11	0.736
CL1178.Contig1_5	3.8118	0.58113	0.195	42.01	0.696
CL1178.Contig2_5	2.2252	0.347369	0.186	42.32	0.695
CL1180.Contig2_5	43.6364	1.63985	0.154	53.86	0.657
CL1181.Contig2_5	1.129	0.0526939	0.166	56.08	0.462
CL1183.Contig1_5	13.7947	1.13971	0.349	41.32	0.795
CL1183.Contig2_5	1.071	0.0297895	0.333	39.44	0.8
CL1184.Contig1_5	10.4617	1.0196	0.061	54.77	0.581
CL1185.Contig1_5	23.1059	1.36372	0.37	31.48	0.907
CL1186.Contig1_5	1.7848	0.25159	0.237	41.45	0.771
CL1186.Contig2_5	0.3282	-0.483861	0.237	41.45	0.771
CL1189.Contig1_5	11.2051	1.04942	-0.2	41.19	0.292
CL1189.Contig2_5	13.8245	1.14065	-0.217	61	0.313
CL1191.Contig1_5	2.9717	0.473005	0.175	46.64	0.664
CL1191.Contig2_5	0.107	-0.970616	0.171	47.81	0.667
CL1194.Contig1_5	8.8038	0.94467	0.22	51.86	0.693
CL1194.Contig2_5	1.3322	0.124569	0.251	50.98	0.702
CL1195.Contig1_5	5.5612	0.745169	0.208	40.63	0.849
CL1196.Contig1_5	5.2439	0.719654	0.01	58.44	0.574
CL1198.Contig1_5	2.2817	0.358259	0.127	57.81	0.512
CL1198.Contig2_5	2.2668	0.355413	0.118	57.65	0.515
CL1199.Contig1_5	6.7733	0.8308	0.156	44.74	0.698
CL1199.Contig2_5	0.2269	-0.644166	0.155	43.95	0.703
CL1202.Contig1_5	16.4612	1.21646	0.143	43.19	0.776
CL1202.Contig2_5	9.3977	0.973022	0.228	41.07	0.792
CL1203.Contig1_5	0.0475	-1.32331	0.268	50.12	0.585
CL1203.Contig2_5	0.242	-0.616185	0.268	50.12	0.585
CL1203.Contig3_5	0.3042	-0.516841	0.264	49.2	0.624
CL1203.Contig4_5	0.4656	-0.331987	0.264	49.2	0.624
CL1203.Contig5_5	0.0939	-1.02733	0.266	50.24	0.583
CL1204.Contig1_5	3.1352	0.496265	0.182	42.27	0.658
CL1204.Contig2_5	1.4612	0.16471	0.186	42.9	0.656
CL1205.Contig1_5	4.8094	0.682091	0.204	45.48	0.692
CL1205.Contig2_5	3.9044	0.591554	0.204	45.48	0.692
CL1205.Contig3_5	11.0401	1.04297	0.2	48.81	0.672
CL1206.Contig1_5	902.888	2.95563	0.13	29.48	0.737
CL1206.Contig2_5	4.0197	0.604194	0.13	28.3	0.744
CL1207.Contig1_5	1.6894	0.227732	-0.029	39.72	0.229
CL1209.Contig1_5	16.3182	1.21267	0.141	51.39	0.588
CL1210.Contig1_5	1.9609	0.292455	0.186	37.11	0.746
CL1210.Contig2_5	0.327	-0.485452	0.186	37.11	0.746
CL1212.Contig1_5	6.2813	0.79805	0.287	36.11	0.85
CL1212.Contig2_5	0.6487	-0.187956	0.157	38.87	0.633
CL1213.Contig1_5	6.3677	0.803983	0.214	46.46	0.781
CL1213.Contig2_5	6.8139	0.833396	0.118	49.29	0.705
CL1213.Contig3_5	3.1099	0.492746	0.126	45.64	0.735
CL1214.Contig1_5	7.8577	0.895295	0.138	52.74	0.652
CL1214.Contig2_5	1.2481	0.0962494	0.138	52.74	0.652
CL1215.Contig1_5	2.0602	0.313909	0.316	35.37	0.691
CL1216.Contig1_5	0.3757	-0.425159	0.103	54.7	0.535
CL1216.Contig2_5	0.4008	-0.397072	0.097	55.18	0.5
CL1216.Contig3_5	0	#NUM!	0.136	55.76	0.555
CL1217.Contig1_5	3.5788	0.553737	0.207	44.25	0.752
CL1217.Contig2_5	0.8969	-0.047256	0.207	44.25	0.752
CL1218.Contig1_5	3.1613	0.499866	0.077	40.9	0.72
CL1219.Contig1_5	3.0253	0.480768	0.464	38.52	0.812
CL1219.Contig2_5	6.1119	0.786176	0.435	43.11	0.786
CL1219.Contig3_5	1.0013	0.000564216	0.422	35.36	0.823
CL1222.Contig1_5	2.8209	0.450388	0.126	42.45	0.755
CL1222.Contig2_5	2.0784	0.317729	0.214	52.96	0.748
CL1223.Contig1_5	3.5973	0.555977	0.075	46.69	0.74
CL1223.Contig2_5	10.5887	1.02484	0.075	46.69	0.74
CL1224.Contig1_5	11.7343	1.06946	0.133	49.45	0.681
CL1225.Contig1_5	6.2966	0.799106	0.109	54.92	0.648
CL1225.Contig2_5	0.5131	-0.289798	0.098	54.84	0.649
CL1228.Contig1_5	0.8775	-0.0567529	0.134	50.85	0.693
CL1228.Contig2_5	0.5889	-0.229958	0.134	50.85	0.693
CL1231.Contig1_5	0.6664	-0.176265	0.212	43.04	0.734
CL1231.Contig2_5	0.353	-0.452225	0.21	40.41	0.742
CL1232.Contig1_5	1.6084	0.206394	0.175	56.45	0.534
CL1232.Contig2_5	1.719	0.235276	0.17	54.75	0.533
CL1234.Contig1_5	8.276	0.91782	0.16	44.11	0.717
CL1234.Contig2_5	0.1061	-0.974285	0.39	33.26	0.739
CL1235.Contig1_5	0.0697	-1.15677	0.204	46.27	0.728
CL1235.Contig2_5	0.3573	-0.446967	0.243	42.26	0.755
CL1235.Contig3_5	0.1166	-0.933301	0.179	52	0.644
CL1235.Contig4_5	0.0788	-1.10347	0.201	50.07	0.68
CL1235.Contig5_5	0.52	-0.283997	0.207	49.11	0.659
CL1235.Contig6_5	0.2028	-0.692932	0.237	47.24	0.701
CL1235.Contig7_5	0.0833	-1.07935	0.213	45.83	0.732
CL1235.Contig8_5	0.1289	-0.889747	0.255	41.56	0.76
CL1236.Contig1_5	0.699	-0.155523	0.171	45.95	0.68
CL1236.Contig2_5	1.3243	0.121986	0.171	45.95	0.68
CL1236.Contig3_5	0.2119	-0.673869	0.171	45.95	0.68
CL1237.Contig1_5	3.2613	0.513391	0.081	57.79	0.586
CL1237.Contig2_5	4.3264	0.636127	-0.04	43.86	0.532
CL1238.Contig1_5	13.7014	1.13676	0.16	50.46	0.662
CL1238.Contig2_5	2.4399	0.387372	0.17	50.03	0.667
CL1240.Contig1_5	4.4022	0.64367	0.123	52.02	0.538
CL1240.Contig2_5	0	#NUM!	0.113	51.45	0.562
CL1241.Contig1_5	34.8282	1.54193	0.119	53.28	0.478
CL1241.Contig2_5	3.6931	0.567391	0.119	53.28	0.478
CL1243.Contig1_5	23.4759	1.37062	-0.024	51.75	0.44
CL1244.Contig1_5	5.962	0.775392	0.192	46.65	0.566
[truncated: 22,363 more rows]
