# Supplementary material for: De novo transcriptome sequencing and sequence analysis of the malaria vector Anopheles sinensis (Diptera: Culicidae)
Source: Parasit Vectors. 2014 Jul 7;7:314. doi: 10.1186/1756-3305-7-314 (PMC4105132; doi:10.1186/1756-3305-7-314)
Supplement: Additional file 7 — SSR identification of An. sinensis unigenes. [file 1756-3305-7-314-S7.xls]

## Sheet: cucurbita ssr
Additional file 7. SSR identification of An. sinensis unigenes.
Unigene ID	Length of unigene	SSR number within the unigene	Length of motif	Motif sequence	Number of repeats	Length of SSR	Start position	End position
CL12.Contig1_5	2744	1	2	AC	7	14	1526	1539
CL12.Contig1_5	2744	2	3	ACC	7	21	1271	1291
CL12.Contig1_5	2744	3	3	AAG	5	15	1411	1425
CL12.Contig1_5	2744	4	3	AGC	7	21	1801	1821
CL12.Contig1_5	2744	5	4	ATTT	4	16	2538	2553
CL12.Contig2_5	2735	1	2	AC	7	14	1517	1530
CL12.Contig2_5	2735	2	3	ACC	7	21	1262	1282
CL12.Contig2_5	2735	3	3	AAG	5	15	1402	1416
CL12.Contig2_5	2735	4	3	AGC	7	21	1792	1812
CL12.Contig2_5	2735	5	4	ATTT	4	16	2529	2544
CL16.Contig1_5	3361	1	2	TG	9	18	2568	2585
CL16.Contig1_5	3361	2	2	TC	7	14	2818	2831
CL16.Contig1_5	3361	3	2	GT	8	16	3263	3278
CL16.Contig1_5	3361	4	3	GTG	6	18	1736	1753
CL16.Contig2_5	2601	1	2	TG	9	18	1808	1825
CL16.Contig2_5	2601	2	2	TC	7	14	2058	2071
CL16.Contig2_5	2601	3	2	GT	8	16	2503	2518
CL16.Contig2_5	2601	4	3	GTG	6	18	976	993
CL16.Contig3_5	1081	1	3	GTG	6	18	976	993
CL33.Contig2_5	3267	1	2	AG	8	16	2618	2633
CL33.Contig2_5	3267	2	2	TG	6	12	2917	2928
CL33.Contig2_5	3267	3	3	CAG	5	15	1757	1771
CL35.Contig1_5	1274	1	2	TG	7	14	52	65
CL35.Contig2_5	1247	1	2	TG	7	14	52	65
CL59.Contig1_5	2295	1	3	AGA	6	18	820	837
CL59.Contig2_5	2289	1	3	AGA	6	18	820	837
CL59.Contig3_5	2239	1	3	AGA	6	18	820	837
CL61.Contig1_5	1067	1	3	CAG	6	18	804	821
CL68.Contig2_5	1099	1	3	CAA	6	18	809	826
CL68.Contig2_5	1099	2	3	GAA	13	39	963	1001
CL73.Contig1_5	2686	1	2	TA	7	14	1236	1249
CL73.Contig1_5	2686	2	3	CAT	6	18	1463	1480
CL73.Contig2_5	2672	1	2	TA	7	14	1222	1235
CL73.Contig2_5	2672	2	3	CAT	6	18	1449	1466
CL73.Contig3_5	2027	1	2	TA	7	14	577	590
CL73.Contig3_5	2027	2	3	CAT	6	18	804	821
CL73.Contig4_5	2013	1	2	TA	7	14	563	576
CL73.Contig4_5	2013	2	3	CAT	6	18	790	807
CL84.Contig1_5	2787	1	3	CAA	5	15	2315	2329
CL84.Contig2_5	2773	1	3	CAA	5	15	2301	2315
CL85.Contig1_5	1265	1	2	TC	6	12	430	441
CL93.Contig1_5	3877	1	2	TG	7	14	15	28
CL93.Contig2_5	3695	1	2	TG	7	14	15	28
CL93.Contig3_5	1156	1	2	TG	7	14	15	28
CL94.Contig1_5	2163	1	2	AT	6	12	1981	1992
CL94.Contig2_5	2220	1	2	AT	6	12	2038	2049
CL115.Contig1_5	1921	1	3	CAG	6	18	411	428
CL115.Contig2_5	1515	1	3	CAG	6	18	411	428
CL121.Contig1_5	1880	1	2	GT	9	18	698	715
CL121.Contig2_5	1817	1	2	GT	9	18	635	652
CL127.Contig1_5	1191	1	3	GCT	6	18	1	18
CL127.Contig2_5	1171	1	3	GCT	6	18	1	18
CL127.Contig2_5	1171	2	3	TGA	5	15	1009	1023
CL127.Contig3_5	1095	1	3	GCT	6	18	1	18
CL136.Contig1_5	2240	1	2	GT	6	12	29	40
CL136.Contig1_5	2240	2	3	CCA	5	15	1336	1350
CL136.Contig2_5	2137	1	2	TG	10	20	1	20
CL136.Contig2_5	2137	2	3	CCA	5	15	1233	1247
CL136.Contig3_5	1991	1	3	CCA	5	15	1087	1101
CL141.Contig2_5	1315	1	3	GAT	5	15	311	325
CL141.Contig4_5	1201	1	3	GAT	5	15	197	211
CL143.Contig1_5	1636	1	3	AGC	6	18	1617	1634
CL146.Contig2_5	2544	1	3	TGA	5	15	368	382
CL162.Contig1_5	1408	1	3	ACC	5	15	485	499
CL162.Contig2_5	1345	1	3	ACC	5	15	422	436
CL162.Contig3_5	1134	1	3	ACC	5	15	211	225
CL193.Contig3_5	1581	1	3	ACC	5	15	1565	1579
CL193.Contig5_5	1732	1	3	CAG	5	15	1316	1330
CL193.Contig5_5	1732	2	3	ACC	5	15	1716	1730
CL193.Contig6_5	2263	1	3	CAG	5	15	1316	1330
CL193.Contig7_5	2214	1	3	CAG	5	15	1316	1330
CL193.Contig8_5	3558	1	3	CAG	5	15	1316	1330
CL194.Contig1_5	4250	1	2	TG	6	12	964	975
CL194.Contig1_5	4250	2	3	GGT	5	15	3899	3913
CL194.Contig1_5	4250	3	3	GTC	5	15	3912	3926
CL194.Contig2_5	4187	1	2	TG	6	12	964	975
CL194.Contig2_5	4187	2	3	GGT	5	15	3836	3850
CL194.Contig2_5	4187	3	3	GTC	5	15	3849	3863
CL194.Contig3_5	3863	1	2	TG	6	12	964	975
CL194.Contig3_5	3863	2	3	GGT	5	15	3512	3526
CL194.Contig3_5	3863	3	3	GTC	5	15	3525	3539
CL194.Contig4_5	3800	1	2	TG	6	12	964	975
CL194.Contig4_5	3800	2	3	GGT	5	15	3449	3463
CL194.Contig4_5	3800	3	3	GTC	5	15	3462	3476
CL194.Contig5_5	2629	1	2	TG	6	12	964	975
CL194.Contig6_5	1858	1	3	GGT	5	15	1507	1521
CL194.Contig6_5	1858	2	3	GTC	5	15	1520	1534
CL194.Contig7_5	1791	1	3	GGT	5	15	1440	1454
CL194.Contig7_5	1791	2	3	GTC	5	15	1453	1467
CL194.Contig8_5	1471	1	3	GGT	5	15	1120	1134
CL194.Contig8_5	1471	2	3	GTC	5	15	1133	1147
CL204.Contig1_5	1797	1	2	AC	7	14	150	163
CL204.Contig2_5	1673	1	2	AC	7	14	150	163
CL223.Contig1_5	2774	1	2	AC	6	12	1896	1907
CL223.Contig1_5	2774	2	3	ACG	5	15	990	1004
CL223.Contig1_5	2774	3	3	GAT	5	15	1736	1750
CL223.Contig1_5	2774	4	3	CTA	6	18	2193	2210
CL223.Contig2_5	2733	1	2	AC	6	12	1855	1866
CL223.Contig2_5	2733	2	3	ACG	5	15	949	963
CL223.Contig2_5	2733	3	3	GAT	5	15	1695	1709
CL223.Contig2_5	2733	4	3	CTA	6	18	2152	2169
CL223.Contig3_5	2430	1	2	AC	6	12	1896	1907
CL223.Contig3_5	2430	2	3	ACG	5	15	990	1004
CL223.Contig3_5	2430	3	3	GAT	5	15	1736	1750
CL223.Contig3_5	2430	4	3	CTA	6	18	2193	2210
CL223.Contig4_5	2389	1	2	AC	6	12	1855	1866
CL223.Contig4_5	2389	2	3	ACG	5	15	949	963
CL223.Contig4_5	2389	3	3	GAT	5	15	1695	1709
CL223.Contig4_5	2389	4	3	CTA	6	18	2152	2169
CL223.Contig5_5	1697	1	2	AC	6	12	1163	1174
CL223.Contig5_5	1697	2	3	CGC	5	15	46	60
CL223.Contig5_5	1697	3	3	ACG	5	15	257	271
CL223.Contig5_5	1697	4	3	GAT	5	15	1003	1017
CL223.Contig5_5	1697	5	3	CTA	6	18	1460	1477
CL232.Contig2_5	1507	1	3	GAC	5	15	1493	1507
CL245.Contig1_5	1761	1	3	GGC	5	15	284	298
CL245.Contig2_5	1722	1	3	GGC	5	15	284	298
CL249.Contig1_5	1695	1	3	GCA	6	18	1511	1528
CL249.Contig2_5	1677	1	3	GCA	6	18	1493	1510
CL249.Contig3_5	1635	1	3	GCA	6	18	1451	1468
CL262.Contig1_5	3910	1	2	AC	6	12	2479	2490
CL262.Contig1_5	3910	2	3	AGC	7	21	1804	1824
CL262.Contig1_5	3910	3	3	GCA	6	18	1967	1984
CL262.Contig1_5	3910	4	3	CAG	5	15	2031	2045
CL262.Contig1_5	3910	5	3	GCG	5	15	2283	2297
CL262.Contig1_5	3910	6	3	AGC	5	15	3621	3635
CL262.Contig1_5	3910	7	3	CAG	7	21	3650	3670
CL262.Contig2_5	2037	1	3	AGC	7	21	1804	1824
CL262.Contig2_5	2037	2	3	CAA	5	15	1824	1838
CL277.Contig1_5	2111	1	3	GTC	6	18	531	548
CL281.Contig1_5	1394	1	3	ACC	5	15	903	917
CL281.Contig1_5	1394	2	3	ACC	5	15	996	1010
CL281.Contig2_5	1370	1	3	ACC	5	15	879	893
CL281.Contig2_5	1370	2	3	ACC	5	15	972	986
CL281.Contig5_5	1335	1	3	ACC	5	15	844	858
CL281.Contig5_5	1335	2	3	ACC	5	15	937	951
CL281.Contig6_5	1311	1	3	ACC	5	15	820	834
CL281.Contig6_5	1311	2	3	ACC	5	15	913	927
CL282.Contig1_5	1234	1	2	AC	7	14	1023	1036
CL282.Contig2_5	1234	1	2	AC	7	14	1023	1036
CL292.Contig1_5	1910	1	2	AC	6	12	1313	1324
CL292.Contig1_5	1910	2	3	GGT	5	15	1887	1901
CL292.Contig1_5	1910	3	4	CGCA	5	20	1250	1269
CL313.Contig1_5	3911	1	3	CTG	7	21	1	21
CL313.Contig2_5	1620	1	2	GT	8	16	9	24
CL313.Contig3_5	3283	1	2	GT	8	16	9	24
CL313.Contig4_5	2664	1	3	CTG	7	21	1	21
CL313.Contig5_5	2641	1	3	CTG	7	21	1	21
CL313.Contig6_5	2248	1	3	CTG	7	21	1	21
CL313.Contig7_5	2036	1	2	GT	8	16	9	24
CL313.Contig8_5	2013	1	2	GT	8	16	9	24
CL319.Contig1_5	2565	1	4	TTGT	5	20	1496	1515
CL325.Contig1_5	3044	1	2	GC	6	12	306	317
CL325.Contig1_5	3044	2	3	TGC	6	18	1591	1608
CL325.Contig2_5	3015	1	2	GC	6	12	306	317
CL325.Contig2_5	3015	2	3	TGC	6	18	1562	1579
CL338.Contig1_5	1637	1	3	TCC	5	15	747	761
CL338.Contig1_5	1637	2	3	CTC	7	21	920	940
CL338.Contig1_5	1637	3	3	CCT	5	15	1009	1023
CL338.Contig1_5	1637	4	3	GCG	5	15	1266	1280
CL338.Contig2_5	1613	1	3	TCC	5	15	747	761
CL338.Contig2_5	1613	2	3	CTC	7	21	920	940
CL338.Contig2_5	1613	3	3	CCT	5	15	1009	1023
CL338.Contig2_5	1613	4	3	GCG	5	15	1266	1280
CL338.Contig3_5	1545	1	3	TCC	5	15	747	761
CL338.Contig3_5	1545	2	3	CTC	7	21	920	940
CL338.Contig3_5	1545	3	3	CCT	5	15	1009	1023
CL338.Contig3_5	1545	4	3	GCG	5	15	1266	1280
CL338.Contig4_5	1545	1	3	TCC	5	15	747	761
CL338.Contig4_5	1545	2	3	CTC	7	21	920	940
CL338.Contig4_5	1545	3	3	CCT	5	15	1009	1023
CL338.Contig4_5	1545	4	3	GCG	5	15	1266	1280
CL338.Contig5_5	1532	1	3	TCC	5	15	747	761
CL338.Contig5_5	1532	2	3	CTC	7	21	920	940
CL338.Contig5_5	1532	3	3	CCT	5	15	1009	1023
CL338.Contig5_5	1532	4	3	GCG	5	15	1266	1280
CL349.Contig1_5	1632	1	3	CAG	6	18	649	666
CL349.Contig1_5	1632	2	3	CAT	5	15	1030	1044
CL353.Contig1_5	1665	1	3	CAG	5	15	1285	1299
CL354.Contig1_5	2894	1	3	AAT	5	15	855	869
CL354.Contig2_5	2774	1	3	AAT	5	15	855	869
CL370.Contig1_5	1081	1	3	TGC	5	15	7	21
CL370.Contig2_5	1060	1	3	TGC	5	15	7	21
CL370.Contig3_5	1052	1	3	TGC	5	15	7	21
CL370.Contig4_5	1031	1	3	TGC	5	15	7	21
CL371.Contig1_5	1861	1	3	CAG	6	18	883	900
CL371.Contig2_5	1435	1	3	CAG	6	18	883	900
CL390.Contig1_5	1441	1	3	CAG	5	15	887	901
CL390.Contig1_5	1441	2	3	ACA	5	15	1393	1407
CL390.Contig1_5	1441	3	3	CAA	5	15	1427	1441
CL390.Contig2_5	1294	1	3	CAG	5	15	740	754
CL390.Contig2_5	1294	2	3	ACA	5	15	1246	1260
CL390.Contig2_5	1294	3	3	CAA	5	15	1280	1294
CL392.Contig1_5	1172	1	3	CGA	7	21	839	859
CL392.Contig2_5	3161	1	2	TG	6	12	2331	2342
CL392.Contig2_5	3161	2	3	CGA	7	21	839	859
CL392.Contig2_5	3161	3	3	CCA	5	15	1094	1108
CL392.Contig2_5	3161	4	3	CGG	5	15	1919	1933
CL396.Contig3_5	2448	1	2	TG	8	16	2392	2407
CL396.Contig3_5	2448	2	2	AG	6	12	2424	2435
CL396.Contig3_5	2448	3	4	GTGA	4	16	2405	2420
CL398.Contig1_5	2302	1	2	GT	7	14	1266	1279
CL398.Contig2_5	2090	1	2	GT	7	14	1266	1279
CL398.Contig3_5	1900	1	2	GT	7	14	1266	1279
CL398.Contig4_5	1503	1	2	GT	7	14	467	480
CL398.Contig5_5	1291	1	2	GT	7	14	467	480
CL398.Contig6_5	1101	1	2	GT	7	14	467	480
CL402.Contig1_5	1837	1	3	TGC	5	15	1745	1759
CL402.Contig2_5	1484	1	3	TGT	5	15	116	130
CL402.Contig2_5	1484	2	3	GTG	5	15	234	248
CL402.Contig2_5	1484	3	3	TGC	5	15	1392	1406
CL402.Contig3_5	1418	1	3	TGC	5	15	1326	1340
CL402.Contig4_5	1417	1	3	TGC	5	15	1325	1339
CL402.Contig5_5	1401	1	3	TGT	5	15	116	130
CL402.Contig5_5	1401	2	3	GTG	5	15	234	248
CL402.Contig6_5	1394	1	3	TGC	5	15	1302	1316
CL402.Contig8_5	1823	1	3	TGC	5	15	1731	1745
CL402.Contig11_5	1310	1	3	TGC	5	15	1218	1232
CL402.Contig14_5	1753	1	3	TGC	5	15	1661	1675
CL402.Contig16_5	1739	1	3	TGC	5	15	1647	1661
CL413.Contig1_5	2237	1	2	TG	8	16	74	89
CL413.Contig1_5	2237	2	2	GA	6	12	991	1002
CL415.Contig1_5	1410	1	4	GATT	4	16	1225	1240
CL418.Contig1_5	2316	1	3	CTG	5	15	1813	1827
CL418.Contig1_5	2316	2	3	TCC	8	24	2003	2026
CL422.Contig1_5	1095	1	3	ACG	5	15	973	987
CL422.Contig2_5	1119	1	3	ACG	5	15	997	1011
CL425.Contig1_5	1005	1	3	ACC	5	15	502	516
CL427.Contig1_5	1551	1	3	TGG	7	21	889	909
CL427.Contig2_5	1455	1	3	TGG	7	21	793	813
CL440.Contig3_5	1317	1	2	GC	7	14	108	121
CL450.Contig1_5	1304	1	3	CAG	5	15	9	23
CL450.Contig1_5	1304	2	3	TGG	7	21	1087	1107
CL475.Contig1_5	2754	1	2	TG	7	14	57	70
CL475.Contig2_5	2753	1	2	TG	7	14	57	70
CL475.Contig3_5	2664	1	2	TG	7	14	57	70
CL475.Contig4_5	2663	1	2	TG	7	14	57	70
CL476.Contig2_5	7821	1	2	TG	6	12	7078	7089
CL476.Contig3_5	7495	1	2	TG	6	12	6752	6763
CL479.Contig1_5	2472	1	2	GA	6	12	2249	2260
CL479.Contig2_5	2435	1	2	GA	6	12	2212	2223
CL490.Contig1_5	4479	1	3	ACC	5	15	2314	2328
CL492.Contig1_5	1195	1	2	GT	6	12	847	858
CL492.Contig2_5	1164	1	2	GT	6	12	847	858
CL506.Contig1_5	2213	1	2	CT	6	12	1349	1360
CL509.Contig1_5	2593	1	2	AC	7	14	2261	2274
CL509.Contig1_5	2593	2	3	TGT	5	15	2170	2184
CL509.Contig2_5	2556	1	2	AC	7	14	2261	2274
CL509.Contig2_5	2556	2	3	TGT	5	15	2170	2184
CL512.Contig1_5	2022	1	2	TA	6	12	478	489
CL512.Contig1_5	2022	2	3	ACT	5	15	1701	1715
CL512.Contig1_5	2022	3	4	CTAC	14	56	1636	1691
CL512.Contig2_5	1998	1	2	TA	6	12	478	489
CL512.Contig2_5	1998	2	3	ACT	5	15	1677	1691
CL512.Contig2_5	1998	3	4	CTAC	8	32	1636	1667
CL512.Contig3_5	1994	1	2	TA	6	12	478	489
CL512.Contig3_5	1994	2	3	ACT	5	15	1701	1715
CL512.Contig3_5	1994	3	4	CTAC	14	56	1636	1691
CL512.Contig4_5	1970	1	2	TA	6	12	478	489
CL512.Contig4_5	1970	2	3	ACT	5	15	1677	1691
CL512.Contig4_5	1970	3	4	CTAC	8	32	1636	1667
CL524.Contig1_5	1631	1	2	CA	7	14	514	527
CL524.Contig1_5	1631	2	3	TCG	7	21	437	457
CL524.Contig2_5	1618	1	2	CA	7	14	514	527
CL524.Contig2_5	1618	2	3	TCG	7	21	437	457
CL524.Contig3_5	1594	1	2	CA	7	14	514	527
CL524.Contig3_5	1594	2	3	TCG	7	21	437	457
CL534.Contig1_5	1346	1	3	GCA	5	15	1	15
CL534.Contig1_5	1346	2	3	CAG	5	15	98	112
CL534.Contig2_5	1268	1	3	GCA	5	15	1	15
CL534.Contig2_5	1268	2	3	CAG	5	15	98	112
CL548.Contig1_5	1650	1	3	CCA	5	15	271	285
CL565.Contig1_5	1611	1	3	GCC	5	15	291	305
CL565.Contig1_5	1611	2	3	GCG	5	15	1167	1181
CL565.Contig1_5	1611	3	3	CGG	5	15	1228	1242
CL565.Contig1_5	1611	4	3	GCT	6	18	1329	1346
CL565.Contig2_5	1187	1	3	GTT	7	21	1	21
CL565.Contig2_5	1187	2	3	GCG	5	15	743	757
CL565.Contig2_5	1187	3	3	CGG	5	15	804	818
CL565.Contig2_5	1187	4	3	GCT	6	18	905	922
CL565.Contig3_5	1184	1	3	GCG	5	15	740	754
CL565.Contig3_5	1184	2	3	CGG	5	15	801	815
CL565.Contig3_5	1184	3	3	GCT	6	18	902	919
CL565.Contig4_5	1064	1	3	GCG	5	15	620	634
CL565.Contig4_5	1064	2	3	CGG	5	15	681	695
CL565.Contig4_5	1064	3	3	GCT	6	18	782	799
CL568.Contig1_5	2015	1	3	TGC	6	18	948	965
CL568.Contig1_5	2015	2	3	TCC	6	18	1136	1153
CL568.Contig2_5	1532	1	3	TGC	6	18	465	482
CL568.Contig2_5	1532	2	3	TCC	6	18	653	670
CL577.Contig1_5	3506	1	2	CA	6	12	3212	3223
CL577.Contig2_5	3510	1	2	CA	6	12	3212	3223
CL583.Contig1_5	2267	1	3	CGA	5	15	1293	1307
CL583.Contig2_5	2216	1	3	CGA	5	15	1242	1256
CL623.Contig1_5	2296	1	2	CA	7	14	1186	1199
CL623.Contig2_5	1387	1	2	CA	7	14	1186	1199
CL629.Contig1_5	1665	1	3	CTG	5	15	760	774
CL629.Contig1_5	1665	2	3	GCT	6	18	786	803
CL629.Contig2_5	1037	1	3	CTG	5	15	760	774
CL629.Contig2_5	1037	2	3	GCT	6	18	786	803
CL632.Contig1_5	1860	1	3	ACA	6	18	309	326
CL632.Contig1_5	1860	2	3	CAG	5	15	658	672
CL637.Contig1_5	1267	1	3	GTG	6	18	841	858
CL641.Contig1_5	3297	1	2	GT	6	12	152	163
CL653.Contig1_5	1302	1	2	CT	7	14	892	905
CL653.Contig2_5	1049	1	2	CT	7	14	639	652
CL655.Contig1_5	4699	1	2	AC	6	12	479	490
CL655.Contig1_5	4699	2	2	TG	6	12	1116	1127
CL655.Contig1_5	4699	3	2	CA	6	12	4534	4545
CL655.Contig1_5	4699	4	3	CTG	6	18	1	18
CL655.Contig1_5	4699	5	3	TGT	6	18	1312	1329
CL655.Contig2_5	4685	1	2	AC	6	12	479	490
CL655.Contig2_5	4685	2	2	TG	6	12	1102	1113
CL655.Contig2_5	4685	3	2	CA	6	12	4520	4531
CL655.Contig2_5	4685	4	3	CTG	6	18	1	18
CL655.Contig2_5	4685	5	3	TGT	6	18	1298	1315
CL655.Contig3_5	4564	1	2	AC	6	12	479	490
CL655.Contig3_5	4564	2	2	TG	6	12	1116	1127
CL655.Contig3_5	4564	3	3	CTG	6	18	1	18
CL655.Contig3_5	4564	4	3	TGT	6	18	1312	1329
CL655.Contig4_5	4550	1	2	AC	6	12	479	490
CL655.Contig4_5	4550	2	2	TG	6	12	1102	1113
CL655.Contig4_5	4550	3	3	CTG	6	18	1	18
CL655.Contig4_5	4550	4	3	TGT	6	18	1298	1315
CL655.Contig5_5	4977	1	2	AC	6	12	479	490
CL655.Contig5_5	4977	2	2	TG	6	12	1116	1127
CL655.Contig5_5	4977	3	3	CTG	6	18	1	18
CL655.Contig5_5	4977	4	3	TGT	6	18	1312	1329
CL655.Contig5_5	4977	5	4	GGAC	4	16	4855	4870
CL667.Contig1_5	3447	1	4	TTAT	4	16	2774	2789
CL667.Contig5_5	2857	1	4	TTAT	4	16	2184	2199
CL667.Contig6_5	2765	1	4	TTAT	4	16	2092	2107
CL667.Contig7_5	2708	1	4	TTAT	4	16	2035	2050
CL667.Contig9_5	2175	1	4	TTAT	4	16	1502	1517
CL667.Contig10_5	2118	1	4	TTAT	4	16	1445	1460
CL678.Contig1_5	1402	1	3	CCA	5	15	728	742
CL678.Contig2_5	1375	1	3	CCA	5	15	728	742
CL681.Contig1_5	4455	1	2	TG	8	16	2094	2109
CL681.Contig1_5	4455	2	3	GGC	6	18	3639	3656
CL681.Contig2_5	4266	1	2	TG	8	16	1905	1920
CL681.Contig2_5	4266	2	3	GGC	6	18	3450	3467
CL684.Contig1_5	3123	1	2	AC	9	18	1884	1901
CL684.Contig1_5	3123	2	2	AC	6	12	2980	2991
CL684.Contig2_5	1742	1	2	AC	9	18	503	520
CL684.Contig2_5	1742	2	2	AC	6	12	1599	1610
CL691.Contig1_5	1841	1	2	AG	6	12	49	60
CL691.Contig1_5	1841	2	4	CTGT	4	16	96	111
CL693.Contig1_5	1889	1	2	GT	7	14	40	53
CL693.Contig1_5	1889	2	2	AG	6	12	665	676
CL693.Contig1_5	1889	3	2	AG	9	18	1207	1224
CL693.Contig1_5	1889	4	2	GA	6	12	1461	1472
CL693.Contig1_5	1889	5	2	AC	8	16	1673	1688
CL693.Contig1_5	1889	6	3	AGC	6	18	5	22
CL693.Contig1_5	1889	7	3	TGG	5	15	868	882
CL693.Contig1_5	1889	8	4	CGCA	4	16	1694	1709
CL693.Contig2_5	1516	1	2	GT	7	14	40	53
CL693.Contig2_5	1516	2	2	AG	6	12	665	676
CL693.Contig2_5	1516	3	2	AG	9	18	1207	1224
CL693.Contig2_5	1516	4	3	AGC	6	18	5	22
CL693.Contig2_5	1516	5	3	TGG	5	15	868	882
CL704.Contig1_5	1017	1	3	GCC	5	15	326	340
CL704.Contig1_5	1017	2	3	TGT	5	15	738	752
CL704.Contig1_5	1017	3	3	ACC	5	15	769	783
CL708.Contig2_5	2619	1	3	TTG	6	18	1	18
CL708.Contig2_5	2619	2	3	TGC	5	15	83	97
CL708.Contig2_5	2619	3	3	GTG	6	18	2381	2398
CL712.Contig1_5	1443	1	2	GT	7	14	550	563
CL712.Contig1_5	1443	2	3	TGC	6	18	6	23
CL712.Contig1_5	1443	3	3	TGC	5	15	86	100
CL712.Contig1_5	1443	4	3	CCT	5	15	845	859
CL712.Contig2_5	1351	1	2	GT	7	14	550	563
CL712.Contig2_5	1351	2	3	TGC	6	18	6	23
CL712.Contig2_5	1351	3	3	TGC	5	15	86	100
CL712.Contig2_5	1351	4	3	CCT	5	15	845	859
CL725.Contig1_5	1211	1	3	TCG	6	18	440	457
CL725.Contig1_5	1211	2	3	CCG	5	15	926	940
CL725.Contig2_5	1113	1	3	TCG	6	18	440	457
CL728.Contig1_5	1343	1	3	GCA	7	21	917	937
CL728.Contig2_5	1109	1	3	GCA	7	21	683	703
CL734.Contig1_5	2912	1	3	CAG	5	15	1	15
CL734.Contig1_5	2912	2	3	AGC	5	15	488	502
CL734.Contig1_5	2912	3	3	AGC	5	15	695	709
CL734.Contig1_5	2912	4	3	ACC	6	18	2419	2436
CL739.Contig4_5	1375	1	2	GA	10	20	2	21
CL739.Contig5_5	1981	1	2	GA	10	20	2	21
CL739.Contig6_5	1696	1	2	GA	10	20	2	21
CL742.Contig1_5	1027	1	2	AC	7	14	778	791
CL742.Contig2_5	1009	1	2	AC	7	14	760	773
CL742.Contig2_5	1009	2	4	TTCG	4	16	108	123
CL749.Contig1_5	3373	1	2	GT	9	18	2871	2888
CL749.Contig1_5	3373	2	3	AGC	7	21	1	21
CL749.Contig2_5	3392	1	2	GT	9	18	2890	2907
CL749.Contig2_5	3392	2	3	AGC	7	21	1	21
CL749.Contig3_5	1608	1	3	AGC	7	21	1	21
CL770.Contig1_5	3001	1	3	CCA	5	15	914	928
CL770.Contig2_5	2934	1	3	CCA	5	15	847	861
CL772.Contig2_5	2394	1	3	TGC	6	18	616	633
CL782.Contig1_5	1079	1	3	TGC	7	21	1	21
CL782.Contig3_5	1061	1	3	TGC	7	21	1	21
CL793.Contig1_5	2456	1	2	AG	8	16	2216	2231
CL793.Contig1_5	2456	2	4	ACAA	5	20	2434	2453
CL793.Contig2_5	2077	1	2	AG	8	16	1837	1852
CL793.Contig2_5	2077	2	4	ACAA	5	20	2055	2074
CL799.Contig1_5	2704	1	3	CCA	5	15	945	959
CL799.Contig1_5	2704	2	3	CAA	5	15	1370	1384
CL799.Contig2_5	2683	1	3	CCA	5	15	945	959
CL799.Contig2_5	2683	2	3	CAA	5	15	1349	1363
CL818.Contig1_5	1946	1	2	CA	8	16	1762	1777
CL820.Contig1_5	2075	1	2	GA	6	12	72	83
CL820.Contig1_5	2075	2	2	AC	8	16	1221	1236
CL820.Contig1_5	2075	3	3	AAC	5	15	1654	1668
CL820.Contig2_5	1866	1	2	AC	8	16	1012	1027
CL820.Contig2_5	1866	2	3	AAC	5	15	1445	1459
CL833.Contig1_5	1303	1	3	GCA	5	15	756	770
CL835.Contig1_5	3087	1	3	CAC	6	18	1525	1542
CL835.Contig1_5	3087	2	3	GCA	5	15	2429	2443
CL835.Contig2_5	3073	1	3	CAC	6	18	1511	1528
CL835.Contig2_5	3073	2	3	GCA	5	15	2415	2429
CL835.Contig3_5	1852	1	3	CAC	6	18	290	307
CL835.Contig3_5	1852	2	3	GCA	5	15	1194	1208
CL838.Contig1_5	1081	1	2	AC	8	16	947	962
CL848.Contig1_5	1390	1	2	GA	7	14	1132	1145
CL848.Contig2_5	1368	1	2	GA	7	14	1110	1123
CL848.Contig3_5	1456	1	2	GA	7	14	1198	1211
CL856.Contig1_5	1111	1	2	GA	6	12	280	291
CL863.Contig1_5	2884	1	3	ACC	5	15	949	963
CL863.Contig2_5	2854	1	3	ACC	5	15	949	963
CL863.Contig3_5	2854	1	3	ACC	5	15	919	933
CL863.Contig4_5	2824	1	3	ACC	5	15	919	933
CL865.Contig1_5	1467	1	3	TGC	5	15	564	578
CL865.Contig1_5	1467	2	3	TGT	5	15	706	720
CL869.Contig2_5	1771	1	3	AAG	5	15	944	958
CL869.Contig3_5	1810	1	3	AAG	5	15	944	958
CL869.Contig4_5	2437	1	3	AAG	5	15	1571	1585
CL869.Contig5_5	2515	1	3	AAG	5	15	1688	1702
CL869.Contig6_5	2554	1	3	AAG	5	15	1688	1702
CL869.Contig9_5	2398	1	3	AAG	5	15	1571	1585
CL869.Contig10_5	2135	1	3	AAG	5	15	1688	1702
CL869.Contig11_5	2096	1	3	AAG	5	15	1688	1702
CL869.Contig12_5	2018	1	3	AAG	5	15	1571	1585
CL869.Contig15_5	1979	1	3	AAG	5	15	1571	1585
CL869.Contig18_5	1391	1	3	AAG	5	15	944	958
CL869.Contig19_5	1352	1	3	AAG	5	15	944	958
CL874.Contig1_5	1785	1	3	CTG	6	18	826	843
CL874.Contig2_5	1849	1	3	CTG	6	18	826	843
CL874.Contig3_5	1291	1	3	CTG	6	18	826	843
CL878.Contig2_5	4328	1	2	CT	8	16	265	280
CL878.Contig2_5	4328	2	2	TC	6	12	631	642
CL878.Contig2_5	4328	3	3	GTT	5	15	88	102
CL878.Contig2_5	4328	4	3	GTT	5	15	796	810
CL897.Contig1_5	3209	1	3	GCA	7	21	1995	2015
CL897.Contig1_5	3209	2	3	TCC	5	15	2074	2088
CL897.Contig3_5	1410	1	3	GCA	7	21	196	216
CL897.Contig3_5	1410	2	3	TCC	5	15	275	289
CL912.Contig1_5	1301	1	3	CAG	5	15	1265	1279
CL912.Contig2_5	1290	1	3	CAG	5	15	1254	1268
CL915.Contig2_5	1493	1	2	TG	7	14	1005	1018
CL915.Contig2_5	1493	2	2	AC	6	12	1399	1410
CL915.Contig2_5	1493	3	3	AAG	8	24	260	283
CL921.Contig2_5	1336	1	4	TTCG	4	16	108	123
CL923.Contig1_5	1978	1	2	AC	6	12	374	385
CL923.Contig1_5	1978	2	3	GCC	5	15	1734	1748
CL923.Contig2_5	1918	1	2	AC	6	12	374	385
CL923.Contig2_5	1918	2	3	GCC	5	15	1674	1688
CL923.Contig3_5	1677	1	2	AC	6	12	374	385
CL923.Contig3_5	1677	2	2	GT	6	12	1563	1574
CL926.Contig1_5	2890	1	2	TG	8	16	1778	1793
CL926.Contig1_5	2890	2	2	TG	6	12	1796	1807
CL949.Contig1_5	1459	1	3	CAA	5	15	1171	1185
CL949.Contig2_5	1324	1	3	CAA	5	15	1036	1050
CL951.Contig1_5	1088	1	3	GGT	5	15	377	391
CL952.Contig1_5	2553	1	3	TCC	5	15	1202	1216
CL952.Contig2_5	2141	1	3	TCC	5	15	1202	1216
CL952.Contig3_5	1070	1	3	TCC	5	15	131	145
CL965.Contig1_5	1019	1	2	AG	6	12	457	468
CL971.Contig1_5	1692	1	2	GC	8	16	165	180
CL992.Contig1_5	1753	1	2	AC	6	12	559	570
CL992.Contig1_5	1753	2	2	TC	6	12	1101	1112
CL992.Contig2_5	1852	1	2	AC	6	12	658	669
CL992.Contig2_5	1852	2	2	TC	6	12	1200	1211
CL993.Contig2_5	1061	1	3	CGC	5	15	933	947
CL999.Contig1_5	1245	1	3	CTG	7	21	1223	1243
CL1011.Contig1_5	3198	1	2	AG	9	18	328	345
CL1011.Contig1_5	3198	2	2	AC	6	12	1767	1778
CL1011.Contig1_5	3198	3	3	CAG	7	21	1091	1111
CL1011.Contig1_5	3198	4	3	GCA	6	18	1255	1272
CL1011.Contig1_5	3198	5	3	CAG	5	15	1319	1333
CL1011.Contig1_5	3198	6	3	GCG	5	15	1571	1585
CL1011.Contig1_5	3198	7	3	AGC	5	15	2909	2923
CL1011.Contig1_5	3198	8	3	CAG	7	21	2938	2958
CL1011.Contig2_5	1325	1	2	AG	9	18	328	345
CL1011.Contig2_5	1325	2	3	CAG	7	21	1091	1111
CL1011.Contig2_5	1325	3	3	CAA	5	15	1112	1126
CL1034.Contig1_5	1396	1	3	GCC	5	15	1	15
CL1034.Contig1_5	1396	2	3	GCC	5	15	613	627
CL1034.Contig2_5	1351	1	3	GCC	5	15	1	15
CL1034.Contig2_5	1351	2	3	GCC	5	15	613	627
CL1040.Contig1_5	3256	1	3	GTC	6	18	3161	3178
CL1050.Contig1_5	1748	1	3	CTG	5	15	1245	1259
CL1050.Contig1_5	1748	2	3	TCC	8	24	1435	1458
CL1050.Contig2_5	1733	1	3	CTG	5	15	1230	1244
CL1050.Contig2_5	1733	2	3	TCC	8	24	1420	1443
CL1082.Contig1_5	1624	1	2	CA	6	12	1444	1455
CL1082.Contig1_5	1624	2	3	ACA	14	42	886	927
CL1082.Contig2_5	1554	1	2	CA	6	12	1374	1385
CL1082.Contig2_5	1554	2	3	ACA	14	42	816	857
CL1082.Contig3_5	1832	1	2	CA	6	12	1652	1663
CL1082.Contig3_5	1832	2	3	CAA	7	21	1113	1133
CL1087.Contig1_5	1315	1	3	ACA	7	21	1271	1291
CL1087.Contig2_5	1211	1	3	ACA	7	21	1167	1187
CL1098.Contig2_5	2349	1	2	GT	11	22	2	23
CL1102.Contig1_5	1371	1	2	AC	7	14	1170	1183
CL1103.Contig1_5	1136	1	3	GGC	7	21	1087	1107
CL1103.Contig1_5	1136	2	3	CAG	7	21	1116	1136
CL1103.Contig2_5	1130	1	3	GGC	7	21	1081	1101
CL1103.Contig2_5	1130	2	3	CAG	7	21	1110	1130
CL1103.Contig3_5	1122	1	3	GGC	7	21	1073	1093
CL1103.Contig3_5	1122	2	3	CAG	7	21	1102	1122
CL1112.Contig2_5	3672	1	3	CTG	5	15	2241	2255
CL1113.Contig1_5	1593	1	3	GAT	5	15	546	560
CL1113.Contig1_5	1593	2	3	GAC	5	15	738	752
CL1113.Contig1_5	1593	3	3	GAG	6	18	1107	1124
CL1113.Contig1_5	1593	4	3	GAC	7	21	1440	1460
CL1113.Contig1_5	1593	5	3	AGC	8	24	1570	1593
CL1113.Contig2_5	1538	1	3	GAT	5	15	546	560
CL1113.Contig2_5	1538	2	3	GAC	5	15	738	752
CL1113.Contig2_5	1538	3	3	GAG	6	18	1107	1124
CL1113.Contig2_5	1538	4	3	GAC	7	21	1385	1405
CL1113.Contig2_5	1538	5	3	AGC	8	24	1515	1538
CL1119.Contig1_5	1273	1	3	CCA	6	18	552	569
CL1127.Contig1_5	3213	1	3	CAG	6	18	590	607
CL1127.Contig2_5	2027	1	3	CAG	6	18	590	607
CL1144.Contig1_5	1215	1	2	AC	7	14	201	214
CL1144.Contig1_5	1215	2	3	GCA	7	21	1	21
CL1160.Contig2_5	4319	1	2	GA	6	12	528	539
CL1160.Contig3_5	3804	1	2	GA	6	12	528	539
CL1161.Contig1_5	1124	1	3	ACC	5	15	443	457
CL1161.Contig1_5	1124	2	3	CCA	5	15	843	857
CL1162.Contig1_5	1779	1	2	AC	6	12	463	474
CL1166.Contig2_5	1195	1	3	GGT	5	15	55	69
CL1180.Contig2_5	1311	1	2	TC	9	18	2	19
CL1180.Contig2_5	1311	2	2	CA	6	12	952	963
CL1198.Contig1_5	1788	1	3	GCA	5	15	1	15
CL1198.Contig2_5	1638	1	3	GCA	5	15	1	15
CL1213.Contig1_5	1159	1	3	ACG	6	18	505	522
CL1213.Contig2_5	1110	1	3	ACG	6	18	456	473
CL1213.Contig3_5	1076	1	3	ACG	6	18	422	439
CL1246.Contig1_5	1086	1	2	GT	6	12	959	970
CL1270.Contig1_5	1009	1	2	TA	9	18	197	214
CL1270.Contig1_5	1009	2	2	TG	8	16	717	732
CL1306.Contig1_5	1528	1	2	TA	9	18	350	367
CL1306.Contig1_5	1528	2	2	AT	8	16	457	472
CL1324.Contig1_5	2103	1	3	TGG	5	15	1537	1551
CL1324.Contig2_5	2067	1	3	TGG	5	15	1537	1551
CL1326.Contig1_5	2930	1	3	ACG	5	15	2175	2189
CL1326.Contig1_5	2930	2	3	CTG	5	15	2873	2887
CL1326.Contig2_5	2562	1	3	ACG	5	15	2175	2189
CL1326.Contig2_5	2562	2	3	CTG	5	15	2505	2519
CL1326.Contig3_5	1242	1	3	ACG	5	15	855	869
CL1326.Contig3_5	1242	2	3	CTG	5	15	1185	1199
CL1327.Contig1_5	1643	1	4	AAAC	5	20	1581	1600
CL1327.Contig2_5	1566	1	4	AAAC	5	20	1504	1523
CL1327.Contig3_5	1437	1	4	AAAC	5	20	1375	1394
CL1331.Contig1_5	1462	1	2	AC	8	16	384	399
CL1331.Contig1_5	1462	2	3	AGC	7	21	1440	1460
CL1331.Contig2_5	1446	1	2	AC	8	16	384	399
CL1331.Contig2_5	1446	2	3	AGC	7	21	1424	1444
CL1331.Contig3_5	1005	1	3	CTG	6	18	83	100
CL1341.Contig2_5	1685	1	2	GA	7	14	43	56
CL1354.Contig1_5	2433	1	3	TCA	5	15	970	984
CL1354.Contig2_5	2219	1	3	TCA	5	15	970	984
CL1357.Contig1_5	2034	1	3	TAA	5	15	74	88
CL1362.Contig1_5	3199	1	2	CT	6	12	913	924
CL1362.Contig2_5	3186	1	2	CT	6	12	900	911
CL1368.Contig2_5	1268	1	2	AC	7	14	6	19
CL1374.Contig1_5	1010	1	3	CAA	5	15	731	745
CL1388.Contig1_5	1745	1	3	GGA	5	15	348	362
CL1405.Contig1_5	1352	1	2	GT	7	14	318	331
CL1405.Contig1_5	1352	2	3	CCA	5	15	965	979
CL1406.Contig1_5	1948	1	2	CT	8	16	799	814
CL1406.Contig1_5	1948	2	2	AC	10	20	893	912
CL1406.Contig2_5	1878	1	2	CT	8	16	729	744
CL1406.Contig2_5	1878	2	2	AC	10	20	823	842
CL1408.Contig1_5	3469	1	2	CA	7	14	2163	2176
CL1408.Contig1_5	3469	2	2	GA	7	14	2584	2597
CL1408.Contig1_5	3469	3	2	AG	7	14	3240	3253
CL1408.Contig1_5	3469	4	3	ACG	8	24	1071	1094
CL1408.Contig1_5	3469	5	3	GCA	5	15	3305	3319
CL1408.Contig2_5	3310	1	2	CA	7	14	2004	2017
CL1408.Contig2_5	3310	2	2	GA	7	14	2425	2438
CL1408.Contig2_5	3310	3	2	AG	7	14	3081	3094
CL1408.Contig2_5	3310	4	3	ACG	8	24	912	935
CL1408.Contig2_5	3310	5	3	GCA	5	15	3146	3160
CL1411.Contig1_5	1397	1	3	TGC	5	15	1094	1108
CL1411.Contig2_5	1331	1	3	TGC	5	15	1094	1108
CL1414.Contig1_5	1892	1	3	CCA	6	18	2	19
CL1414.Contig1_5	1892	2	3	GAC	7	21	415	435
CL1414.Contig1_5	1892	3	3	ACG	5	15	795	809
CL1414.Contig2_5	2032	1	3	CCA	6	18	2	19
CL1414.Contig2_5	2032	2	3	GAC	7	21	415	435
CL1414.Contig2_5	2032	3	3	ACG	5	15	935	949
CL1424.Contig2_5	2840	1	3	TGG	5	15	399	413
CL1424.Contig2_5	2840	2	3	GGA	5	15	445	459
CL1436.Contig1_5	2133	1	2	GA	6	12	1226	1237
CL1436.Contig1_5	2133	2	5	AAAAC	6	30	168	197
CL1436.Contig2_5	2145	1	2	AG	8	16	8	23
CL1436.Contig2_5	2145	2	2	GA	6	12	1238	1249
CL1436.Contig2_5	2145	3	5	AAACA	5	25	186	210
CL1438.Contig1_5	2760	1	3	CAG	6	18	342	359
CL1438.Contig1_5	2760	2	3	GCA	5	15	1049	1063
CL1438.Contig1_5	2760	3	3	AGC	5	15	1177	1191
CL1446.Contig1_5	2743	1	3	CGT	6	18	958	975
CL1446.Contig2_5	2708	1	3	CGT	6	18	923	940
CL1451.Contig1_5	2321	1	2	TA	9	18	58	75
CL1451.Contig1_5	2321	2	3	CTT	5	15	2016	2030
CL1451.Contig2_5	2279	1	2	TA	9	18	58	75
CL1451.Contig2_5	2279	2	3	CTT	5	15	1974	1988
CL1463.Contig1_5	1290	1	3	GTG	5	15	1162	1176
CL1481.Contig1_5	1583	1	3	ACC	6	18	850	867
CL1481.Contig1_5	1583	2	3	AGT	5	15	1528	1542
CL1485.Contig1_5	1006	1	3	CCA	5	15	556	570
CL1520.Contig1_5	2692	1	2	CA	6	12	2078	2089
CL1523.Contig1_5	2728	1	3	TGT	7	21	2708	2728
CL1523.Contig2_5	2717	1	3	TGT	7	21	2697	2717
CL1541.Contig1_5	1234	1	2	TA	6	12	1005	1016
CL1541.Contig2_5	1179	1	2	TA	6	12	950	961
CL1547.Contig2_5	3186	1	3	TGG	5	15	534	548
CL1557.Contig1_5	1691	1	2	TC	9	18	621	638
CL1557.Contig2_5	1529	1	2	TC	9	18	459	476
CL1558.Contig1_5	2184	1	2	AG	11	22	1498	1519
CL1558.Contig1_5	2184	2	2	GA	6	12	1756	1767
CL1558.Contig1_5	2184	3	2	AC	8	16	1968	1983
CL1558.Contig1_5	2184	4	4	CGCA	4	16	1989	2004
CL1558.Contig2_5	1890	1	2	AG	11	22	1498	1519
CL1558.Contig2_5	1890	2	3	TAC	7	21	1867	1887
CL1558.Contig3_5	1872	1	2	AG	11	22	1498	1519
CL1558.Contig3_5	1872	2	3	TAC	7	21	1849	1869
CL1558.Contig4_5	1811	1	2	AG	11	22	1498	1519
CL1567.Contig1_5	1856	1	2	CT	6	12	197	208
CL1567.Contig2_5	1830	1	2	CT	6	12	197	208
CL1582.Contig1_5	1540	1	2	GT	8	16	729	744
CL1583.Contig1_5	1966	1	3	CTG	5	15	1305	1319
CL1583.Contig2_5	1479	1	3	CTG	5	15	1305	1319
CL1593.Contig1_5	2075	1	2	GT	8	16	620	635
CL1593.Contig2_5	1965	1	2	GT	8	16	510	525
CL1622.Contig1_5	3824	1	2	GT	9	18	250	267
CL1622.Contig1_5	3824	2	2	GA	6	12	547	558
CL1622.Contig1_5	3824	3	2	TG	7	14	3249	3262
CL1622.Contig1_5	3824	4	3	CTT	5	15	958	972
CL1622.Contig1_5	3824	5	3	CAC	6	18	2633	2650
CL1622.Contig1_5	3824	6	4	TGTT	4	16	3358	3373
CL1622.Contig2_5	3803	1	2	GT	9	18	250	267
CL1622.Contig2_5	3803	2	2	GA	6	12	547	558
CL1622.Contig2_5	3803	3	2	TG	7	14	3249	3262
CL1622.Contig2_5	3803	4	3	CTT	5	15	958	972
CL1622.Contig2_5	3803	5	3	CAC	6	18	2633	2650
CL1622.Contig2_5	3803	6	4	TGTT	4	16	3358	3373
CL1629.Contig1_5	1415	1	2	CA	6	12	976	987
CL1629.Contig1_5	1415	2	2	GC	6	12	1299	1310
CL1631.Contig1_5	2457	1	2	CT	6	12	1189	1200
CL1631.Contig1_5	2457	2	2	CT	8	16	1203	1218
CL1631.Contig1_5	2457	3	2	GA	8	16	2361	2376
CL1631.Contig1_5	2457	4	3	GTT	5	15	1065	1079
CL1631.Contig1_5	2457	5	3	TGC	5	15	1330	1344
CL1635.Contig1_5	1984	1	2	CT	10	20	654	673
CL1637.Contig1_5	1276	1	3	GCT	5	15	1	15
CL1637.Contig2_5	1095	1	3	GCT	5	15	1	15
CL1653.Contig1_5	1473	1	3	GGT	5	15	1177	1191
CL1653.Contig1_5	1473	2	3	CAA	6	18	1291	1308
CL1653.Contig2_5	1349	1	3	GGT	5	15	1053	1067
CL1653.Contig2_5	1349	2	3	CAA	6	18	1167	1184
CL1678.Contig1_5	2641	1	3	AAC	7	21	554	574
CL1678.Contig2_5	2530	1	3	AAC	7	21	554	574
CL1681.Contig1_5	1341	1	3	AGC	5	15	1	15
CL1681.Contig2_5	1299	1	3	AGC	5	15	1	15
CL1683.Contig1_5	1128	1	3	AGG	5	15	964	978
CL1700.Contig1_5	2312	1	3	GTT	5	15	1169	1183
CL1700.Contig2_5	1468	1	3	GTT	5	15	325	339
CL1701.Contig1_5	1559	1	3	AGC	6	18	1	18
CL1701.Contig2_5	1486	1	3	AGC	6	18	1	18
CL1714.Contig1_5	1541	1	2	TG	8	16	1	16
CL1719.Contig1_5	1415	1	2	AC	8	16	986	1001
CL1719.Contig2_5	1093	1	2	AC	8	16	664	679
CL1726.Contig1_5	1935	1	3	CAT	5	15	958	972
CL1726.Contig2_5	2069	1	3	CAT	5	15	1092	1106
CL1726.Contig3_5	1562	1	3	CAT	5	15	585	599
CL1776.Contig1_5	3989	1	2	TG	6	12	3260	3271
CL1776.Contig2_5	3897	1	2	TG	6	12	3260	3271
CL1777.Contig1_5	2112	1	2	GT	9	18	641	658
CL1803.Contig1_5	2577	1	2	TG	8	16	367	382
CL1803.Contig1_5	2577	2	2	CG	6	12	585	596
CL1809.Contig1_5	1136	1	2	CA	8	16	983	998
CL1812.Contig1_5	2096	1	2	TC	6	12	85	96
CL1812.Contig2_5	2175	1	2	TC	6	12	85	96
CL1813.Contig1_5	1497	1	3	CAC	7	21	432	452
CL1819.Contig1_5	1224	1	3	GTC	5	15	338	352
CL1819.Contig2_5	1017	1	3	GTC	5	15	131	145
CL1839.Contig1_5	2430	1	2	TG	6	12	1489	1500
CL1839.Contig2_5	2376	1	2	TG	6	12	1489	1500
CL1864.Contig1_5	1578	1	2	GA	8	16	1299	1314
CL1874.Contig1_5	2214	1	2	GT	9	18	43	60
CL1879.Contig1_5	2115	1	3	TGC	5	15	500	514
CL1879.Contig2_5	1846	1	3	TGC	5	15	231	245
CL1892.Contig2_5	2659	1	2	AC	6	12	2503	2514
CL1902.Contig2_5	2596	1	2	AC	6	12	2305	2316
CL1908.Contig1_5	1266	1	3	CCT	6	18	1070	1087
CL1908.Contig1_5	1266	2	3	TTG	6	18	1244	1261
CL1910.Contig1_5	1041	1	3	TCC	6	18	485	502
CL1910.Contig2_5	1027	1	3	TCC	6	18	485	502
CL1916.Contig1_5	2160	1	3	AGC	5	15	965	979
CL1916.Contig2_5	2143	1	3	AGC	5	15	965	979
CL1923.Contig1_5	1805	1	3	ACA	6	18	1746	1763
CL1930.Contig1_5	1044	1	3	CAC	5	15	604	618
CL1948.Contig1_5	1464	1	2	GT	10	20	1	20
CL1948.Contig1_5	1464	2	2	GT	6	12	1157	1168
CL1949.Contig1_5	1224	1	3	CGA	7	21	1204	1224
CL1966.Contig1_5	3205	1	2	TG	7	14	2431	2444
CL1966.Contig1_5	3205	2	3	ATG	5	15	2949	2963
CL1968.Contig1_5	1222	1	2	TG	6	12	1	12
CL1968.Contig1_5	1222	2	2	TG	8	16	504	519
CL1968.Contig2_5	1186	1	2	TG	6	12	1	12
CL1968.Contig2_5	1186	2	2	TG	8	16	468	483
CL1978.Contig1_5	1456	1	2	CA	7	14	667	680
CL1981.Contig1_5	1135	1	3	ACC	5	15	679	693
CL1981.Contig1_5	1135	2	3	CCA	6	18	1118	1135
CL1989.Contig1_5	1647	1	3	CAG	5	15	1371	1385
CL1989.Contig2_5	1577	1	3	CAG	5	15	1301	1315
CL1997.Contig1_5	1551	1	3	AAG	5	15	1066	1080
CL1997.Contig2_5	1385	1	3	AAG	5	15	900	914
CL1999.Contig1_5	1412	1	3	GCT	5	15	505	519
CL1999.Contig2_5	1468	1	3	GCT	5	15	501	515
CL2026.Contig1_5	1467	1	3	ACC	5	15	836	850
CL2066.Contig1_5	2693	1	2	GC	6	12	2311	2322
CL2066.Contig2_5	2380	1	2	GC	6	12	1998	2009
CL2070.Contig1_5	2449	1	3	GGC	5	15	1464	1478
CL2070.Contig1_5	2449	2	3	CAG	5	15	2206	2220
CL2070.Contig2_5	1644	1	3	GGC	5	15	1464	1478
CL2070.Contig3_5	1133	1	3	GGC	6	18	145	162
CL2070.Contig3_5	1133	2	3	CAG	5	15	890	904
CL2081.Contig1_5	1841	1	2	AG	8	16	1066	1081
CL2081.Contig1_5	1841	2	6	ACACCC	4	24	1373	1396
CL2092.Contig1_5	1110	1	3	AAG	5	15	689	703
CL2092.Contig2_5	1086	1	3	AAG	5	15	665	679
CL2094.Contig1_5	1123	1	3	GCA	6	18	318	335
CL2122.Contig1_5	1448	1	2	AT	6	12	163	174
CL2122.Contig1_5	1448	2	4	TTTG	5	20	207	226
CL2122.Contig2_5	1375	1	2	AT	6	12	163	174
CL2122.Contig2_5	1375	2	4	TTTG	5	20	207	226
CL2133.Contig1_5	1700	1	2	GT	6	12	152	163
CL2154.Contig1_5	1524	1	3	TAT	5	15	1003	1017
CL2166.Contig1_5	2894	1	2	TG	6	12	1133	1144
CL2166.Contig1_5	2894	2	3	TGC	5	15	2200	2214
CL2166.Contig1_5	2894	3	3	TGT	5	15	2263	2277
CL2166.Contig1_5	2894	4	3	CCA	5	15	2717	2731
CL2166.Contig2_5	2909	1	2	TG	6	12	1133	1144
CL2166.Contig2_5	2909	2	3	TGC	5	15	2215	2229
CL2166.Contig2_5	2909	3	3	TGT	5	15	2278	2292
CL2166.Contig2_5	2909	4	3	CCA	5	15	2732	2746
CL2167.Contig1_5	3384	1	2	AC	7	14	2717	2730
CL2167.Contig1_5	3384	2	3	GGT	5	15	2103	2117
CL2167.Contig1_5	3384	3	3	CAG	5	15	2313	2327
CL2167.Contig1_5	3384	4	4	GCGT	4	16	2860	2875
CL2167.Contig2_5	3318	1	2	AC	7	14	2651	2664
CL2167.Contig2_5	3318	2	3	GGT	5	15	2037	2051
CL2167.Contig2_5	3318	3	3	CAG	5	15	2247	2261
CL2167.Contig2_5	3318	4	4	GCGT	4	16	2794	2809
CL2174.Contig1_5	1944	1	3	GGA	5	15	826	840
CL2176.Contig1_5	1025	1	3	GCT	5	15	189	203
CL2176.Contig1_5	1025	2	3	TGG	5	15	455	469
CL2176.Contig2_5	1005	1	3	GCT	5	15	189	203
CL2176.Contig2_5	1005	2	3	TGG	5	15	455	469
CL2177.Contig1_5	1136	1	2	AT	11	22	982	1003
CL2177.Contig1_5	1136	2	3	TGC	5	15	4	18
CL2181.Contig1_5	1806	1	2	TG	6	12	1663	1674
CL2181.Contig2_5	1769	1	2	TG	6	12	1626	1637
CL2186.Contig1_5	2683	1	2	CA	9	18	1695	1712
CL2186.Contig2_5	2087	1	2	CA	9	18	1695	1712
CL2186.Contig2_5	2087	2	2	CA	9	18	1882	1899
CL2208.Contig1_5	2168	1	3	ATT	5	15	497	511
CL2208.Contig1_5	2168	2	3	ACA	6	18	1193	1210
CL2208.Contig1_5	2168	3	3	ACT	5	15	1431	1445
CL2224.Contig1_5	1960	1	3	CAG	7	21	404	424
CL2231.Contig1_5	1175	1	3	TCC	6	18	922	939
CL2254.Contig1_5	1692	1	3	CGC	7	21	589	609
CL2261.Contig1_5	1286	1	2	GT	6	12	58	69
CL2264.Contig1_5	3232	1	3	TGC	5	15	555	569
CL2278.Contig1_5	1492	1	3	TCG	6	18	5	22
CL2278.Contig2_5	1424	1	3	TCG	6	18	5	22
CL2287.Contig1_5	1798	1	2	AT	20	40	1268	1307
CL2287.Contig1_5	1798	2	2	AG	6	12	1787	1798
CL2287.Contig1_5	1798	3	4	ACAT	4	16	686	701
CL2287.Contig2_5	1697	1	2	AT	11	22	1268	1289
CL2287.Contig2_5	1697	2	2	AC	7	14	1644	1657
CL2287.Contig2_5	1697	3	4	ACAT	4	16	686	701
CL2298.Contig1_5	2083	1	2	GA	6	12	2011	2022
CL2298.Contig1_5	2083	2	4	AAAC	5	20	1697	1716
CL2308.Contig1_5	1558	1	3	GCA	5	15	871	885
CL2308.Contig1_5	1558	2	3	GGA	6	18	1242	1259
CL2308.Contig1_5	1558	3	3	AAG	6	18	1419	1436
CL2308.Contig2_5	1115	1	3	GCA	5	15	871	885
CL2308.Contig3_5	1088	1	3	GCA	5	15	844	858
CL2309.Contig1_5	2366	1	3	TGG	5	15	1658	1672
CL2313.Contig1_5	1267	1	4	ACCG	4	16	249	264
CL2313.Contig2_5	1228	1	4	ACCG	4	16	249	264
CL2326.Contig1_5	3002	1	2	CT	7	14	799	812
CL2326.Contig1_5	3002	2	2	AT	6	12	984	995
CL2326.Contig1_5	3002	3	3	CAT	5	15	2161	2175
CL2326.Contig2_5	2970	1	2	CT	7	14	799	812
CL2326.Contig2_5	2970	2	2	AT	6	12	984	995
CL2326.Contig2_5	2970	3	3	CAT	5	15	2129	2143
CL2337.Contig1_5	1602	1	2	TA	6	12	208	219
CL2337.Contig1_5	1602	2	2	GT	8	16	1047	1062
CL2356.Contig1_5	1482	1	3	GCT	5	15	151	165
CL2356.Contig2_5	1309	1	3	GCT	5	15	151	165
CL2361.Contig1_5	1749	1	2	AC	6	12	747	758
CL2361.Contig2_5	1467	1	2	AC	6	12	465	476
CL2362.Contig2_5	2519	1	2	AC	6	12	1458	1469
CL2362.Contig2_5	2519	2	2	TC	7	14	1492	1505
CL2365.Contig1_5	1628	1	2	GT	10	20	13	32
CL2365.Contig2_5	1254	1	3	TGC	5	15	115	129
CL2402.Contig1_5	1085	1	3	GCT	6	18	215	232
CL2402.Contig2_5	1043	1	3	GCT	6	18	215	232
CL2427.Contig1_5	2143	1	2	AT	7	14	139	152
CL2427.Contig1_5	2143	2	2	AC	8	16	787	802
CL2427.Contig1_5	2143	3	2	CA	6	12	1021	1032
CL2456.Contig1_5	1143	1	3	CAG	6	18	1	18
CL2456.Contig2_5	1122	1	3	CAG	6	18	1	18
CL2482.Contig1_5	1434	1	2	TG	7	14	977	990
CL2482.Contig1_5	1434	2	3	AGT	5	15	1313	1327
CL2482.Contig1_5	1434	3	3	GTA	7	21	1382	1402
CL2482.Contig2_5	1407	1	2	TG	7	14	950	963
CL2482.Contig2_5	1407	2	3	AGT	5	15	1286	1300
CL2482.Contig2_5	1407	3	3	GTA	7	21	1355	1375
CL2486.Contig1_5	2765	1	3	ACC	5	15	770	784
CL2486.Contig2_5	2635	1	3	ACC	5	15	640	654
CL2542.Contig1_5	1703	1	2	CA	6	12	1575	1586
CL2544.Contig1_5	1756	1	2	GA	6	12	731	742
CL2550.Contig1_5	2246	1	2	GT	6	12	1263	1274
CL2550.Contig2_5	1478	1	2	GT	6	12	1263	1274
CL2552.Contig1_5	1166	1	2	GA	6	12	381	392
CL2552.Contig2_5	1074	1	2	GA	6	12	381	392
CL2574.Contig1_5	2566	1	2	TG	8	16	2329	2344
CL2576.Contig1_5	1280	1	2	GT	9	18	111	128
CL2581.Contig2_5	1960	1	2	AC	6	12	72	83
CL2597.Contig1_5	1227	1	2	TG	6	12	188	199
CL2597.Contig1_5	1227	2	3	GCA	7	21	1	21
CL2597.Contig2_5	1536	1	2	TG	6	12	497	508
CL2607.Contig1_5	1247	1	3	GAT	6	18	7	24
CL2607.Contig2_5	1208	1	3	GAT	6	18	7	24
CL2623.Contig1_5	2156	1	3	TCA	6	18	470	487
CL2623.Contig1_5	2156	2	3	CCG	5	15	620	634
CL2623.Contig1_5	2156	3	3	GGT	5	15	1312	1326
CL2623.Contig2_5	1518	1	3	GGT	5	15	674	688
CL2631.Contig1_5	1381	1	2	GT	11	22	1	22
CL2631.Contig2_5	1283	1	2	GT	11	22	1	22
CL2641.Contig1_5	1369	1	2	TG	8	16	1179	1194
CL2641.Contig1_5	1369	2	3	CGA	7	21	383	403
CL2641.Contig2_5	1181	1	2	TG	8	16	991	1006
CL2641.Contig2_5	1181	2	3	CGA	7	21	195	215
CL2644.Contig1_5	1342	1	2	CA	6	12	1327	1338
CL2644.Contig1_5	1342	2	3	AAC	5	15	932	946
CL2644.Contig2_5	1341	1	3	AAC	5	15	932	946
CL2653.Contig1_5	1189	1	3	TGC	6	18	3	20
CL2653.Contig1_5	1189	2	3	TGC	6	18	471	488
CL2653.Contig1_5	1189	3	3	TGC	5	15	567	581
CL2653.Contig1_5	1189	4	3	CTG	5	15	1026	1040
CL2653.Contig2_5	1120	1	3	TGC	6	18	3	20
CL2653.Contig2_5	1120	2	3	TGC	6	18	471	488
CL2653.Contig2_5	1120	3	3	TGC	5	15	567	581
CL2653.Contig2_5	1120	4	3	CTG	5	15	957	971
CL2668.Contig1_5	1218	1	3	TGC	6	18	536	553
CL2692.Contig1_5	1449	1	3	TTG	5	15	624	638
CL2692.Contig2_5	1409	1	3	TTG	5	15	584	598
CL2712.Contig1_5	3240	1	2	AC	6	12	2096	2107
CL2712.Contig2_5	3083	1	2	AC	6	12	1939	1950
CL2715.Contig1_5	1231	1	3	TGC	5	15	601	615
CL2718.Contig1_5	1674	1	3	CTG	6	18	1031	1048
CL2718.Contig2_5	1200	1	3	CTG	6	18	557	574
CL2756.Contig1_5	1909	1	3	CAC	5	15	1493	1507
Unigene14_5	1136	1	3	CAA	7	21	767	787
Unigene48_5	1209	1	3	CCG	6	18	248	265
Unigene48_5	1209	2	3	GTG	6	18	355	372
Unigene76_5	3284	1	3	AAC	5	15	1018	1032
Unigene76_5	3284	2	3	CAA	5	15	1035	1049
Unigene76_5	3284	3	3	GCA	5	15	1052	1066
Unigene76_5	3284	4	3	CCA	5	15	1525	1539
Unigene99_5	4612	1	2	AG	6	12	177	188
Unigene106_5	1316	1	4	ACAA	5	20	828	847
Unigene108_5	1545	1	2	AC	6	12	1314	1325
Unigene146_5	3144	1	2	CT	7	14	3004	3017
Unigene146_5	3144	2	3	ACT	9	27	1758	1784
Unigene147_5	1832	1	3	GCT	5	15	1445	1459
Unigene174_5	1147	1	2	AC	7	14	1048	1061
Unigene230_5	3674	1	3	TGG	5	15	1540	1554
Unigene230_5	3674	2	3	GGT	5	15	1736	1750
Unigene230_5	3674	3	3	CAG	5	15	2015	2029
Unigene242_5	2117	1	3	CTG	6	18	482	499
Unigene242_5	2117	2	3	CCA	5	15	579	593
Unigene242_5	2117	3	3	TGC	6	18	708	725
Unigene244_5	1772	1	3	GTT	5	15	763	777
Unigene245_5	2470	1	3	CTG	5	15	2353	2367
Unigene251_5	1290	1	2	GT	7	14	383	396
Unigene253_5	2445	1	3	GCA	6	18	339	356
Unigene253_5	2445	2	3	CCG	5	15	500	514
Unigene253_5	2445	3	3	ATG	6	18	1526	1543
Unigene253_5	2445	4	3	GGA	7	21	1938	1958
Unigene253_5	2445	5	4	AACA	4	16	1876	1891
Unigene254_5	1549	1	6	CGTGAA	4	24	25	48
Unigene312_5	2475	1	3	CAC	5	15	1221	1235
Unigene313_5	2260	1	3	AGG	8	24	1	24
Unigene313_5	2260	2	3	TCG	14	42	1562	1603
Unigene385_5	2358	1	2	GT	6	12	96	107
Unigene390_5	1182	1	3	GAG	6	18	388	405
Unigene390_5	1182	2	3	TGC	5	15	421	435
Unigene390_5	1182	3	3	TGC	6	18	928	945
Unigene430_5	2203	1	2	AC	6	12	27	38
Unigene430_5	2203	2	2	TG	8	16	1722	1737
Unigene433_5	1485	1	2	CT	10	20	1	20
Unigene433_5	1485	2	2	TG	6	12	39	50
Unigene433_5	1485	3	3	TCG	6	18	980	997
Unigene440_5	1012	1	3	CAT	5	15	525	539
Unigene471_5	1060	1	2	AG	6	12	628	639
Unigene471_5	1060	2	2	AT	6	12	865	876
Unigene501_5	1060	1	4	GTTG	4	16	866	881
Unigene527_5	1603	1	3	GAT	5	15	703	717
Unigene577_5	2646	1	3	ACG	5	15	467	481
Unigene599_5	1001	1	2	TA	6	12	88	99
Unigene599_5	1001	2	4	ATCA	6	24	792	815
Unigene624_5	2107	1	3	AGC	7	21	1	21
Unigene624_5	2107	2	3	CAG	5	15	69	83
Unigene645_5	1281	1	2	GA	8	16	853	868
Unigene645_5	1281	2	3	CAG	5	15	258	272
Unigene652_5	1000	1	3	CAG	6	18	674	691
Unigene661_5	1075	1	3	TTC	5	15	710	724
Unigene662_5	1309	1	3	GCA	5	15	1168	1182
Unigene662_5	1309	2	3	CAA	5	15	1193	1207
Unigene662_5	1309	3	3	CAG	6	18	1286	1303
Unigene663_5	2952	1	2	AG	6	12	2724	2735
Unigene664_5	2441	1	2	AC	6	12	453	464
Unigene667_5	1427	1	2	TG	11	22	1	22
Unigene668_5	1411	1	2	GT	6	12	1053	1064
Unigene673_5	1130	1	2	TG	6	12	145	156
Unigene722_5	1745	1	3	ACC	5	15	270	284
Unigene723_5	2397	1	3	GAG	5	15	946	960
Unigene723_5	2397	2	3	GAG	6	18	2170	2187
Unigene725_5	1728	1	3	GGT	6	18	193	210
Unigene739_5	1272	1	2	GA	7	14	194	207
Unigene739_5	1272	2	3	CAT	6	18	169	186
Unigene797_5	1547	1	4	AAAC	7	28	781	808
Unigene807_5	1280	1	3	AAT	6	18	1223	1240
Unigene810_5	1014	1	3	CTA	5	15	841	855
Unigene815_5	1228	1	2	TG	7	14	65	78
Unigene816_5	2927	1	3	TGT	5	15	1551	1565
Unigene816_5	2927	2	3	ACG	5	15	2808	2822
Unigene819_5	2861	1	3	GCA	5	15	2165	2179
Unigene819_5	2861	2	3	CGA	6	18	2436	2453
Unigene819_5	2861	3	3	GAC	6	18	2842	2859
Unigene821_5	1385	1	3	CAA	5	15	44	58
Unigene828_5	1623	1	3	GCA	6	18	1439	1456
Unigene855_5	1302	1	2	TG	11	22	1	22
Unigene855_5	1302	2	3	TAA	10	30	153	182
Unigene871_5	1017	1	2	GA	6	12	616	627
Unigene880_5	1809	1	2	GT	11	22	1	22
Unigene891_5	2115	1	3	TAG	5	15	1069	1083
Unigene926_5	1692	1	3	CAT	6	18	1105	1122
Unigene956_5	2432	1	3	CAG	5	15	1292	1306
Unigene956_5	2432	2	3	TCT	6	18	2135	2152
Unigene958_5	4394	1	3	GCT	5	15	3966	3980
Unigene960_5	2602	1	4	AACA	4	16	1901	1916
Unigene961_5	2334	1	3	TCC	7	21	888	908
Unigene990_5	1045	1	3	CAT	6	18	1	18
Unigene997_5	1464	1	2	CA	7	14	755	768
Unigene997_5	1464	2	4	AACA	5	20	1212	1231
Unigene1005_5	2959	1	3	CTC	6	18	9	26
Unigene1005_5	2959	2	3	AGC	5	15	466	480
Unigene1005_5	2959	3	3	GAC	5	15	2218	2232
Unigene1006_5	3296	1	2	GT	7	14	569	582
Unigene1009_5	1434	1	2	AC	8	16	418	433
Unigene1009_5	1434	2	2	AC	6	12	1188	1199
Unigene1009_5	1434	3	3	GTG	5	15	1	15
Unigene1009_5	1434	4	3	GTA	5	15	810	824
Unigene1009_5	1434	5	3	GTG	6	18	931	948
Unigene1009_5	1434	6	3	AGT	5	15	960	974
Unigene1017_5	1412	1	3	GCT	6	18	675	692
Unigene1017_5	1412	2	4	CGAA	8	32	1215	1246
Unigene1034_5	1634	1	2	GT	6	12	780	791
Unigene1034_5	1634	2	4	GAGT	4	16	804	819
Unigene1054_5	1756	1	3	CAT	7	21	602	622
Unigene1054_5	1756	2	3	ATC	7	21	639	659
Unigene1062_5	1091	1	3	CAG	5	15	954	968
Unigene1070_5	1165	1	3	TAC	7	21	964	984
Unigene1084_5	1377	1	2	GT	7	14	1185	1198
Unigene1096_5	2536	1	2	AG	6	12	415	426
Unigene1096_5	2536	2	3	CTC	5	15	132	146
Unigene1097_5	1139	1	2	GT	9	18	623	640
Unigene1099_5	1470	1	3	TGT	5	15	848	862
Unigene1099_5	1470	2	3	GGC	5	15	1086	1100
Unigene1099_5	1470	3	3	CAG	5	15	1453	1467
Unigene1105_5	1087	1	4	CCAT	5	20	613	632
Unigene1148_5	2171	1	4	AAAC	4	16	1268	1283
Unigene1149_5	4004	1	3	CAA	6	18	589	606
Unigene1149_5	4004	2	3	CAA	6	18	805	822
Unigene1172_5	1775	1	2	AC	7	14	1155	1168
Unigene1214_5	1019	1	3	GTG	6	18	1	18
Unigene1214_5	1019	2	3	GTG	5	15	43	57
Unigene1214_5	1019	3	3	GGT	5	15	456	470
Unigene1225_5	1592	1	3	AGG	5	15	537	551
Unigene1231_5	1980	1	2	AC	6	12	506	517
Unigene1231_5	1980	2	3	TGG	5	15	1395	1409
Unigene1232_5	1107	1	4	CAAA	4	16	265	280
Unigene1233_5	1265	1	2	AT	6	12	1083	1094
Unigene1234_5	3358	1	2	GT	7	14	370	383
Unigene1234_5	3358	2	2	CA	6	12	2157	2168
Unigene1234_5	3358	3	2	TC	6	12	2860	2871
Unigene1239_5	1402	1	2	TG	6	12	1219	1230
Unigene1244_5	1506	1	2	TG	8	16	628	643
Unigene1248_5	1052	1	2	TG	6	12	253	264
Unigene1276_5	1022	1	2	CT	6	12	1	12
Unigene1276_5	1022	2	2	TA	21	42	491	532
Unigene1276_5	1022	3	2	AG	6	12	1011	1022
Unigene1277_5	3672	1	2	TA	21	42	3141	3182
Unigene1277_5	3672	2	2	AG	6	12	3661	3672
Unigene1293_5	2013	1	2	AC	21	42	1590	1631
Unigene1293_5	2013	2	3	AGC	5	15	951	965
Unigene1293_5	2013	3	3	CAT	5	15	1811	1825
Unigene1297_5	1033	1	3	GTC	7	21	1	21
Unigene1300_5	1851	1	2	TG	6	12	869	880
Unigene1317_5	2704	1	2	CT	6	12	528	539
Unigene1330_5	3593	1	2	TC	6	12	380	391
Unigene1330_5	3593	2	2	CT	6	12	1276	1287
Unigene1330_5	3593	3	2	TC	6	12	1706	1717
Unigene1330_5	3593	4	3	TGC	7	21	3573	3593
Unigene1363_5	1641	1	3	GCA	6	18	1457	1474
Unigene1369_5	3370	1	2	TG	7	14	82	95
Unigene1369_5	3370	2	3	GCC	5	15	561	575
Unigene1375_5	1071	1	3	TGC	5	15	8	22
Unigene1375_5	1071	2	3	CGC	5	15	684	698
Unigene1376_5	1581	1	3	GCA	6	18	1397	1414
Unigene1408_5	1789	1	2	AC	8	16	391	406
Unigene1754_5	1040	1	3	TGG	5	15	701	715
Unigene2018_5	1031	1	3	CTG	5	15	143	157
Unigene2323_5	1175	1	4	AACA	4	16	899	914
Unigene3325_5	1056	1	3	GAC	7	21	1	21
Unigene4228_5	1064	1	2	AC	6	12	684	695
Unigene4228_5	1064	2	4	CACC	4	16	1019	1034
Unigene4290_5	1049	1	4	CATA	5	20	179	198
Unigene4306_5	1100	1	2	GA	7	14	854	867
Unigene4473_5	1116	1	3	GCA	7	21	1096	1116
Unigene4568_5	1168	1	2	TG	6	12	843	854
Unigene4579_5	1759	1	2	AG	7	14	157	170
Unigene4583_5	1448	1	2	TG	8	16	132	147
Unigene4583_5	1448	2	2	TG	9	18	306	323
Unigene4583_5	1448	3	2	TG	6	12	1057	1068
Unigene4583_5	1448	4	2	TG	10	20	1428	1447
Unigene4688_5	1332	1	2	AG	7	14	1279	1292
Unigene4878_5	2363	1	2	CA	6	12	1360	1371
Unigene4887_5	2543	1	4	GTGC	4	16	1690	1705
Unigene4894_5	2373	1	2	TG	9	18	1666	1683
Unigene4963_5	1276	1	3	CTG	5	15	290	304
Unigene4963_5	1276	2	3	GAT	5	15	453	467
Unigene4965_5	1087	1	2	CA	6	12	346	357
Unigene4985_5	1756	1	2	AC	6	12	1301	1312
Unigene5005_5	2101	1	3	CGT	7	21	1	21
Unigene5013_5	1450	1	3	CCA	6	18	269	286
Unigene5014_5	1239	1	3	TGC	7	21	790	810
Unigene5034_5	2092	1	2	CA	6	12	1828	1839
Unigene5034_5	2092	2	2	AC	6	12	1840	1851
Unigene5143_5	1206	1	3	AGC	7	21	527	547
Unigene5145_5	1213	1	2	GT	6	12	2	13
Unigene5168_5	1057	1	4	AACC	4	16	1013	1028
Unigene5171_5	1203	1	2	TG	7	14	465	478
Unigene5198_5	1084	1	2	TG	6	12	599	610
Unigene5207_5	1363	1	3	GTT	5	15	409	423
Unigene5233_5	1208	1	2	TG	7	14	140	153
Unigene5279_5	1440	1	3	CCG	5	15	646	660
Unigene5281_5	1239	1	2	CA	9	18	728	745
Unigene5416_5	1056	1	3	CAG	5	15	1041	1055
Unigene5471_5	1744	1	3	CGA	6	18	685	702
Unigene5499_5	1116	1	3	CCA	5	15	1050	1064
Unigene5680_5	1270	1	2	AG	6	12	17	28
Unigene5860_5	1569	1	3	TCG	5	15	1153	1167
Unigene5870_5	1144	1	2	CT	6	12	332	343
Unigene5871_5	1947	1	3	TGC	5	15	1005	1019
Unigene5894_5	1130	1	2	CT	6	12	897	908
Unigene5983_5	1232	1	2	CT	12	24	295	318
Unigene5983_5	1232	2	3	CTC	6	18	280	297
Unigene6104_5	1140	1	3	ACC	5	15	893	907
Unigene6194_5	1086	1	2	AC	6	12	918	929
Unigene6279_5	1330	1	3	TGC	6	18	3	20
Unigene6379_5	1163	1	2	TA	6	12	702	713
Unigene6414_5	1230	1	2	CT	8	16	177	192
Unigene6718_5	2992	1	2	GT	7	14	351	364
Unigene6718_5	2992	2	2	CT	7	14	533	546
Unigene6749_5	1193	1	2	CA	6	12	986	997
Unigene6749_5	1193	2	3	GTT	5	15	132	146
Unigene6963_5	1105	1	3	GAG	5	15	109	123
Unigene6963_5	1105	2	3	TGT	5	15	209	223
Unigene6963_5	1105	3	3	TAG	6	18	224	241
Unigene7055_5	1238	1	3	GCT	5	15	13	27
Unigene7059_5	1212	1	2	AC	7	14	477	490
Unigene7068_5	1983	1	2	GT	8	16	83	98
Unigene7070_5	1384	1	3	CAA	6	18	1195	1212
Unigene7087_5	1617	1	3	GAC	5	15	246	260
Unigene7090_5	2483	1	2	AC	6	12	328	339
Unigene7413_5	1185	1	3	GAG	5	15	108	122
Unigene7421_5	1431	1	2	GA	6	12	1149	1160
Unigene7425_5	2363	1	4	TTGG	4	16	2206	2221
Unigene7456_5	1392	1	3	CAG	7	21	879	899
Unigene7457_5	1114	1	3	CAG	7	21	41	61
Unigene7467_5	2115	1	3	AGA	5	15	184	198
Unigene7494_5	1121	1	2	GA	6	12	642	653
Unigene7494_5	1121	2	4	GTTG	4	16	881	896
Unigene7515_5	2050	1	3	TGG	5	15	48	62
Unigene7575_5	1204	1	3	GCA	5	15	907	921
Unigene7576_5	1022	1	2	CT	8	16	161	176
Unigene7576_5	1022	2	2	TG	6	12	235	246
Unigene7576_5	1022	3	2	CT	9	18	395	412
Unigene7627_5	1968	1	2	CG	6	12	97	108
Unigene7681_5	1468	1	2	CA	6	12	479	490
Unigene7867_5	1780	1	3	TCA	5	15	576	590
Unigene7935_5	1570	1	2	TC	9	18	357	374
Unigene7935_5	1570	2	3	CAT	6	18	561	578
Unigene7999_5	1464	1	3	GCA	5	15	966	980
Unigene7999_5	1464	2	3	AGG	5	15	1209	1223
Unigene8005_5	1360	1	3	GGC	5	15	156	170
Unigene8080_5	3714	1	2	AC	6	12	1794	1805
Unigene8080_5	3714	2	3	AGC	7	21	1	21
Unigene8135_5	2891	1	2	CA	8	16	2556	2571
Unigene8135_5	2891	2	3	TGA	5	15	2838	2852
Unigene8151_5	1230	1	2	AC	6	12	769	780
Unigene8151_5	1230	2	2	AC	6	12	1025	1036
Unigene8151_5	1230	3	4	AAAC	5	20	541	560
Unigene8160_5	1502	1	4	AATA	4	16	1451	1466
Unigene8199_5	1612	1	3	TGC	5	15	836	850
Unigene8279_5	1474	1	2	CA	8	16	1304	1319
Unigene8279_5	1474	2	3	TAT	8	24	1451	1474
Unigene8296_5	1232	1	3	CAG	5	15	428	442
Unigene8296_5	1232	2	3	GCG	6	18	875	892
Unigene8301_5	1291	1	3	CGA	6	18	626	643
Unigene8346_5	1252	1	2	TG	7	14	72	85
Unigene8384_5	1202	1	3	ACG	5	15	665	679
Unigene8428_5	1224	1	3	TTG	5	15	932	946
Unigene8477_5	1438	1	2	GT	7	14	779	792
Unigene8503_5	1164	1	3	TCA	5	15	1143	1157
Unigene8562_5	1335	1	2	AC	8	16	1269	1284
Unigene8623_5	1642	1	2	TG	9	18	221	238
Unigene8645_5	1597	1	3	AGC	5	15	1581	1595
Unigene8693_5	1174	1	3	GCT	6	18	184	201
Unigene8702_5	1550	1	3	TGC	5	15	231	245
Unigene8760_5	1655	1	2	CA	6	12	1504	1515
Unigene8819_5	1216	1	2	AC	9	18	307	324
Unigene8864_5	1481	1	3	ACC	6	18	1171	1188
Unigene8871_5	1953	1	2	AC	8	16	609	624
Unigene8871_5	1953	2	2	AC	8	16	1582	1597
Unigene8871_5	1953	3	4	TTCC	4	16	136	151
Unigene8919_5	1080	1	2	CA	6	12	593	604
Unigene8922_5	1023	1	2	TG	7	14	572	585
Unigene8922_5	1023	2	2	AC	6	12	779	790
Unigene8922_5	1023	3	3	GCA	6	18	1	18
Unigene8940_5	1108	1	3	ACC	5	15	260	274
Unigene8940_5	1108	2	3	CCT	6	18	504	521
Unigene9039_5	1248	1	2	GA	8	16	1007	1022
Unigene9039_5	1248	2	3	CAG	5	15	2	16
Unigene9414_5	1386	1	3	TGG	5	15	754	768
Unigene9414_5	1386	2	3	GGT	7	21	1364	1384
Unigene9754_5	1022	1	2	GT	8	16	613	628
Unigene10098_5	1099	1	3	ATC	5	15	869	883
Unigene10797_5	1187	1	3	TCC	6	18	878	895
Unigene11193_5	1070	1	3	GAC	6	18	366	383
Unigene11193_5	1070	2	3	ACA	7	21	1048	1068
Unigene11319_5	1404	1	3	CTT	5	15	951	965
Unigene12473_5	1254	1	2	TG	7	14	566	579
Unigene12865_5	1018	1	4	TGAC	4	16	318	333
Unigene13976_5	1296	1	3	TGG	5	15	1	15
Unigene13976_5	1296	2	3	TGT	5	15	86	100
Unigene13986_5	2703	1	2	TG	6	12	2030	2041
Unigene14020_5	1013	1	3	TGA	5	15	45	59
Unigene14027_5	3290	1	3	GCC	5	15	966	980
Unigene14027_5	3290	2	3	CAC	6	18	1726	1743
Unigene14040_5	1539	1	2	CA	6	12	1402	1413
Unigene14040_5	1539	2	4	CGCA	4	16	1384	1399
Unigene14044_5	1408	1	2	TG	8	16	377	392
Unigene14044_5	1408	2	2	GT	6	12	797	808
Unigene14044_5	1408	3	3	CCA	7	21	997	1017
Unigene14046_5	1891	1	3	TGG	5	15	649	663
Unigene14092_5	1172	1	2	AC	6	12	940	951
Unigene14120_5	1377	1	2	GT	7	14	31	44
Unigene14146_5	1236	1	2	GA	8	16	19	34
Unigene14166_5	1483	1	3	TGC	5	15	1184	1198
Unigene14166_5	1483	2	3	TGT	5	15	1229	1243
Unigene14168_5	1164	1	3	ACC	6	18	1092	1109
Unigene14239_5	1465	1	2	AC	9	18	599	616
Unigene14239_5	1465	2	3	TTA	6	18	769	786
Unigene14273_5	1200	1	2	AG	6	12	25	36
Unigene14280_5	1273	1	2	CA	6	12	767	778
Unigene14288_5	1221	1	2	TA	6	12	388	399
Unigene14298_5	1818	1	3	CCA	5	15	504	518
Unigene14299_5	1941	1	3	CCA	8	24	1122	1145
Unigene14310_5	1165	1	2	CA	6	12	530	541
Unigene14313_5	2704	1	2	AG	8	16	1227	1242
Unigene14313_5	2704	2	2	AC	6	12	1456	1467
Unigene14313_5	2704	3	2	AT	6	12	1841	1852
Unigene14313_5	2704	4	3	GCA	5	15	1	15
Unigene14313_5	2704	5	3	AGC	5	15	274	288
Unigene14313_5	2704	6	3	TCG	5	15	1941	1955
Unigene14313_5	2704	7	3	CCA	6	18	2027	2044
Unigene14323_5	1320	1	4	CTGC	6	24	501	524
Unigene14336_5	1158	1	2	AC	6	12	905	916
Unigene14336_5	1158	2	3	CAA	5	15	1000	1014
Unigene14340_5	1011	1	2	AC	9	18	73	90
Unigene14348_5	1578	1	5	AAAAC	4	20	1557	1576
Unigene14361_5	1993	1	2	AC	6	12	218	229
Unigene14365_5	1276	1	2	GT	9	18	681	698
Unigene14384_5	3351	1	2	TG	7	14	3033	3046
Unigene14391_5	1417	1	2	AT	7	14	942	955
Unigene14408_5	3776	1	2	TG	6	12	1546	1557
Unigene14408_5	3776	2	3	TGG	5	15	3010	3024
Unigene14434_5	1023	1	3	CAG	6	18	454	471
Unigene14463_5	3914	1	2	TG	11	22	1	22
Unigene14463_5	3914	2	2	TA	6	12	2854	2865
Unigene14463_5	3914	3	2	GA	11	22	3892	3913
Unigene14463_5	3914	4	3	TCG	5	15	2082	2096
Unigene14469_5	1233	1	2	TG	9	18	212	229
Unigene14497_5	2071	1	2	CA	8	16	481	496
Unigene14593_5	1065	1	2	CA	6	12	850	861
Unigene14618_5	1246	1	2	AG	9	18	1140	1157
Unigene14618_5	1246	2	3	CAC	5	15	370	384
Unigene14632_5	1994	1	3	CTG	5	15	60	74
Unigene14634_5	1147	1	3	CGA	5	15	1123	1137
Unigene14653_5	1058	1	3	CGC	5	15	162	176
Unigene14746_5	2378	1	3	CAG	5	15	1037	1051
Unigene14746_5	2378	2	3	CAG	5	15	1514	1528
Unigene14846_5	1239	1	3	AGC	6	18	1	18
Unigene14846_5	1239	2	3	TCA	6	18	26	43
Unigene14858_5	1020	1	3	GGT	5	15	372	386
Unigene14864_5	1442	1	3	GGT	5	15	743	757
Unigene14864_5	1442	2	3	GTG	5	15	1155	1169
Unigene14895_5	1005	1	2	TG	7	14	598	611
Unigene14969_5	1129	1	2	CA	8	16	926	941
Unigene15020_5	1503	1	3	GAC	5	15	1489	1503
Unigene15045_5	1333	1	4	CACG	4	16	728	743
Unigene15047_5	1018	1	3	GGT	5	15	506	520
Unigene15049_5	2057	1	2	TG	9	18	420	437
Unigene15139_5	1147	1	3	GCA	5	15	626	640
Unigene15399_5	1173	1	3	CAG	5	15	530	544
Unigene15776_5	1178	1	2	GT	6	12	385	396
Unigene15813_5	1579	1	3	AGC	6	18	1	18
Unigene15813_5	1579	2	3	CAA	5	15	531	545
Unigene16024_5	1023	1	3	ACG	5	15	1007	1021
Unigene17646_5	1094	1	3	CAT	6	18	363	380
Unigene17904_5	1142	1	3	ACG	5	15	804	818
Unigene18412_5	1049	1	3	CTG	7	21	1	21
Unigene18461_5	1146	1	2	CA	10	20	3	22
Unigene18461_5	1146	2	2	GT	9	18	909	926
Unigene18461_5	1146	3	3	CAC	5	15	871	885
Unigene18533_5	1805	1	2	GA	11	22	1783	1804
Unigene18544_5	1397	1	2	AC	8	16	1205	1220
Unigene18544_5	1397	2	3	AGC	5	15	614	628
Unigene18586_5	1435	1	3	GCA	5	15	1124	1138
Unigene18622_5	1417	1	2	TC	7	14	158	171
Unigene18642_5	1816	1	2	TA	8	16	670	685
Unigene18676_5	1607	1	2	TG	7	14	439	452
Unigene18784_5	1075	1	2	TG	6	12	1019	1030
Unigene18798_5	1056	1	3	CGT	6	18	776	793
Unigene18866_5	1494	1	3	GGA	5	15	31	45
Unigene18947_5	1070	1	2	TC	8	16	566	581
Unigene18947_5	1070	2	3	ATT	8	24	1	24
Unigene19097_5	1498	1	3	CAC	5	15	256	270
Unigene19113_5	1373	1	3	ACG	5	15	216	230
Unigene19209_5	1025	1	3	GTG	6	18	90	107
Unigene19219_5	1162	1	2	AC	6	12	555	566
Unigene19246_5	1056	1	2	TG	8	16	66	81
Unigene19246_5	1056	2	2	GT	6	12	629	640
Unigene19250_5	1159	1	2	GT	9	18	599	616
Unigene19295_5	1097	1	3	TCC	5	15	90	104
Unigene19295_5	1097	2	3	AGC	6	18	325	342
Unigene19344_5	1457	1	3	GAA	7	21	1	21
Unigene19369_5	1222	1	4	AAGG	4	16	419	434
Unigene19456_5	1026	1	3	CGT	5	15	806	820
Unigene19760_5	1131	1	3	TGG	5	15	340	354
Unigene19792_5	1012	1	3	CCG	6	18	593	610
Unigene19808_5	1360	1	2	TG	10	20	1	20
Unigene19850_5	1407	1	3	CAG	6	18	245	262
Unigene20136_5	1167	1	2	CA	6	12	1076	1087
Unigene20270_5	1071	1	2	AT	6	12	224	235
Unigene20270_5	1071	2	3	TGT	5	15	130	144
Unigene20286_5	1573	1	3	GTG	5	15	361	375
Unigene20320_5	1732	1	3	GGT	5	15	1608	1622
Unigene20330_5	1361	1	2	TG	7	14	685	698
Unigene20337_5	1485	1	3	ACG	6	18	664	681
Unigene20410_5	1289	1	2	AC	6	12	1241	1252
Unigene20452_5	1498	1	2	AG	11	22	934	955
Unigene20452_5	1498	2	2	CA	6	12	1191	1202
Unigene20584_5	1472	1	3	TGG	6	18	859	876
Unigene20641_5	2429	1	3	CGC	6	18	136	153
Unigene20641_5	2429	2	3	TTG	5	15	438	452
Unigene20641_5	2429	3	3	TTG	5	15	564	578
Unigene20641_5	2429	4	3	GTT	5	15	587	601
Unigene20641_5	2429	5	3	ACC	5	15	665	679
Unigene20641_5	2429	6	3	CCG	5	15	789	803
Unigene20641_5	2429	7	3	TGA	5	15	834	848
Unigene20641_5	2429	8	3	TGC	5	15	1293	1307
Unigene20641_5	2429	9	3	TGC	6	18	1482	1499
Unigene20658_5	1078	1	3	TCG	7	21	294	314
Unigene20677_5	1328	1	2	TG	7	14	798	811
Unigene20677_5	1328	2	4	GTTG	4	16	580	595
Unigene20705_5	2067	1	3	GCT	6	18	1	18
Unigene20706_5	1365	1	3	TCG	5	15	405	419
Unigene20706_5	1365	2	3	TGT	5	15	1027	1041
Unigene20714_5	1069	1	2	GT	9	18	965	982
Unigene20722_5	2245	1	3	CAG	6	18	701	718
Unigene20803_5	1178	1	4	TGCG	4	16	382	397
Unigene20899_5	1136	1	3	ACG	6	18	248	265
Unigene20899_5	1136	2	3	GAG	5	15	1025	1039
Unigene20956_5	1926	1	2	GA	6	12	1431	1442
Unigene20956_5	1926	2	5	GATGT	5	25	1152	1176
Unigene21032_5	1051	1	3	GGC	5	15	924	938
Unigene21045_5	3034	1	2	AC	6	12	1874	1885
Unigene21107_5	1419	1	2	GT	10	20	766	785
Unigene21107_5	1419	2	4	TACT	4	16	119	134
Unigene21122_5	1472	1	2	GT	7	14	1	14
Unigene21152_5	2410	1	2	CA	6	12	358	369
Unigene21152_5	2410	2	3	CCA	5	15	315	329
Unigene21167_5	2857	1	2	CT	6	12	2470	2481
Unigene21177_5	3584	1	2	CA	6	12	2446	2457
Unigene21211_5	1428	1	3	GCG	5	15	756	770
Unigene21253_5	1382	1	2	AG	8	16	898	913
Unigene21269_5	1508	1	2	AC	7	14	668	681
Unigene21288_5	1387	1	2	GT	10	20	122	141
Unigene21447_5	1072	1	2	GA	11	22	1	22
Unigene21447_5	1072	2	2	CA	10	20	185	204
Unigene21447_5	1072	3	2	AC	8	16	469	484
Unigene21447_5	1072	4	2	AC	9	18	549	566
Unigene21447_5	1072	5	2	AG	6	12	792	803
Unigene21477_5	1789	1	3	CTA	6	18	1442	1459
Unigene21545_5	1201	1	3	GCT	7	21	944	964
Unigene21571_5	2159	1	2	GT	6	12	313	324
Unigene21582_5	1047	1	3	GCG	5	15	260	274
Unigene21599_5	1989	1	2	AC	6	12	208	219
Unigene21599_5	1989	2	2	TA	6	12	221	232
Unigene21653_5	2204	1	4	TTTA	4	16	21	36
Unigene21671_5	1529	1	3	CTA	5	15	1397	1411
Unigene21679_5	1035	1	4	CTTC	4	16	470	485
Unigene21695_5	1157	1	2	AG	6	12	131	142
Unigene21695_5	1157	2	2	AC	6	12	426	437
Unigene21695_5	1157	3	4	CACG	4	16	816	831
Unigene21868_5	1484	1	2	AC	8	16	1204	1219
Unigene21868_5	1484	2	2	TC	8	16	1234	1249
Unigene21869_5	1292	1	2	TG	6	12	677	688
Unigene21869_5	1292	2	2	TC	8	16	1042	1057
Unigene21877_5	1619	1	3	CTG	5	15	768	782
Unigene21888_5	1805	1	3	GGA	6	18	46	63
Unigene21919_5	1180	1	3	CGA	7	21	244	264
Unigene22161_5	2054	1	3	AGC	6	18	7	24
Unigene22178_5	1187	1	3	CTG	5	15	952	966
Unigene22232_5	2369	1	2	TG	6	12	612	623
Unigene22232_5	2369	2	3	CCG	6	18	1512	1529
Unigene22288_5	1055	1	3	GCT	5	15	77	91
Unigene22288_5	1055	2	6	TCCTCG	5	30	394	423
Unigene22289_5	1625	1	3	GTG	7	21	977	997
Unigene22310_5	1616	1	2	AC	7	14	842	855
Unigene22324_5	1789	1	3	CAG	5	15	498	512
Unigene22379_5	1010	1	3	TGA	5	15	790	804
Unigene22449_5	1781	1	3	CGA	7	21	1759	1779
Unigene22498_5	1529	1	3	ACA	5	15	695	709
Unigene22551_5	1230	1	2	CA	7	14	201	214
Unigene22725_5	2233	1	2	CT	6	12	431	442
Unigene22725_5	2233	2	2	AT	6	12	1244	1255
Unigene22725_5	2233	3	3	ACC	5	15	2076	2090
Unigene22799_5	1015	1	3	ACA	5	15	618	632
Unigene22828_5	1574	1	2	AT	7	14	349	362
Unigene22828_5	1574	2	2	AC	7	14	1186	1199
Unigene22828_5	1574	3	3	GTA	7	21	2	22
Unigene22828_5	1574	4	5	TTTCG	4	20	1268	1287
Unigene22836_5	1708	1	3	GCT	5	15	1	15
Unigene22920_5	1295	1	3	TGG	7	21	1078	1098
Unigene22983_5	1103	1	4	AAGT	4	16	845	860
Unigene23043_5	1142	1	3	CAG	7	21	1122	1142
Unigene23056_5	2044	1	3	CCG	5	15	1630	1644
Unigene23056_5	2044	2	3	GTG	5	15	1936	1950
Unigene23119_5	1062	1	3	GCT	5	15	9	23
Unigene23119_5	1062	2	3	TGC	5	15	1046	1060
Unigene23126_5	2147	1	2	TG	6	12	223	234
Unigene23145_5	1234	1	2	CT	7	14	539	552
Unigene23145_5	1234	2	2	TG	7	14	1162	1175
Unigene23145_5	1234	3	3	ATT	5	15	779	793
Unigene23235_5	1136	1	2	GT	6	12	548	559
Unigene23266_5	1508	1	2	TG	7	14	694	707
Unigene23349_5	1016	1	3	AGC	5	15	278	292
Unigene23374_5	1127	1	3	CAG	5	15	404	418
Unigene23379_5	1363	1	3	TGC	5	15	1206	1220
Unigene23413_5	1048	1	2	CA	6	12	693	704
Unigene23415_5	2165	1	2	TG	7	14	6	19
Unigene23437_5	1150	1	2	AG	8	16	884	899
Unigene23437_5	1150	2	2	TG	10	20	1066	1085
Unigene23458_5	2539	1	2	AG	9	18	646	663
Unigene23458_5	2539	2	4	AAAC	4	16	1246	1261
Unigene23458_5	2539	3	4	AAAC	4	16	1440	1455
Unigene23490_5	1407	1	2	CT	6	12	117	128
Unigene23490_5	1407	2	2	CT	6	12	781	792
Unigene23519_5	1596	1	2	AT	7	14	512	525
Unigene23519_5	1596	2	2	GT	8	16	1114	1129
Unigene23531_5	2041	1	2	AC	6	12	1163	1174
Unigene23531_5	2041	2	3	CGC	5	15	46	60
Unigene23531_5	2041	3	3	ACG	5	15	257	271
Unigene23531_5	2041	4	3	GAT	5	15	1003	1017
Unigene23531_5	2041	5	3	CTA	6	18	1460	1477
Unigene23532_5	1526	1	3	GAG	5	15	779	793
Unigene23532_5	1526	2	3	GAG	5	15	854	868
Unigene23532_5	1526	3	3	ACG	5	15	1101	1115
Unigene23586_5	1083	1	2	GC	6	12	764	775
Unigene23591_5	1448	1	3	TGG	5	15	686	700
Unigene23618_5	3252	1	2	AT	6	12	2928	2939
Unigene23618_5	3252	2	2	TA	6	12	2954	2965
Unigene23618_5	3252	3	3	GTA	5	15	1768	1782
Unigene23665_5	1596	1	3	TGG	6	18	254	271
Unigene23665_5	1596	2	3	GTT	5	15	499	513
Unigene23665_5	1596	3	3	GCT	6	18	1037	1054
Unigene23665_5	1596	4	3	TGA	5	15	1108	1122
Unigene23730_5	1381	1	3	AAG	5	15	1177	1191
Unigene23745_5	1153	1	2	AG	7	14	1036	1049
Unigene23756_5	1384	1	4	GGTT	4	16	273	288
Unigene23821_5	1013	1	2	TA	6	12	947	958
Unigene23864_5	1030	1	3	TCT	5	15	789	803
Unigene23874_5	1407	1	4	TTTG	4	16	1	16
Unigene23905_5	1047	1	4	TTGT	4	16	539	554
Unigene23931_5	1196	1	3	TCG	6	18	294	311
Unigene23954_5	1247	1	3	CGA	7	21	1	21
Unigene24046_5	1266	1	3	GGT	5	15	995	1009
Unigene24102_5	1153	1	3	GTT	5	15	381	395
Unigene24102_5	1153	2	3	CCA	5	15	802	816
Unigene24105_5	1059	1	2	GT	8	16	112	127
Unigene24105_5	1059	2	2	GT	6	12	828	839
Unigene24111_5	1574	1	2	GT	9	18	863	880
Unigene24111_5	1574	2	3	TTC	5	15	315	329
Unigene24128_5	3553	1	3	CAG	5	15	607	621
Unigene24128_5	3553	2	3	AGC	6	18	773	790
Unigene24128_5	3553	3	3	GCA	5	15	993	1007
Unigene24137_5	1283	1	2	GA	12	24	1	24
Unigene24137_5	1283	2	3	TCT	5	15	1191	1205
Unigene24173_5	1018	1	3	GCA	5	15	940	954
Unigene24254_5	1916	1	2	GT	8	16	475	490
Unigene24254_5	1916	2	2	TG	7	14	558	571
Unigene24254_5	1916	3	2	TC	6	12	720	731
Unigene24254_5	1916	4	3	TCG	6	18	833	850
Unigene24254_5	1916	5	3	TGC	6	18	1622	1639
Unigene24255_5	1243	1	3	TGC	6	18	949	966
Unigene24258_5	1161	1	3	CTG	5	15	500	514
Unigene24306_5	2170	1	3	GGC	5	15	756	770
Unigene24307_5	1028	1	3	GGT	6	18	3	20
Unigene24307_5	1028	2	3	GGT	5	15	525	539
Unigene24315_5	1310	1	2	GT	7	14	932	945
Unigene24316_5	1579	1	3	GCA	5	15	1557	1571
Unigene24356_5	1400	1	3	TCG	6	18	1383	1400
Unigene24388_5	1337	1	2	AC	7	14	392	405
Unigene24440_5	2250	1	2	GT	6	12	244	255
Unigene24440_5	2250	2	2	CA	6	12	2123	2134
Unigene24453_5	1085	1	3	GTG	5	15	1	15
Unigene24453_5	1085	2	3	TGT	5	15	20	34
Unigene24453_5	1085	3	3	AGG	5	15	37	51
Unigene24454_5	8885	1	2	TC	8	16	1462	1477
Unigene24474_5	1050	1	4	TCCA	5	20	74	93
Unigene24477_5	1394	1	3	AAG	6	18	796	813
Unigene24493_5	1824	1	3	CCA	5	15	262	276
Unigene24505_5	2268	1	3	GTC	5	15	1107	1121
Unigene24518_5	2303	1	3	GGT	6	18	1023	1040
Unigene24522_5	1095	1	3	AAC	5	15	814	828
Unigene24536_5	1672	1	3	GGA	5	15	1534	1548
Unigene24597_5	2293	1	3	GCT	5	15	1897	1911
Unigene24617_5	4195	1	2	TC	8	16	1059	1074
Unigene24617_5	4195	2	2	TC	8	16	1273	1288
Unigene24617_5	4195	3	2	GT	8	16	3221	3236
Unigene24617_5	4195	4	2	TC	7	14	3470	3483
Unigene24683_5	1171	1	3	AGC	5	15	561	575
Unigene24693_5	1323	1	2	TG	8	16	409	424
Unigene24723_5	1598	1	2	CA	6	12	540	551
Unigene24723_5	1598	2	3	CTA	7	21	336	356
Unigene24727_5	2410	1	2	CA	7	14	1602	1615
Unigene24733_5	1468	1	2	CT	12	24	1015	1038
Unigene24733_5	1468	2	3	AAT	5	15	217	231
Unigene24733_5	1468	3	5	CTTTC	4	20	692	711
Unigene24734_5	1150	1	2	CT	11	22	699	720
Unigene24786_5	1172	1	4	TATT	4	16	1133	1148
Unigene24892_5	1735	1	2	AC	6	12	457	468
Unigene24902_5	1453	1	3	CTC	5	15	912	926
Unigene24920_5	1102	1	3	CGA	6	18	501	518
Unigene24922_5	1764	1	2	CA	6	12	555	566
Unigene24954_5	1300	1	3	CTG	5	15	61	75
Unigene24954_5	1300	2	3	CTG	7	21	1279	1299
Unigene24992_5	2152	1	2	AC	6	12	1912	1923
Unigene25007_5	1244	1	3	CAG	5	15	1127	1141
Unigene25032_5	1214	1	4	TGCC	4	16	439	454
Unigene25032_5	1214	2	4	CAAA	4	16	954	969
Unigene25047_5	1886	1	3	ACG	5	15	321	335
Unigene25066_5	1975	1	2	AC	11	22	1257	1278
Unigene25068_5	2015	1	4	TGTT	4	16	1003	1018
Unigene25119_5	3363	1	3	ATA	5	15	662	676
Unigene25119_5	3363	2	3	TGC	5	15	2467	2481
Unigene25119_5	3363	3	3	CGG	5	15	2569	2583
Unigene25136_5	2842	1	3	AGC	5	15	823	837
Unigene25136_5	2842	2	3	GGC	5	15	953	967
Unigene25137_5	2287	1	2	TG	10	20	1	20
Unigene25137_5	2287	2	4	ACAA	5	20	558	577
Unigene25155_5	2931	1	3	GGC	6	18	714	731
Unigene25167_5	4078	1	3	AAC	7	21	271	291
Unigene25167_5	4078	2	3	AGC	6	18	500	517
Unigene25168_5	1503	1	3	AGC	6	18	7	24
Unigene25176_5	5198	1	2	GT	6	12	2560	2571
Unigene25176_5	5198	2	2	AC	6	12	2833	2844
Unigene25176_5	5198	3	2	TG	10	20	4628	4647
Unigene25176_5	5198	4	2	GT	9	18	4793	4810
Unigene25176_5	5198	5	3	TGA	6	18	4551	4568
Unigene25176_5	5198	6	3	GAT	5	15	5153	5167
Unigene25176_5	5198	7	4	TCCC	6	24	4311	4334
Unigene25179_5	1133	1	3	ACT	7	21	1	21
Unigene25218_5	1413	1	2	TG	6	12	921	932
Unigene25229_5	2192	1	2	CT	6	12	1042	1053
Unigene25245_5	2422	1	3	CCT	5	15	2156	2170
Unigene25249_5	1967	1	3	TGT	5	15	1545	1559
Unigene25270_5	1339	1	2	AG	7	14	786	799
Unigene25291_5	2402	1	3	GCA	5	15	1	15
Unigene25325_5	1098	1	3	ACC	5	15	608	622
Unigene25386_5	1739	1	3	GTG	7	21	1	21
Unigene25419_5	3495	1	3	CTG	7	21	1	21
Unigene25420_5	2867	1	2	GT	8	16	9	24
Unigene25429_5	1075	1	2	AG	7	14	935	948
Unigene25442_5	1113	1	3	TGC	5	15	1072	1086
Unigene25483_5	1777	1	3	GCC	6	18	745	762
Unigene25483_5	1777	2	3	GGT	5	15	1213	1227
Unigene25483_5	1777	3	3	TGG	5	15	1236	1250
Unigene25508_5	1121	1	2	CT	8	16	511	526
Unigene25508_5	1121	2	3	GCA	5	15	896	910
Unigene25516_5	1284	1	3	CCA	5	15	1104	1118
Unigene25546_5	1399	1	2	TG	10	20	1	20
Unigene25566_5	1204	1	3	CAT	5	15	1139	1153
Unigene25576_5	1773	1	3	GGT	5	15	562	576
Unigene25617_5	1379	1	2	GC	6	12	213	224
Unigene25629_5	1091	1	2	AC	8	16	564	579
Unigene25629_5	1091	2	2	CA	7	14	982	995
Unigene25709_5	1220	1	3	CTT	5	15	354	368
Unigene25741_5	1302	1	3	GCA	5	15	55	69
Unigene25741_5	1302	2	3	CAG	6	18	962	979
Unigene25748_5	3178	1	2	AC	8	16	53	68
Unigene25767_5	3741	1	2	TG	7	14	2395	2408
Unigene25769_5	1006	1	2	AC	7	14	50	63
Unigene25778_5	1668	1	2	TA	6	12	385	396
Unigene25778_5	1668	2	3	TGG	5	15	503	517
Unigene25804_5	1173	1	2	CA	7	14	1106	1119
Unigene25826_5	1987	1	3	TGC	5	15	981	995
Unigene25838_5	1445	1	3	GCG	5	15	246	260
Unigene25838_5	1445	2	3	TTG	6	18	461	478
Unigene25846_5	1240	1	2	TG	7	14	770	783
Unigene25846_5	1240	2	3	AGC	5	15	1	15
Unigene25846_5	1240	3	3	CAG	5	15	102	116
Unigene25848_5	1507	1	2	AC	7	14	1298	1311
Unigene25848_5	1507	2	3	CAG	5	15	255	269
Unigene25848_5	1507	3	3	GTT	5	15	1384	1398
Unigene25862_5	2224	1	4	TTAT	4	16	1551	1566
Unigene25891_5	1391	1	3	GCT	7	21	1	21
Unigene25891_5	1391	2	3	TGG	5	15	420	434
Unigene25895_5	1501	1	2	TG	6	12	497	508
Unigene25961_5	1598	1	2	CA	7	14	1150	1163
Unigene25961_5	1598	2	2	TA	6	12	1318	1329
Unigene25987_5	1769	1	4	CAGT	6	24	403	426
Unigene26031_5	1040	1	2	AC	7	14	1026	1039
Unigene26042_5	1606	1	5	ATAAA	4	20	1099	1118
Unigene26043_5	1552	1	3	CGA	5	15	427	441
Unigene26046_5	2063	1	3	AAG	6	18	1380	1397
Unigene26048_5	1927	1	2	TG	8	16	1883	1898
Unigene26089_5	1364	1	3	CAG	5	15	887	901
Unigene26089_5	1364	2	3	ACA	5	15	1316	1330
Unigene26089_5	1364	3	3	CAA	5	15	1350	1364
Unigene26090_5	1217	1	3	CAG	5	15	740	754
Unigene26090_5	1217	2	3	ACA	5	15	1169	1183
Unigene26090_5	1217	3	3	CAA	5	15	1203	1217
Unigene26102_5	1892	1	3	TCG	5	15	1698	1712
Unigene26103_5	1769	1	2	AC	7	14	277	290
Unigene26115_5	1329	1	3	ACG	5	15	484	498
Unigene26115_5	1329	2	3	CAC	7	21	531	551
Unigene26127_5	1051	1	2	GA	11	22	1030	1051
Unigene26127_5	1051	2	3	CAT	5	15	741	755
Unigene26151_5	1265	1	3	CGG	6	18	401	418
Unigene26202_5	1093	1	2	AG	11	22	1071	1092
Unigene26218_5	1882	1	3	CTC	6	18	1570	1587
Unigene26244_5	1791	1	2	AG	6	12	287	298
Unigene26244_5	1791	2	2	GA	6	12	312	323
Unigene26244_5	1791	3	3	AGG	6	18	709	726
Unigene26244_5	1791	4	3	AAG	5	15	1322	1336
Unigene26255_5	1251	1	3	CCA	5	15	246	260
Unigene26276_5	2969	1	2	TG	7	14	1796	1809
Unigene26276_5	2969	2	2	AC	6	12	2674	2685
Unigene26276_5	2969	3	3	GCC	6	18	120	137
Unigene26276_5	2969	4	3	GCT	6	18	2306	2323
Unigene26276_5	2969	5	4	ACGC	4	16	2261	2276
Unigene26285_5	1597	1	3	CCG	5	15	760	774
Unigene26285_5	1597	2	3	TCG	5	15	916	930
Unigene26286_5	1357	1	3	GAC	6	18	709	726
Unigene26325_5	2208	1	2	AC	7	14	1414	1427
Unigene26325_5	2208	2	4	GACT	4	16	1980	1995
Unigene26352_5	1654	1	3	ACA	5	15	1251	1265
Unigene26357_5	2622	1	3	GGC	5	15	2164	2178
Unigene26375_5	1385	1	3	TAG	6	18	427	444
Unigene26390_5	1626	1	3	ATC	5	15	30	44
Unigene26393_5	2042	1	2	GT	7	14	110	123
Unigene26393_5	2042	2	2	CA	7	14	1669	1682
Unigene26469_5	1125	1	2	GT	7	14	892	905
Unigene26488_5	1036	1	3	TGA	5	15	284	298
Unigene26515_5	1097	1	3	CAG	7	21	1075	1095
Unigene26525_5	1113	1	2	GA	9	18	550	567
Unigene26535_5	1907	1	2	GT	6	12	961	972
Unigene26535_5	1907	2	2	GA	6	12	1284	1295
Unigene26536_5	1060	1	2	GT	6	12	293	304
Unigene26538_5	1353	1	4	AAAC	5	20	1291	1310
Unigene26540_5	1582	1	2	TA	8	16	222	237
Unigene26540_5	1582	2	2	GT	6	12	394	405
Unigene26548_5	1102	1	2	CA	7	14	798	811
Unigene26548_5	1102	2	2	TG	7	14	998	1011
Unigene26583_5	1124	1	2	AC	9	18	466	483
Unigene26590_5	1330	1	2	TG	9	18	360	377
Unigene26593_5	1843	1	3	GCA	7	21	1606	1626
Unigene26595_5	1746	1	3	TGC	6	18	1728	1745
Unigene26602_5	2097	1	3	GTC	6	18	1	18
Unigene26605_5	2507	1	3	GGT	5	15	1134	1148
Unigene26605_5	2507	2	3	CAG	8	24	2484	2507
Unigene26610_5	1778	1	3	CCT	7	21	113	133
Unigene26616_5	1066	1	3	CTG	5	15	358	372
Unigene26616_5	1066	2	3	AGC	5	15	999	1013
Unigene26639_5	1061	1	2	GT	12	24	1	24
Unigene26699_5	1021	1	3	TGC	7	21	611	631
Unigene26704_5	1129	1	3	CGT	5	15	928	942
Unigene26708_5	1138	1	2	GA	7	14	964	977
Unigene26710_5	1520	1	6	CAGTCT	4	24	969	992
Unigene26713_5	1188	1	2	TG	7	14	835	848
Unigene26729_5	1284	1	2	AC	7	14	262	275
Unigene26734_5	1709	1	3	TGC	5	15	1695	1709
Unigene26753_5	1785	1	3	ACC	5	15	578	592
Unigene26753_5	1785	2	3	CCA	5	15	692	706
Unigene26754_5	1216	1	3	GAG	5	15	561	575
Unigene26760_5	1213	1	3	GGT	6	18	319	336
Unigene26760_5	1213	2	3	CAC	5	15	1172	1186
Unigene26771_5	2292	1	3	CAG	5	15	1006	1020
Unigene26774_5	1207	1	3	GCA	6	18	439	456
Unigene26774_5	1207	2	3	GGT	5	15	536	550
Unigene26786_5	1058	1	2	AC	9	18	1040	1057
Unigene26791_5	1304	1	3	AGC	5	15	436	450
Unigene26796_5	1547	1	2	CA	7	14	1324	1337
Unigene26801_5	2146	1	4	AGCC	5	20	1893	1912
Unigene26802_5	2487	1	3	GAC	5	15	459	473
Unigene26818_5	1201	1	2	TG	9	18	90	107
Unigene26820_5	1311	1	3	GCA	6	18	537	554
Unigene26821_5	1629	1	2	TG	7	14	572	585
Unigene26821_5	1629	2	4	TAAA	4	16	1197	1212
Unigene26828_5	1329	1	2	AC	6	12	886	897
Unigene26828_5	1329	2	3	GCA	6	18	624	641
Unigene26828_5	1329	3	4	ACAG	5	20	1156	1175
Unigene26858_5	1502	1	3	TGC	5	15	1410	1424
Unigene26859_5	1501	1	3	TGC	5	15	1409	1423
Unigene26862_5	1370	1	3	TGT	5	15	116	130
Unigene26862_5	1370	2	3	GTG	5	15	234	248
Unigene26874_5	1457	1	2	AC	6	12	1014	1025
Unigene26903_5	1195	1	2	AC	7	14	906	919
Unigene26903_5	1195	2	3	GCA	8	24	1	24
Unigene26904_5	1275	1	3	TGC	6	18	1	18
Unigene26904_5	1275	2	3	TTC	5	15	256	270
Unigene26907_5	1638	1	3	GTC	5	15	1280	1294
Unigene26924_5	1381	1	3	TGA	5	15	1166	1180
Unigene26942_5	1964	1	3	AAC	6	18	1306	1323
Unigene26942_5	1964	2	3	TCG	5	15	1447	1461
Unigene26942_5	1964	3	3	CAG	7	21	1549	1569
Unigene26962_5	1474	1	3	CTG	6	18	158	175
Unigene26969_5	2042	1	3	GGT	5	15	490	504
Unigene26969_5	2042	2	3	GCA	6	18	1746	1763
Unigene26979_5	1525	1	3	GCT	5	15	954	968
Unigene26982_5	1542	1	3	GGT	5	15	287	301
Unigene26985_5	1038	1	3	GCA	7	21	1016	1036
Unigene26987_5	2017	1	3	ATT	6	18	495	512
Unigene27002_5	1140	1	3	GAA	5	15	550	564
Unigene27004_5	1407	1	3	CAG	5	15	749	763
Unigene27019_5	1498	1	2	CA	12	24	1468	1491
Unigene27019_5	1498	2	3	GTG	7	21	1	21
Unigene27019_5	1498	3	3	GTC	8	24	31	54
Unigene27023_5	1649	1	3	AGC	5	15	1462	1476
Unigene27026_5	1557	1	3	TAC	5	15	735	749
Unigene27026_5	1557	2	3	TCC	5	15	1007	1021
Unigene27026_5	1557	3	3	CGA	5	15	1114	1128
Unigene27026_5	1557	4	3	CCA	5	15	1289	1303
Unigene27028_5	1019	1	3	TGC	7	21	38	58
Unigene27051_5	1365	1	2	AG	7	14	835	848
Unigene27067_5	2421	1	3	CCA	6	18	1	18
Unigene27090_5	1637	1	3	ACA	6	18	309	326
Unigene27090_5	1637	2	3	CAT	6	18	356	373
Unigene27090_5	1637	3	3	ACG	6	18	1156	1173
Unigene27091_5	1271	1	3	CAG	5	15	388	402
Unigene27155_5	1877	1	2	CA	9	18	1581	1598
Unigene27181_5	1728	1	3	TGC	5	15	1207	1221
Unigene27185_5	1831	1	3	CTG	5	15	751	765
Unigene27189_5	1173	1	2	AC	8	16	23	38
Unigene27189_5	1173	2	2	AC	10	20	456	475
Unigene27197_5	2388	1	2	CT	6	12	1016	1027
Unigene27197_5	2388	2	3	AAG	5	15	1195	1209
Unigene27203_5	1971	1	2	GT	7	14	1078	1091
Unigene27203_5	1971	2	3	CAA	5	15	517	531
Unigene27209_5	1226	1	3	CTG	6	18	1205	1222
Unigene27217_5	2628	1	3	GCG	5	15	175	189
Unigene27217_5	2628	2	3	GGT	5	15	189	203
Unigene27227_5	2709	1	2	AC	7	14	254	267
Unigene27234_5	1363	1	3	CAA	5	15	1079	1093
Unigene27234_5	1363	2	3	GCA	5	15	1344	1358
Unigene27239_5	1433	1	3	GCT	6	18	926	943
Unigene27239_5	1433	2	4	TGTT	4	16	1	16
Unigene27261_5	1815	1	2	GT	6	12	46	57
Unigene27276_5	1546	1	2	AC	6	12	1065	1076
Unigene27284_5	2006	1	3	GCA	5	15	1537	1551
Unigene27295_5	1988	1	3	CGA	5	15	999	1013
Unigene27311_5	1686	1	3	ACG	5	15	1136	1150
Unigene27312_5	1756	1	2	TG	8	16	458	473
Unigene27316_5	2869	1	3	TGC	5	15	2472	2486
Unigene27335_5	1113	1	2	AT	6	12	768	779
Unigene27347_5	1019	1	3	ACG	5	15	407	421
Unigene27347_5	1019	2	3	GAG	5	15	640	654
Unigene27347_5	1019	3	3	GAC	5	15	757	771
Unigene27354_5	1853	1	3	CGA	6	18	558	575
Unigene27373_5	2284	1	2	GT	7	14	748	761
Unigene27383_5	2770	1	3	TGG	6	18	1784	1801
Unigene27383_5	2770	2	3	CAA	6	18	1813	1830
Unigene27390_5	1336	1	4	TGTC	4	16	314	329
Unigene27392_5	2567	1	3	CGT	7	21	22	42
Unigene27395_5	1427	1	2	CA	6	12	270	281
Unigene27395_5	1427	2	2	GC	8	16	860	875
Unigene27395_5	1427	3	2	TG	7	14	1210	1223
Unigene27399_5	2020	1	2	AC	7	14	624	637
Unigene27399_5	2020	2	2	TG	8	16	1591	1606
Unigene27399_5	2020	3	3	GCT	7	21	1	21
Unigene27423_5	2525	1	3	GCT	5	15	819	833
Unigene27434_5	1541	1	3	TCG	5	15	268	282
Unigene27457_5	1954	1	2	AC	7	14	1918	1931
Unigene27458_5	1053	1	3	CCT	6	18	22	39
Unigene27474_5	1359	1	3	GCT	6	18	1	18
Unigene27487_5	1074	1	3	GGT	5	15	264	278
Unigene27514_5	1230	1	3	AAC	5	15	799	813
Unigene27515_5	1230	1	2	AC	8	16	478	493
Unigene27515_5	1230	2	3	AAC	5	15	799	813
Unigene27553_5	1668	1	2	AG	9	18	963	980
Unigene27558_5	3352	1	3	AGC	5	15	631	645
Unigene27558_5	3352	2	3	CAG	5	15	786	800
Unigene27558_5	3352	3	3	GCA	6	18	824	841
Unigene27559_5	1468	1	3	AGC	5	15	631	645
Unigene27559_5	1468	2	3	CAG	5	15	749	763
Unigene27572_5	1106	1	2	CA	6	12	995	1006
Unigene27572_5	1106	2	3	GGT	7	21	227	247
Unigene27572_5	1106	3	3	CAG	6	18	857	874
Unigene27576_5	1819	1	2	TA	6	12	869	880
Unigene27576_5	1819	2	4	GTTT	4	16	1780	1795
Unigene27576_5	1819	3	4	TTTG	4	16	1801	1816
Unigene27579_5	1482	1	3	TCC	5	15	131	145
Unigene27586_5	2677	1	2	GT	6	12	1944	1955
Unigene27586_5	2677	2	2	AC	6	12	2431	2442
Unigene27587_5	2006	1	2	CT	7	14	302	315
Unigene27596_5	4584	1	2	GT	7	14	80	93
Unigene27596_5	4584	2	2	GA	6	12	2234	2245
Unigene27596_5	4584	3	2	AG	8	16	2911	2926
Unigene27596_5	4584	4	3	GCA	5	15	2141	2155
Unigene27598_5	1853	1	2	AC	6	12	852	863
Unigene27598_5	1853	2	2	GT	8	16	1631	1646
Unigene27600_5	1717	1	3	CTG	8	24	1268	1291
Unigene27634_5	2078	1	3	AGC	5	15	1517	1531
Unigene27677_5	1693	1	3	TCA	5	15	747	761
Unigene27677_5	1693	2	3	GCC	5	15	906	920
Unigene27679_5	2169	1	2	CT	8	16	792	807
Unigene27679_5	2169	2	3	CAT	7	21	643	663
Unigene27680_5	1372	1	3	CAT	8	24	1349	1372
Unigene27686_5	1492	1	3	CAG	5	15	433	447
Unigene27689_5	1797	1	3	AAC	5	15	317	331
Unigene27714_5	1398	1	3	ATC	6	18	209	226
Unigene27716_5	2342	1	2	AG	8	16	1786	1801
Unigene27729_5	1691	1	2	TG	8	16	452	467
Unigene27737_5	2774	1	3	TGC	5	15	1795	1809
Unigene27747_5	1058	1	3	GTC	5	15	603	617
Unigene27749_5	3516	1	3	GGT	5	15	2611	2625
Unigene27751_5	1120	1	2	TA	7	14	4	17
Unigene27753_5	1821	1	2	TG	7	14	1267	1280
Unigene27753_5	1821	2	2	TG	10	20	1692	1711
Unigene27753_5	1821	3	3	TCG	5	15	59	73
Unigene27753_5	1821	4	3	GAG	6	18	896	913
Unigene27753_5	1821	5	3	GAT	5	15	1805	1819
Unigene27754_5	1092	1	2	TG	6	12	458	469
Unigene27764_5	1985	1	3	GGA	5	15	1226	1240
Unigene27771_5	1108	1	3	CAG	5	15	1	15
Unigene27775_5	1427	1	3	GTG	6	18	876	893
Unigene27780_5	1055	1	2	AC	6	12	349	360
Unigene27791_5	1769	1	2	AC	6	12	419	430
Unigene27791_5	1769	2	3	TGT	5	15	1244	1258
Unigene27796_5	3073	1	2	AC	8	16	967	982
Unigene27796_5	3073	2	4	TGTT	4	16	657	672
Unigene27796_5	3073	3	4	ACGA	5	20	1208	1227
Unigene27796_5	3073	4	5	TTTTG	4	20	1030	1049
Unigene27814_5	4137	1	2	TA	7	14	3870	3883
Unigene27814_5	4137	2	2	AT	9	18	3894	3911
Unigene27814_5	4137	3	3	GCA	6	18	631	648
Unigene27814_5	4137	4	3	GCG	5	15	1977	1991
Unigene27814_5	4137	5	3	GCA	5	15	2380	2394
Unigene27814_5	4137	6	4	CCAA	4	16	3178	3193
Unigene27815_5	1125	1	3	GCT	6	18	1108	1125
Unigene27823_5	2476	1	3	CAG	6	18	461	478
Unigene27823_5	2476	2	3	AGC	5	15	711	725
Unigene27824_5	2388	1	3	CAG	6	18	461	478
Unigene27824_5	2388	2	3	AGC	5	15	711	725
Unigene27825_5	2340	1	3	GCA	8	24	604	627
Unigene27828_5	1069	1	2	AC	11	22	552	573
Unigene27828_5	1069	2	2	AC	6	12	701	712
Unigene27828_5	1069	3	3	AGC	7	21	1	21
Unigene27828_5	1069	4	4	GGAG	4	16	1051	1066
Unigene27835_5	1534	1	3	ACA	6	18	1	18
Unigene27835_5	1534	2	3	AGG	5	15	490	504
Unigene27835_5	1534	3	3	CAC	5	15	748	762
Unigene27836_5	1024	1	3	CAC	5	15	238	252
Unigene27843_5	1532	1	3	CAG	6	18	1257	1274
Unigene27847_5	1604	1	5	AGAAA	4	20	270	289
Unigene27853_5	1730	1	3	TGA	5	15	1354	1368
Unigene27860_5	1764	1	3	TGG	6	18	213	230
Unigene27860_5	1764	2	3	TCC	5	15	1557	1571
Unigene27861_5	2142	1	2	GT	6	12	381	392
Unigene27863_5	1042	1	2	AG	6	12	691	702
Unigene27875_5	2824	1	2	TA	8	16	983	998
Unigene27875_5	2824	2	3	GGC	5	15	1610	1624
Unigene27877_5	2727	1	2	TG	9	18	136	153
Unigene27883_5	2377	1	2	AT	6	12	1566	1577
Unigene27884_5	3059	1	2	GT	6	12	972	983
Unigene27894_5	1378	1	2	TG	8	16	340	355
Unigene27894_5	1378	2	2	TG	7	14	1268	1281
Unigene27896_5	1943	1	2	AG	6	12	778	789
Unigene27896_5	1943	2	3	TTG	5	15	1117	1131
Unigene27900_5	1751	1	3	GGT	6	18	193	210
Unigene27933_5	1084	1	3	TGC	7	21	179	199
Unigene27938_5	1693	1	2	AG	8	16	1592	1607
Unigene27941_5	1628	1	3	CCT	5	15	1604	1618
Unigene27967_5	2842	1	3	GGC	6	18	639	656
Unigene27967_5	2842	2	3	GCC	5	15	1608	1622
Unigene27967_5	2842	3	6	CCCGGT	4	24	93	116
Unigene27971_5	2408	1	3	CCA	6	18	868	885
Unigene27976_5	1035	1	3	GCT	5	15	697	711
Unigene27981_5	3578	1	2	TG	6	12	48	59
Unigene27981_5	3578	2	2	AC	6	12	1516	1527
Unigene27983_5	4603	1	2	GA	8	16	1569	1584
Unigene27983_5	4603	2	2	CT	6	12	3898	3909
Unigene27983_5	4603	3	2	AT	8	16	4524	4539
Unigene27983_5	4603	4	3	CTG	5	15	2536	2550
Unigene27988_5	2236	1	2	AC	8	16	1034	1049
Unigene27998_5	1226	1	2	GT	6	12	126	137
Unigene27998_5	1226	2	2	AC	7	14	591	604
Unigene28021_5	1495	1	2	AC	7	14	736	749
Unigene28021_5	1495	2	2	CA	7	14	1401	1414
Unigene28047_5	1867	1	3	ACC	5	15	1068	1082
Unigene28047_5	1867	2	3	GAG	5	15	1287	1301
Unigene28047_5	1867	3	3	AGC	5	15	1524	1538
Unigene28049_5	1033	1	2	GT	10	20	884	903
Unigene28055_5	3397	1	2	TG	7	14	15	28
Unigene28058_5	1034	1	3	GGA	5	15	613	627
Unigene28068_5	3763	1	3	AGC	7	21	1	21
Unigene28068_5	3763	2	3	CAG	5	15	666	680
Unigene28094_5	3365	1	2	AC	6	12	1424	1435
Unigene28095_5	1492	1	3	CTG	5	15	673	687
Unigene28095_5	1492	2	3	GCC	5	15	1379	1393
Unigene28096_5	4517	1	2	TG	7	14	627	640
Unigene28096_5	4517	2	2	AC	7	14	1159	1172
Unigene28105_5	5642	1	2	AG	10	20	5622	5641
Unigene28105_5	5642	2	3	ATG	5	15	242	256
Unigene28105_5	5642	3	3	CAG	6	18	554	571
Unigene28111_5	4249	1	2	TG	6	12	910	921
Unigene28111_5	4249	2	5	AACAA	4	20	112	131
Unigene28113_5	1063	1	3	TGT	5	15	7	21
Unigene28113_5	1063	2	3	CCA	6	18	561	578
Unigene28132_5	2076	1	3	ATT	5	15	1704	1718
Unigene28133_5	3332	1	3	CCG	5	15	302	316
Unigene28134_5	2629	1	2	AC	7	14	2202	2215
Unigene28160_5	1963	1	3	CCT	5	15	649	663
Unigene28160_5	1963	2	3	CCA	5	15	781	795
Unigene28162_5	1298	1	2	CA	9	18	1103	1120
Unigene28181_5	2627	1	2	GC	7	14	171	184
Unigene28185_5	4039	1	2	GT	7	14	1592	1605
Unigene28185_5	4039	2	2	AC	7	14	2392	2405
Unigene28185_5	4039	3	4	CAAA	5	20	2451	2470
Unigene28206_5	1162	1	2	CA	6	12	574	585
Unigene28209_5	1268	1	3	CAG	5	15	6	20
Unigene28217_5	1126	1	2	AG	6	12	777	788
Unigene28251_5	1612	1	3	CAG	7	21	1551	1571
Unigene28251_5	1612	2	3	GCA	7	21	1589	1609
Unigene28252_5	2357	1	2	CT	6	12	650	661
Unigene28286_5	1023	1	3	TTC	7	21	1	21
Unigene28286_5	1023	2	3	TGC	5	15	695	709
Unigene28370_5	1307	1	3	CTC	6	18	1049	1066
Unigene28382_5	1579	1	2	AC	7	14	143	156
Unigene28384_5	1793	1	2	CT	7	14	818	831
Unigene28393_5	1106	1	2	TG	8	16	305	320
Unigene28393_5	1106	2	3	GAG	5	15	960	974
Unigene28450_5	1130	1	3	TGA	5	15	807	821
Unigene28474_5	1109	1	4	TGAT	4	16	60	75
Unigene28524_5	1345	1	3	GCA	5	15	1323	1337
Unigene28703_5	1577	1	2	GT	6	12	1315	1326
Unigene28832_5	2026	1	3	TCG	6	18	1601	1618
Unigene28888_5	1398	1	3	ACC	5	15	574	588
Unigene29152_5	1075	1	2	CA	6	12	6	17
Unigene29234_5	1267	1	3	GCA	6	18	1	18
Unigene29676_5	1194	1	3	TGC	5	15	508	522
